# Supplementary material for: Differential Expression of Circular RNAs in Rat Brain Regions with Various Degrees of Damage After Ischemia–Reperfusion
Source: Int J Mol Sci. 2025 Oct 30;26(21):10555. doi: 10.3390/ijms262110555 (PMC12608004; doi:10.3390/ijms262110555)
Supplement: Supplementary file 1 [file ijms-26-10555-s001.zip]

Archive with 9 entries (9 files):
- Supplementary Table S3.xlsx
- Supplementary Table S4.xlsx
- Supplementary Table S5.xlsx
- Supplementary Table S6.xlsx
- Supplementary Figure S1.pptx
- Supplementary Figure S2.pptx
- Supplementary Method S1.pptx
- Supplementary Table S1.xlsx
- Supplementary Table S2.xlsx
