# Supplementary material for: Differential Expression of Circular RNAs in Rat Brain Regions with Various Degrees of Damage After Ischemia–Reperfusion
Source: Int J Mol Sci. 2025 Oct 30;26(21):10555. doi: 10.3390/ijms262110555 (PMC12608004; doi:10.3390/ijms262110555)
Supplement: Supplementary file 1 [file ijms-26-10555-s001.zip › Supplementary Table S3.xlsx]

## Sheet: Table S3
Table S3. DEC-microRNA-DEG ​​interaction network in rat striatum at 24 h after tMCAO
DEC-microRNA-DEG ​​axis	RefSeq ID of DEG (mRNA)	Parameters of the circRNA-microRNA pair (DEC-microRNA)				Parameters of the microRNA-mRNA pair (microRNA-DEG)
		DEC-microRNA	Score, Miranda v.3.3	ΔG of duplex, Miranda v.3.3	ΔG of duplex RNAHybrid v.2.2.1	microRNA-mRNA	Score, Miranda v.3.3	ΔG of duplex, Miranda v.3.3	ΔG of duplex RNAHybrid v.2.2.1
circMcm2-15.3↔rno-miR-326-5p↔Gipr	NM_012714	circMcm2-15.3↔rno-miR-326-5p	162	-28.72	-27.5	rno-miR-326-5p↔NM_012714	158	-28.04	-28.4
circElmsan1-3.2↔rno-miR-326-5p↔Gipr	NM_012714	circElmsan1-3.2↔rno-miR-326-5p	156	-28.66	-30.2	rno-miR-326-5p↔NM_012714	158	-28.04	-28.4
circMfsd6-3.3↔rno-miR-326-5p↔Gipr	NM_012714	circMfsd6-3.3↔rno-miR-326-5p	166	-30.64	-26.1	rno-miR-326-5p↔NM_012714	158	-28.04	-28.4
circAlms1-16.13↔rno-miR-326-5p↔Gipr	NM_012714	circAlms1-16.13↔rno-miR-326-5p	156	-28.12	-27.3	rno-miR-326-5p↔NM_012714	158	-28.04	-28.4
circAlms1-16.11↔rno-miR-326-5p↔Gipr	NM_012714	circAlms1-16.11↔rno-miR-326-5p	156	-28.12	-27.3	rno-miR-326-5p↔NM_012714	158	-28.04	-28.4
circCttnbp2-11.5↔rno-miR-326-5p↔Gipr	NM_012714	circCttnbp2-11.5↔rno-miR-326-5p	157	-29.05	-33.4	rno-miR-326-5p↔NM_012714	158	-28.04	-28.4
circSfxn5-13.7↔rno-miR-326-5p↔Gipr	NM_012714	circSfxn5-13.7↔rno-miR-326-5p	160	-31.26	-34.8	rno-miR-326-5p↔NM_012714	158	-28.04	-28.4
circSfxn5-13.11↔rno-miR-326-5p↔Gipr	NM_012714	circSfxn5-13.11↔rno-miR-326-5p	160	-31.26	-34.8	rno-miR-326-5p↔NM_012714	158	-28.04	-28.4
circSfxn5-13.9↔rno-miR-326-5p↔Gipr	NM_012714	circSfxn5-13.9↔rno-miR-326-5p	160	-31.26	-34.8	rno-miR-326-5p↔NM_012714	158	-28.04	-28.4
circSorcs2-12.8↔rno-miR-326-5p↔Gipr	NM_012714	circSorcs2-12.8↔rno-miR-326-5p	165	-27.71	-26.7	rno-miR-326-5p↔NM_012714	158	-28.04	-28.4
circMcm2-15.3↔rno-miR-326-5p↔Mcm2	NM_001107873	circMcm2-15.3↔rno-miR-326-5p	162	-28.72	-27.5	rno-miR-326-5p↔NM_001107873	162	-28.72	-30.7
circElmsan1-3.2↔rno-miR-326-5p↔Mcm2	NM_001107873	circElmsan1-3.2↔rno-miR-326-5p	156	-28.66	-30.2	rno-miR-326-5p↔NM_001107873	162	-28.72	-30.7
circMfsd6-3.3↔rno-miR-326-5p↔Mcm2	NM_001107873	circMfsd6-3.3↔rno-miR-326-5p	166	-30.64	-26.1	rno-miR-326-5p↔NM_001107873	162	-28.72	-30.7
circAlms1-16.13↔rno-miR-326-5p↔Mcm2	NM_001107873	circAlms1-16.13↔rno-miR-326-5p	156	-28.12	-27.3	rno-miR-326-5p↔NM_001107873	162	-28.72	-30.7
circAlms1-16.11↔rno-miR-326-5p↔Mcm2	NM_001107873	circAlms1-16.11↔rno-miR-326-5p	156	-28.12	-27.3	rno-miR-326-5p↔NM_001107873	162	-28.72	-30.7
circCttnbp2-11.5↔rno-miR-326-5p↔Mcm2	NM_001107873	circCttnbp2-11.5↔rno-miR-326-5p	157	-29.05	-33.4	rno-miR-326-5p↔NM_001107873	162	-28.72	-30.7
circSfxn5-13.7↔rno-miR-326-5p↔Mcm2	NM_001107873	circSfxn5-13.7↔rno-miR-326-5p	160	-31.26	-34.8	rno-miR-326-5p↔NM_001107873	162	-28.72	-30.7
circSfxn5-13.11↔rno-miR-326-5p↔Mcm2	NM_001107873	circSfxn5-13.11↔rno-miR-326-5p	160	-31.26	-34.8	rno-miR-326-5p↔NM_001107873	162	-28.72	-30.7
circSfxn5-13.9↔rno-miR-326-5p↔Mcm2	NM_001107873	circSfxn5-13.9↔rno-miR-326-5p	160	-31.26	-34.8	rno-miR-326-5p↔NM_001107873	162	-28.72	-30.7
circSorcs2-12.8↔rno-miR-326-5p↔Mcm2	NM_001107873	circSorcs2-12.8↔rno-miR-326-5p	165	-27.71	-26.7	rno-miR-326-5p↔NM_001107873	162	-28.72	-30.7
circMcm2-15.3↔rno-miR-326-5p↔Epb41l5	NM_001012023	circMcm2-15.3↔rno-miR-326-5p	162	-28.72	-27.5	rno-miR-326-5p↔NM_001012023	162	-35.86	-39.7
circElmsan1-3.2↔rno-miR-326-5p↔Epb41l5	NM_001012023	circElmsan1-3.2↔rno-miR-326-5p	156	-28.66	-30.2	rno-miR-326-5p↔NM_001012023	162	-35.86	-39.7
circMfsd6-3.3↔rno-miR-326-5p↔Epb41l5	NM_001012023	circMfsd6-3.3↔rno-miR-326-5p	166	-30.64	-26.1	rno-miR-326-5p↔NM_001012023	162	-35.86	-39.7
circAlms1-16.13↔rno-miR-326-5p↔Epb41l5	NM_001012023	circAlms1-16.13↔rno-miR-326-5p	156	-28.12	-27.3	rno-miR-326-5p↔NM_001012023	162	-35.86	-39.7
circAlms1-16.11↔rno-miR-326-5p↔Epb41l5	NM_001012023	circAlms1-16.11↔rno-miR-326-5p	156	-28.12	-27.3	rno-miR-326-5p↔NM_001012023	162	-35.86	-39.7
circCttnbp2-11.5↔rno-miR-326-5p↔Epb41l5	NM_001012023	circCttnbp2-11.5↔rno-miR-326-5p	157	-29.05	-33.4	rno-miR-326-5p↔NM_001012023	162	-35.86	-39.7
circSfxn5-13.7↔rno-miR-326-5p↔Epb41l5	NM_001012023	circSfxn5-13.7↔rno-miR-326-5p	160	-31.26	-34.8	rno-miR-326-5p↔NM_001012023	162	-35.86	-39.7
circSfxn5-13.11↔rno-miR-326-5p↔Epb41l5	NM_001012023	circSfxn5-13.11↔rno-miR-326-5p	160	-31.26	-34.8	rno-miR-326-5p↔NM_001012023	162	-35.86	-39.7
circSfxn5-13.9↔rno-miR-326-5p↔Epb41l5	NM_001012023	circSfxn5-13.9↔rno-miR-326-5p	160	-31.26	-34.8	rno-miR-326-5p↔NM_001012023	162	-35.86	-39.7
circSorcs2-12.8↔rno-miR-326-5p↔Epb41l5	NM_001012023	circSorcs2-12.8↔rno-miR-326-5p	165	-27.71	-26.7	rno-miR-326-5p↔NM_001012023	162	-35.86	-39.7
circMcm2-15.3↔rno-miR-326-5p↔Stat3	NM_012747	circMcm2-15.3↔rno-miR-326-5p	162	-28.72	-27.5	rno-miR-326-5p↔NM_012747	165	-26.82	-25.1
circElmsan1-3.2↔rno-miR-326-5p↔Stat3	NM_012747	circElmsan1-3.2↔rno-miR-326-5p	156	-28.66	-30.2	rno-miR-326-5p↔NM_012747	165	-26.82	-25.1
circMfsd6-3.3↔rno-miR-326-5p↔Stat3	NM_012747	circMfsd6-3.3↔rno-miR-326-5p	166	-30.64	-26.1	rno-miR-326-5p↔NM_012747	165	-26.82	-25.1
circAlms1-16.13↔rno-miR-326-5p↔Stat3	NM_012747	circAlms1-16.13↔rno-miR-326-5p	156	-28.12	-27.3	rno-miR-326-5p↔NM_012747	165	-26.82	-25.1
circAlms1-16.11↔rno-miR-326-5p↔Stat3	NM_012747	circAlms1-16.11↔rno-miR-326-5p	156	-28.12	-27.3	rno-miR-326-5p↔NM_012747	165	-26.82	-25.1
circCttnbp2-11.5↔rno-miR-326-5p↔Stat3	NM_012747	circCttnbp2-11.5↔rno-miR-326-5p	157	-29.05	-33.4	rno-miR-326-5p↔NM_012747	165	-26.82	-25.1
circSfxn5-13.7↔rno-miR-326-5p↔Stat3	NM_012747	circSfxn5-13.7↔rno-miR-326-5p	160	-31.26	-34.8	rno-miR-326-5p↔NM_012747	165	-26.82	-25.1
circSfxn5-13.11↔rno-miR-326-5p↔Stat3	NM_012747	circSfxn5-13.11↔rno-miR-326-5p	160	-31.26	-34.8	rno-miR-326-5p↔NM_012747	165	-26.82	-25.1
circSfxn5-13.9↔rno-miR-326-5p↔Stat3	NM_012747	circSfxn5-13.9↔rno-miR-326-5p	160	-31.26	-34.8	rno-miR-326-5p↔NM_012747	165	-26.82	-25.1
circSorcs2-12.8↔rno-miR-326-5p↔Stat3	NM_012747	circSorcs2-12.8↔rno-miR-326-5p	165	-27.71	-26.7	rno-miR-326-5p↔NM_012747	165	-26.82	-25.1
circMcm2-15.3↔rno-miR-326-5p↔Vipr2	NM_017238	circMcm2-15.3↔rno-miR-326-5p	162	-28.72	-27.5	rno-miR-326-5p↔NM_017238	164	-33.26	-30
circElmsan1-3.2↔rno-miR-326-5p↔Vipr2	NM_017238	circElmsan1-3.2↔rno-miR-326-5p	156	-28.66	-30.2	rno-miR-326-5p↔NM_017238	164	-33.26	-30
circMfsd6-3.3↔rno-miR-326-5p↔Vipr2	NM_017238	circMfsd6-3.3↔rno-miR-326-5p	166	-30.64	-26.1	rno-miR-326-5p↔NM_017238	164	-33.26	-30
circAlms1-16.13↔rno-miR-326-5p↔Vipr2	NM_017238	circAlms1-16.13↔rno-miR-326-5p	156	-28.12	-27.3	rno-miR-326-5p↔NM_017238	164	-33.26	-30
circAlms1-16.11↔rno-miR-326-5p↔Vipr2	NM_017238	circAlms1-16.11↔rno-miR-326-5p	156	-28.12	-27.3	rno-miR-326-5p↔NM_017238	164	-33.26	-30
circCttnbp2-11.5↔rno-miR-326-5p↔Vipr2	NM_017238	circCttnbp2-11.5↔rno-miR-326-5p	157	-29.05	-33.4	rno-miR-326-5p↔NM_017238	164	-33.26	-30
circSfxn5-13.7↔rno-miR-326-5p↔Vipr2	NM_017238	circSfxn5-13.7↔rno-miR-326-5p	160	-31.26	-34.8	rno-miR-326-5p↔NM_017238	164	-33.26	-30
circSfxn5-13.11↔rno-miR-326-5p↔Vipr2	NM_017238	circSfxn5-13.11↔rno-miR-326-5p	160	-31.26	-34.8	rno-miR-326-5p↔NM_017238	164	-33.26	-30
circSfxn5-13.9↔rno-miR-326-5p↔Vipr2	NM_017238	circSfxn5-13.9↔rno-miR-326-5p	160	-31.26	-34.8	rno-miR-326-5p↔NM_017238	164	-33.26	-30
circSorcs2-12.8↔rno-miR-326-5p↔Vipr2	NM_017238	circSorcs2-12.8↔rno-miR-326-5p	165	-27.71	-26.7	rno-miR-326-5p↔NM_017238	164	-33.26	-30
circMcm2-15.3↔rno-miR-326-5p↔Rai14	NM_001011947	circMcm2-15.3↔rno-miR-326-5p	162	-28.72	-27.5	rno-miR-326-5p↔NM_001011947	162	-25.76	-32.2
circElmsan1-3.2↔rno-miR-326-5p↔Rai14	NM_001011947	circElmsan1-3.2↔rno-miR-326-5p	156	-28.66	-30.2	rno-miR-326-5p↔NM_001011947	162	-25.76	-32.2
circMfsd6-3.3↔rno-miR-326-5p↔Rai14	NM_001011947	circMfsd6-3.3↔rno-miR-326-5p	166	-30.64	-26.1	rno-miR-326-5p↔NM_001011947	162	-25.76	-32.2
circAlms1-16.13↔rno-miR-326-5p↔Rai14	NM_001011947	circAlms1-16.13↔rno-miR-326-5p	156	-28.12	-27.3	rno-miR-326-5p↔NM_001011947	162	-25.76	-32.2
circAlms1-16.11↔rno-miR-326-5p↔Rai14	NM_001011947	circAlms1-16.11↔rno-miR-326-5p	156	-28.12	-27.3	rno-miR-326-5p↔NM_001011947	162	-25.76	-32.2
circCttnbp2-11.5↔rno-miR-326-5p↔Rai14	NM_001011947	circCttnbp2-11.5↔rno-miR-326-5p	157	-29.05	-33.4	rno-miR-326-5p↔NM_001011947	162	-25.76	-32.2
circSfxn5-13.7↔rno-miR-326-5p↔Rai14	NM_001011947	circSfxn5-13.7↔rno-miR-326-5p	160	-31.26	-34.8	rno-miR-326-5p↔NM_001011947	162	-25.76	-32.2
circSfxn5-13.11↔rno-miR-326-5p↔Rai14	NM_001011947	circSfxn5-13.11↔rno-miR-326-5p	160	-31.26	-34.8	rno-miR-326-5p↔NM_001011947	162	-25.76	-32.2
circSfxn5-13.9↔rno-miR-326-5p↔Rai14	NM_001011947	circSfxn5-13.9↔rno-miR-326-5p	160	-31.26	-34.8	rno-miR-326-5p↔NM_001011947	162	-25.76	-32.2
circSorcs2-12.8↔rno-miR-326-5p↔Rai14	NM_001011947	circSorcs2-12.8↔rno-miR-326-5p	165	-27.71	-26.7	rno-miR-326-5p↔NM_001011947	162	-25.76	-32.2
circMcm2-15.3↔rno-miR-326-5p↔Spsb4	NM_001106849	circMcm2-15.3↔rno-miR-326-5p	162	-28.72	-27.5	rno-miR-326-5p↔NM_001106849	156	-26.65	-27.4
circElmsan1-3.2↔rno-miR-326-5p↔Spsb4	NM_001106849	circElmsan1-3.2↔rno-miR-326-5p	156	-28.66	-30.2	rno-miR-326-5p↔NM_001106849	156	-26.65	-27.4
circMfsd6-3.3↔rno-miR-326-5p↔Spsb4	NM_001106849	circMfsd6-3.3↔rno-miR-326-5p	166	-30.64	-26.1	rno-miR-326-5p↔NM_001106849	156	-26.65	-27.4
circAlms1-16.13↔rno-miR-326-5p↔Spsb4	NM_001106849	circAlms1-16.13↔rno-miR-326-5p	156	-28.12	-27.3	rno-miR-326-5p↔NM_001106849	156	-26.65	-27.4
circAlms1-16.11↔rno-miR-326-5p↔Spsb4	NM_001106849	circAlms1-16.11↔rno-miR-326-5p	156	-28.12	-27.3	rno-miR-326-5p↔NM_001106849	156	-26.65	-27.4
circCttnbp2-11.5↔rno-miR-326-5p↔Spsb4	NM_001106849	circCttnbp2-11.5↔rno-miR-326-5p	157	-29.05	-33.4	rno-miR-326-5p↔NM_001106849	156	-26.65	-27.4
circSfxn5-13.7↔rno-miR-326-5p↔Spsb4	NM_001106849	circSfxn5-13.7↔rno-miR-326-5p	160	-31.26	-34.8	rno-miR-326-5p↔NM_001106849	156	-26.65	-27.4
circSfxn5-13.11↔rno-miR-326-5p↔Spsb4	NM_001106849	circSfxn5-13.11↔rno-miR-326-5p	160	-31.26	-34.8	rno-miR-326-5p↔NM_001106849	156	-26.65	-27.4
circSfxn5-13.9↔rno-miR-326-5p↔Spsb4	NM_001106849	circSfxn5-13.9↔rno-miR-326-5p	160	-31.26	-34.8	rno-miR-326-5p↔NM_001106849	156	-26.65	-27.4
circSorcs2-12.8↔rno-miR-326-5p↔Spsb4	NM_001106849	circSorcs2-12.8↔rno-miR-326-5p	165	-27.71	-26.7	rno-miR-326-5p↔NM_001106849	156	-26.65	-27.4
circMcm2-15.3↔rno-miR-326-5p↔Ppfia3	NM_001270985	circMcm2-15.3↔rno-miR-326-5p	162	-28.72	-27.5	rno-miR-326-5p↔NM_001270985	160	-27.18	-30.2
circElmsan1-3.2↔rno-miR-326-5p↔Ppfia3	NM_001270985	circElmsan1-3.2↔rno-miR-326-5p	156	-28.66	-30.2	rno-miR-326-5p↔NM_001270985	160	-27.18	-30.2
circMfsd6-3.3↔rno-miR-326-5p↔Ppfia3	NM_001270985	circMfsd6-3.3↔rno-miR-326-5p	166	-30.64	-26.1	rno-miR-326-5p↔NM_001270985	160	-27.18	-30.2
circAlms1-16.13↔rno-miR-326-5p↔Ppfia3	NM_001270985	circAlms1-16.13↔rno-miR-326-5p	156	-28.12	-27.3	rno-miR-326-5p↔NM_001270985	160	-27.18	-30.2
circAlms1-16.11↔rno-miR-326-5p↔Ppfia3	NM_001270985	circAlms1-16.11↔rno-miR-326-5p	156	-28.12	-27.3	rno-miR-326-5p↔NM_001270985	160	-27.18	-30.2
circCttnbp2-11.5↔rno-miR-326-5p↔Ppfia3	NM_001270985	circCttnbp2-11.5↔rno-miR-326-5p	157	-29.05	-33.4	rno-miR-326-5p↔NM_001270985	160	-27.18	-30.2
circSfxn5-13.7↔rno-miR-326-5p↔Ppfia3	NM_001270985	circSfxn5-13.7↔rno-miR-326-5p	160	-31.26	-34.8	rno-miR-326-5p↔NM_001270985	160	-27.18	-30.2
circSfxn5-13.11↔rno-miR-326-5p↔Ppfia3	NM_001270985	circSfxn5-13.11↔rno-miR-326-5p	160	-31.26	-34.8	rno-miR-326-5p↔NM_001270985	160	-27.18	-30.2
circSfxn5-13.9↔rno-miR-326-5p↔Ppfia3	NM_001270985	circSfxn5-13.9↔rno-miR-326-5p	160	-31.26	-34.8	rno-miR-326-5p↔NM_001270985	160	-27.18	-30.2
circSorcs2-12.8↔rno-miR-326-5p↔Ppfia3	NM_001270985	circSorcs2-12.8↔rno-miR-326-5p	165	-27.71	-26.7	rno-miR-326-5p↔NM_001270985	160	-27.18	-30.2
circMcm2-15.3↔rno-miR-326-5p↔Fndc3b	NM_001191704	circMcm2-15.3↔rno-miR-326-5p	162	-28.72	-27.5	rno-miR-326-5p↔NM_001191704	156	-27.63	-27.1
circElmsan1-3.2↔rno-miR-326-5p↔Fndc3b	NM_001191704	circElmsan1-3.2↔rno-miR-326-5p	156	-28.66	-30.2	rno-miR-326-5p↔NM_001191704	156	-27.63	-27.1
circMfsd6-3.3↔rno-miR-326-5p↔Fndc3b	NM_001191704	circMfsd6-3.3↔rno-miR-326-5p	166	-30.64	-26.1	rno-miR-326-5p↔NM_001191704	156	-27.63	-27.1
circAlms1-16.13↔rno-miR-326-5p↔Fndc3b	NM_001191704	circAlms1-16.13↔rno-miR-326-5p	156	-28.12	-27.3	rno-miR-326-5p↔NM_001191704	156	-27.63	-27.1
circAlms1-16.11↔rno-miR-326-5p↔Fndc3b	NM_001191704	circAlms1-16.11↔rno-miR-326-5p	156	-28.12	-27.3	rno-miR-326-5p↔NM_001191704	156	-27.63	-27.1
circCttnbp2-11.5↔rno-miR-326-5p↔Fndc3b	NM_001191704	circCttnbp2-11.5↔rno-miR-326-5p	157	-29.05	-33.4	rno-miR-326-5p↔NM_001191704	156	-27.63	-27.1
circSfxn5-13.7↔rno-miR-326-5p↔Fndc3b	NM_001191704	circSfxn5-13.7↔rno-miR-326-5p	160	-31.26	-34.8	rno-miR-326-5p↔NM_001191704	156	-27.63	-27.1
circSfxn5-13.11↔rno-miR-326-5p↔Fndc3b	NM_001191704	circSfxn5-13.11↔rno-miR-326-5p	160	-31.26	-34.8	rno-miR-326-5p↔NM_001191704	156	-27.63	-27.1
circSfxn5-13.9↔rno-miR-326-5p↔Fndc3b	NM_001191704	circSfxn5-13.9↔rno-miR-326-5p	160	-31.26	-34.8	rno-miR-326-5p↔NM_001191704	156	-27.63	-27.1
circSorcs2-12.8↔rno-miR-326-5p↔Fndc3b	NM_001191704	circSorcs2-12.8↔rno-miR-326-5p	165	-27.71	-26.7	rno-miR-326-5p↔NM_001191704	156	-27.63	-27.1
circMcm2-15.3↔rno-miR-326-5p↔Cacna1d	NM_017298	circMcm2-15.3↔rno-miR-326-5p	162	-28.72	-27.5	rno-miR-326-5p↔NM_017298	157	-29.44	-31.1
circElmsan1-3.2↔rno-miR-326-5p↔Cacna1d	NM_017298	circElmsan1-3.2↔rno-miR-326-5p	156	-28.66	-30.2	rno-miR-326-5p↔NM_017298	157	-29.44	-31.1
circMfsd6-3.3↔rno-miR-326-5p↔Cacna1d	NM_017298	circMfsd6-3.3↔rno-miR-326-5p	166	-30.64	-26.1	rno-miR-326-5p↔NM_017298	157	-29.44	-31.1
circAlms1-16.13↔rno-miR-326-5p↔Cacna1d	NM_017298	circAlms1-16.13↔rno-miR-326-5p	156	-28.12	-27.3	rno-miR-326-5p↔NM_017298	157	-29.44	-31.1
circAlms1-16.11↔rno-miR-326-5p↔Cacna1d	NM_017298	circAlms1-16.11↔rno-miR-326-5p	156	-28.12	-27.3	rno-miR-326-5p↔NM_017298	157	-29.44	-31.1
circCttnbp2-11.5↔rno-miR-326-5p↔Cacna1d	NM_017298	circCttnbp2-11.5↔rno-miR-326-5p	157	-29.05	-33.4	rno-miR-326-5p↔NM_017298	157	-29.44	-31.1
circSfxn5-13.7↔rno-miR-326-5p↔Cacna1d	NM_017298	circSfxn5-13.7↔rno-miR-326-5p	160	-31.26	-34.8	rno-miR-326-5p↔NM_017298	157	-29.44	-31.1
circSfxn5-13.11↔rno-miR-326-5p↔Cacna1d	NM_017298	circSfxn5-13.11↔rno-miR-326-5p	160	-31.26	-34.8	rno-miR-326-5p↔NM_017298	157	-29.44	-31.1
circSfxn5-13.9↔rno-miR-326-5p↔Cacna1d	NM_017298	circSfxn5-13.9↔rno-miR-326-5p	160	-31.26	-34.8	rno-miR-326-5p↔NM_017298	157	-29.44	-31.1
circSorcs2-12.8↔rno-miR-326-5p↔Cacna1d	NM_017298	circSorcs2-12.8↔rno-miR-326-5p	165	-27.71	-26.7	rno-miR-326-5p↔NM_017298	157	-29.44	-31.1
circMcm2-15.3↔rno-miR-326-5p↔Cd276	NM_182824	circMcm2-15.3↔rno-miR-326-5p	162	-28.72	-27.5	rno-miR-326-5p↔NM_182824	157	-30.32	-33.5
circElmsan1-3.2↔rno-miR-326-5p↔Cd276	NM_182824	circElmsan1-3.2↔rno-miR-326-5p	156	-28.66	-30.2	rno-miR-326-5p↔NM_182824	157	-30.32	-33.5
circMfsd6-3.3↔rno-miR-326-5p↔Cd276	NM_182824	circMfsd6-3.3↔rno-miR-326-5p	166	-30.64	-26.1	rno-miR-326-5p↔NM_182824	157	-30.32	-33.5
circAlms1-16.13↔rno-miR-326-5p↔Cd276	NM_182824	circAlms1-16.13↔rno-miR-326-5p	156	-28.12	-27.3	rno-miR-326-5p↔NM_182824	157	-30.32	-33.5
circAlms1-16.11↔rno-miR-326-5p↔Cd276	NM_182824	circAlms1-16.11↔rno-miR-326-5p	156	-28.12	-27.3	rno-miR-326-5p↔NM_182824	157	-30.32	-33.5
circCttnbp2-11.5↔rno-miR-326-5p↔Cd276	NM_182824	circCttnbp2-11.5↔rno-miR-326-5p	157	-29.05	-33.4	rno-miR-326-5p↔NM_182824	157	-30.32	-33.5
circSfxn5-13.7↔rno-miR-326-5p↔Cd276	NM_182824	circSfxn5-13.7↔rno-miR-326-5p	160	-31.26	-34.8	rno-miR-326-5p↔NM_182824	157	-30.32	-33.5
circSfxn5-13.11↔rno-miR-326-5p↔Cd276	NM_182824	circSfxn5-13.11↔rno-miR-326-5p	160	-31.26	-34.8	rno-miR-326-5p↔NM_182824	157	-30.32	-33.5
circSfxn5-13.9↔rno-miR-326-5p↔Cd276	NM_182824	circSfxn5-13.9↔rno-miR-326-5p	160	-31.26	-34.8	rno-miR-326-5p↔NM_182824	157	-30.32	-33.5
circSorcs2-12.8↔rno-miR-326-5p↔Cd276	NM_182824	circSorcs2-12.8↔rno-miR-326-5p	165	-27.71	-26.7	rno-miR-326-5p↔NM_182824	157	-30.32	-33.5
circMcm2-15.3↔rno-miR-326-5p↔Gtf2ird1	NM_001001504	circMcm2-15.3↔rno-miR-326-5p	162	-28.72	-27.5	rno-miR-326-5p↔NM_001001504	163	-34.16	-26.4
circElmsan1-3.2↔rno-miR-326-5p↔Gtf2ird1	NM_001001504	circElmsan1-3.2↔rno-miR-326-5p	156	-28.66	-30.2	rno-miR-326-5p↔NM_001001504	163	-34.16	-26.4
circMfsd6-3.3↔rno-miR-326-5p↔Gtf2ird1	NM_001001504	circMfsd6-3.3↔rno-miR-326-5p	166	-30.64	-26.1	rno-miR-326-5p↔NM_001001504	163	-34.16	-26.4
circAlms1-16.13↔rno-miR-326-5p↔Gtf2ird1	NM_001001504	circAlms1-16.13↔rno-miR-326-5p	156	-28.12	-27.3	rno-miR-326-5p↔NM_001001504	163	-34.16	-26.4
circAlms1-16.11↔rno-miR-326-5p↔Gtf2ird1	NM_001001504	circAlms1-16.11↔rno-miR-326-5p	156	-28.12	-27.3	rno-miR-326-5p↔NM_001001504	163	-34.16	-26.4
circCttnbp2-11.5↔rno-miR-326-5p↔Gtf2ird1	NM_001001504	circCttnbp2-11.5↔rno-miR-326-5p	157	-29.05	-33.4	rno-miR-326-5p↔NM_001001504	163	-34.16	-26.4
circSfxn5-13.7↔rno-miR-326-5p↔Gtf2ird1	NM_001001504	circSfxn5-13.7↔rno-miR-326-5p	160	-31.26	-34.8	rno-miR-326-5p↔NM_001001504	163	-34.16	-26.4
circSfxn5-13.11↔rno-miR-326-5p↔Gtf2ird1	NM_001001504	circSfxn5-13.11↔rno-miR-326-5p	160	-31.26	-34.8	rno-miR-326-5p↔NM_001001504	163	-34.16	-26.4
circSfxn5-13.9↔rno-miR-326-5p↔Gtf2ird1	NM_001001504	circSfxn5-13.9↔rno-miR-326-5p	160	-31.26	-34.8	rno-miR-326-5p↔NM_001001504	163	-34.16	-26.4
circSorcs2-12.8↔rno-miR-326-5p↔Gtf2ird1	NM_001001504	circSorcs2-12.8↔rno-miR-326-5p	165	-27.71	-26.7	rno-miR-326-5p↔NM_001001504	163	-34.16	-26.4
circMcm2-15.3↔rno-miR-326-5p↔G3bp1	NM_133565	circMcm2-15.3↔rno-miR-326-5p	162	-28.72	-27.5	rno-miR-326-5p↔NM_133565	161	-29.15	-26.9
circElmsan1-3.2↔rno-miR-326-5p↔G3bp1	NM_133565	circElmsan1-3.2↔rno-miR-326-5p	156	-28.66	-30.2	rno-miR-326-5p↔NM_133565	161	-29.15	-26.9
circMfsd6-3.3↔rno-miR-326-5p↔G3bp1	NM_133565	circMfsd6-3.3↔rno-miR-326-5p	166	-30.64	-26.1	rno-miR-326-5p↔NM_133565	161	-29.15	-26.9
circAlms1-16.13↔rno-miR-326-5p↔G3bp1	NM_133565	circAlms1-16.13↔rno-miR-326-5p	156	-28.12	-27.3	rno-miR-326-5p↔NM_133565	161	-29.15	-26.9
circAlms1-16.11↔rno-miR-326-5p↔G3bp1	NM_133565	circAlms1-16.11↔rno-miR-326-5p	156	-28.12	-27.3	rno-miR-326-5p↔NM_133565	161	-29.15	-26.9
circCttnbp2-11.5↔rno-miR-326-5p↔G3bp1	NM_133565	circCttnbp2-11.5↔rno-miR-326-5p	157	-29.05	-33.4	rno-miR-326-5p↔NM_133565	161	-29.15	-26.9
circSfxn5-13.7↔rno-miR-326-5p↔G3bp1	NM_133565	circSfxn5-13.7↔rno-miR-326-5p	160	-31.26	-34.8	rno-miR-326-5p↔NM_133565	161	-29.15	-26.9
circSfxn5-13.11↔rno-miR-326-5p↔G3bp1	NM_133565	circSfxn5-13.11↔rno-miR-326-5p	160	-31.26	-34.8	rno-miR-326-5p↔NM_133565	161	-29.15	-26.9
circSfxn5-13.9↔rno-miR-326-5p↔G3bp1	NM_133565	circSfxn5-13.9↔rno-miR-326-5p	160	-31.26	-34.8	rno-miR-326-5p↔NM_133565	161	-29.15	-26.9
circSorcs2-12.8↔rno-miR-326-5p↔G3bp1	NM_133565	circSorcs2-12.8↔rno-miR-326-5p	165	-27.71	-26.7	rno-miR-326-5p↔NM_133565	161	-29.15	-26.9
circMcm2-15.3↔rno-miR-326-5p↔Nol10	NM_001014076	circMcm2-15.3↔rno-miR-326-5p	162	-28.72	-27.5	rno-miR-326-5p↔NM_001014076	157	-30.22	-35.5
circElmsan1-3.2↔rno-miR-326-5p↔Nol10	NM_001014076	circElmsan1-3.2↔rno-miR-326-5p	156	-28.66	-30.2	rno-miR-326-5p↔NM_001014076	157	-30.22	-35.5
circMfsd6-3.3↔rno-miR-326-5p↔Nol10	NM_001014076	circMfsd6-3.3↔rno-miR-326-5p	166	-30.64	-26.1	rno-miR-326-5p↔NM_001014076	157	-30.22	-35.5
circAlms1-16.13↔rno-miR-326-5p↔Nol10	NM_001014076	circAlms1-16.13↔rno-miR-326-5p	156	-28.12	-27.3	rno-miR-326-5p↔NM_001014076	157	-30.22	-35.5
circAlms1-16.11↔rno-miR-326-5p↔Nol10	NM_001014076	circAlms1-16.11↔rno-miR-326-5p	156	-28.12	-27.3	rno-miR-326-5p↔NM_001014076	157	-30.22	-35.5
circCttnbp2-11.5↔rno-miR-326-5p↔Nol10	NM_001014076	circCttnbp2-11.5↔rno-miR-326-5p	157	-29.05	-33.4	rno-miR-326-5p↔NM_001014076	157	-30.22	-35.5
circSfxn5-13.7↔rno-miR-326-5p↔Nol10	NM_001014076	circSfxn5-13.7↔rno-miR-326-5p	160	-31.26	-34.8	rno-miR-326-5p↔NM_001014076	157	-30.22	-35.5
circSfxn5-13.11↔rno-miR-326-5p↔Nol10	NM_001014076	circSfxn5-13.11↔rno-miR-326-5p	160	-31.26	-34.8	rno-miR-326-5p↔NM_001014076	157	-30.22	-35.5
circSfxn5-13.9↔rno-miR-326-5p↔Nol10	NM_001014076	circSfxn5-13.9↔rno-miR-326-5p	160	-31.26	-34.8	rno-miR-326-5p↔NM_001014076	157	-30.22	-35.5
circSorcs2-12.8↔rno-miR-326-5p↔Nol10	NM_001014076	circSorcs2-12.8↔rno-miR-326-5p	165	-27.71	-26.7	rno-miR-326-5p↔NM_001014076	157	-30.22	-35.5
circMcm2-15.3↔rno-miR-326-5p↔Sorcs3	NM_001106367	circMcm2-15.3↔rno-miR-326-5p	162	-28.72	-27.5	rno-miR-326-5p↔NM_001106367	157	-30.21	-34.5
circElmsan1-3.2↔rno-miR-326-5p↔Sorcs3	NM_001106367	circElmsan1-3.2↔rno-miR-326-5p	156	-28.66	-30.2	rno-miR-326-5p↔NM_001106367	157	-30.21	-34.5
circMfsd6-3.3↔rno-miR-326-5p↔Sorcs3	NM_001106367	circMfsd6-3.3↔rno-miR-326-5p	166	-30.64	-26.1	rno-miR-326-5p↔NM_001106367	157	-30.21	-34.5
circAlms1-16.13↔rno-miR-326-5p↔Sorcs3	NM_001106367	circAlms1-16.13↔rno-miR-326-5p	156	-28.12	-27.3	rno-miR-326-5p↔NM_001106367	157	-30.21	-34.5
circAlms1-16.11↔rno-miR-326-5p↔Sorcs3	NM_001106367	circAlms1-16.11↔rno-miR-326-5p	156	-28.12	-27.3	rno-miR-326-5p↔NM_001106367	157	-30.21	-34.5
circCttnbp2-11.5↔rno-miR-326-5p↔Sorcs3	NM_001106367	circCttnbp2-11.5↔rno-miR-326-5p	157	-29.05	-33.4	rno-miR-326-5p↔NM_001106367	157	-30.21	-34.5
circSfxn5-13.7↔rno-miR-326-5p↔Sorcs3	NM_001106367	circSfxn5-13.7↔rno-miR-326-5p	160	-31.26	-34.8	rno-miR-326-5p↔NM_001106367	157	-30.21	-34.5
circSfxn5-13.11↔rno-miR-326-5p↔Sorcs3	NM_001106367	circSfxn5-13.11↔rno-miR-326-5p	160	-31.26	-34.8	rno-miR-326-5p↔NM_001106367	157	-30.21	-34.5
circSfxn5-13.9↔rno-miR-326-5p↔Sorcs3	NM_001106367	circSfxn5-13.9↔rno-miR-326-5p	160	-31.26	-34.8	rno-miR-326-5p↔NM_001106367	157	-30.21	-34.5
circSorcs2-12.8↔rno-miR-326-5p↔Sorcs3	NM_001106367	circSorcs2-12.8↔rno-miR-326-5p	165	-27.71	-26.7	rno-miR-326-5p↔NM_001106367	157	-30.21	-34.5
circMcm2-15.3↔rno-miR-326-5p↔Sipa1	NM_001004089	circMcm2-15.3↔rno-miR-326-5p	162	-28.72	-27.5	rno-miR-326-5p↔NM_001004089	162	-32.67	-34.6
circElmsan1-3.2↔rno-miR-326-5p↔Sipa1	NM_001004089	circElmsan1-3.2↔rno-miR-326-5p	156	-28.66	-30.2	rno-miR-326-5p↔NM_001004089	162	-32.67	-34.6
circMfsd6-3.3↔rno-miR-326-5p↔Sipa1	NM_001004089	circMfsd6-3.3↔rno-miR-326-5p	166	-30.64	-26.1	rno-miR-326-5p↔NM_001004089	162	-32.67	-34.6
circAlms1-16.13↔rno-miR-326-5p↔Sipa1	NM_001004089	circAlms1-16.13↔rno-miR-326-5p	156	-28.12	-27.3	rno-miR-326-5p↔NM_001004089	162	-32.67	-34.6
circAlms1-16.11↔rno-miR-326-5p↔Sipa1	NM_001004089	circAlms1-16.11↔rno-miR-326-5p	156	-28.12	-27.3	rno-miR-326-5p↔NM_001004089	162	-32.67	-34.6
circCttnbp2-11.5↔rno-miR-326-5p↔Sipa1	NM_001004089	circCttnbp2-11.5↔rno-miR-326-5p	157	-29.05	-33.4	rno-miR-326-5p↔NM_001004089	162	-32.67	-34.6
circSfxn5-13.7↔rno-miR-326-5p↔Sipa1	NM_001004089	circSfxn5-13.7↔rno-miR-326-5p	160	-31.26	-34.8	rno-miR-326-5p↔NM_001004089	162	-32.67	-34.6
circSfxn5-13.11↔rno-miR-326-5p↔Sipa1	NM_001004089	circSfxn5-13.11↔rno-miR-326-5p	160	-31.26	-34.8	rno-miR-326-5p↔NM_001004089	162	-32.67	-34.6
circSfxn5-13.9↔rno-miR-326-5p↔Sipa1	NM_001004089	circSfxn5-13.9↔rno-miR-326-5p	160	-31.26	-34.8	rno-miR-326-5p↔NM_001004089	162	-32.67	-34.6
circSorcs2-12.8↔rno-miR-326-5p↔Sipa1	NM_001004089	circSorcs2-12.8↔rno-miR-326-5p	165	-27.71	-26.7	rno-miR-326-5p↔NM_001004089	162	-32.67	-34.6
circMcm2-15.3↔rno-miR-326-5p↔Lrrc46	NM_001004201	circMcm2-15.3↔rno-miR-326-5p	162	-28.72	-27.5	rno-miR-326-5p↔NM_001004201	161	-28.81	-32.3
circElmsan1-3.2↔rno-miR-326-5p↔Lrrc46	NM_001004201	circElmsan1-3.2↔rno-miR-326-5p	156	-28.66	-30.2	rno-miR-326-5p↔NM_001004201	161	-28.81	-32.3
circMfsd6-3.3↔rno-miR-326-5p↔Lrrc46	NM_001004201	circMfsd6-3.3↔rno-miR-326-5p	166	-30.64	-26.1	rno-miR-326-5p↔NM_001004201	161	-28.81	-32.3
circAlms1-16.13↔rno-miR-326-5p↔Lrrc46	NM_001004201	circAlms1-16.13↔rno-miR-326-5p	156	-28.12	-27.3	rno-miR-326-5p↔NM_001004201	161	-28.81	-32.3
circAlms1-16.11↔rno-miR-326-5p↔Lrrc46	NM_001004201	circAlms1-16.11↔rno-miR-326-5p	156	-28.12	-27.3	rno-miR-326-5p↔NM_001004201	161	-28.81	-32.3
circCttnbp2-11.5↔rno-miR-326-5p↔Lrrc46	NM_001004201	circCttnbp2-11.5↔rno-miR-326-5p	157	-29.05	-33.4	rno-miR-326-5p↔NM_001004201	161	-28.81	-32.3
circSfxn5-13.7↔rno-miR-326-5p↔Lrrc46	NM_001004201	circSfxn5-13.7↔rno-miR-326-5p	160	-31.26	-34.8	rno-miR-326-5p↔NM_001004201	161	-28.81	-32.3
circSfxn5-13.11↔rno-miR-326-5p↔Lrrc46	NM_001004201	circSfxn5-13.11↔rno-miR-326-5p	160	-31.26	-34.8	rno-miR-326-5p↔NM_001004201	161	-28.81	-32.3
circSfxn5-13.9↔rno-miR-326-5p↔Lrrc46	NM_001004201	circSfxn5-13.9↔rno-miR-326-5p	160	-31.26	-34.8	rno-miR-326-5p↔NM_001004201	161	-28.81	-32.3
circSorcs2-12.8↔rno-miR-326-5p↔Lrrc46	NM_001004201	circSorcs2-12.8↔rno-miR-326-5p	165	-27.71	-26.7	rno-miR-326-5p↔NM_001004201	161	-28.81	-32.3
circMcm2-15.3↔rno-miR-326-5p↔Nav2	NM_138529	circMcm2-15.3↔rno-miR-326-5p	162	-28.72	-27.5	rno-miR-326-5p↔NM_138529	159	-26.2	-28.9
circElmsan1-3.2↔rno-miR-326-5p↔Nav2	NM_138529	circElmsan1-3.2↔rno-miR-326-5p	156	-28.66	-30.2	rno-miR-326-5p↔NM_138529	159	-26.2	-28.9
circMfsd6-3.3↔rno-miR-326-5p↔Nav2	NM_138529	circMfsd6-3.3↔rno-miR-326-5p	166	-30.64	-26.1	rno-miR-326-5p↔NM_138529	159	-26.2	-28.9
circAlms1-16.13↔rno-miR-326-5p↔Nav2	NM_138529	circAlms1-16.13↔rno-miR-326-5p	156	-28.12	-27.3	rno-miR-326-5p↔NM_138529	159	-26.2	-28.9
circAlms1-16.11↔rno-miR-326-5p↔Nav2	NM_138529	circAlms1-16.11↔rno-miR-326-5p	156	-28.12	-27.3	rno-miR-326-5p↔NM_138529	159	-26.2	-28.9
circCttnbp2-11.5↔rno-miR-326-5p↔Nav2	NM_138529	circCttnbp2-11.5↔rno-miR-326-5p	157	-29.05	-33.4	rno-miR-326-5p↔NM_138529	159	-26.2	-28.9
circSfxn5-13.7↔rno-miR-326-5p↔Nav2	NM_138529	circSfxn5-13.7↔rno-miR-326-5p	160	-31.26	-34.8	rno-miR-326-5p↔NM_138529	159	-26.2	-28.9
circSfxn5-13.11↔rno-miR-326-5p↔Nav2	NM_138529	circSfxn5-13.11↔rno-miR-326-5p	160	-31.26	-34.8	rno-miR-326-5p↔NM_138529	159	-26.2	-28.9
circSfxn5-13.9↔rno-miR-326-5p↔Nav2	NM_138529	circSfxn5-13.9↔rno-miR-326-5p	160	-31.26	-34.8	rno-miR-326-5p↔NM_138529	159	-26.2	-28.9
circSorcs2-12.8↔rno-miR-326-5p↔Nav2	NM_138529	circSorcs2-12.8↔rno-miR-326-5p	165	-27.71	-26.7	rno-miR-326-5p↔NM_138529	159	-26.2	-28.9
circMcm2-15.3↔rno-miR-326-5p↔Med15	NM_001108325	circMcm2-15.3↔rno-miR-326-5p	162	-28.72	-27.5	rno-miR-326-5p↔NM_001108325	160	-29.49	-34
circElmsan1-3.2↔rno-miR-326-5p↔Med15	NM_001108325	circElmsan1-3.2↔rno-miR-326-5p	156	-28.66	-30.2	rno-miR-326-5p↔NM_001108325	160	-29.49	-34
circMfsd6-3.3↔rno-miR-326-5p↔Med15	NM_001108325	circMfsd6-3.3↔rno-miR-326-5p	166	-30.64	-26.1	rno-miR-326-5p↔NM_001108325	160	-29.49	-34
circAlms1-16.13↔rno-miR-326-5p↔Med15	NM_001108325	circAlms1-16.13↔rno-miR-326-5p	156	-28.12	-27.3	rno-miR-326-5p↔NM_001108325	160	-29.49	-34
circAlms1-16.11↔rno-miR-326-5p↔Med15	NM_001108325	circAlms1-16.11↔rno-miR-326-5p	156	-28.12	-27.3	rno-miR-326-5p↔NM_001108325	160	-29.49	-34
circCttnbp2-11.5↔rno-miR-326-5p↔Med15	NM_001108325	circCttnbp2-11.5↔rno-miR-326-5p	157	-29.05	-33.4	rno-miR-326-5p↔NM_001108325	160	-29.49	-34
circSfxn5-13.7↔rno-miR-326-5p↔Med15	NM_001108325	circSfxn5-13.7↔rno-miR-326-5p	160	-31.26	-34.8	rno-miR-326-5p↔NM_001108325	160	-29.49	-34
circSfxn5-13.11↔rno-miR-326-5p↔Med15	NM_001108325	circSfxn5-13.11↔rno-miR-326-5p	160	-31.26	-34.8	rno-miR-326-5p↔NM_001108325	160	-29.49	-34
circSfxn5-13.9↔rno-miR-326-5p↔Med15	NM_001108325	circSfxn5-13.9↔rno-miR-326-5p	160	-31.26	-34.8	rno-miR-326-5p↔NM_001108325	160	-29.49	-34
circSorcs2-12.8↔rno-miR-326-5p↔Med15	NM_001108325	circSorcs2-12.8↔rno-miR-326-5p	165	-27.71	-26.7	rno-miR-326-5p↔NM_001108325	160	-29.49	-34
circMcm2-15.3↔rno-miR-326-5p↔Il6r	NM_017020	circMcm2-15.3↔rno-miR-326-5p	162	-28.72	-27.5	rno-miR-326-5p↔NM_017020	162	-25.33	-27.7
circElmsan1-3.2↔rno-miR-326-5p↔Il6r	NM_017020	circElmsan1-3.2↔rno-miR-326-5p	156	-28.66	-30.2	rno-miR-326-5p↔NM_017020	162	-25.33	-27.7
circMfsd6-3.3↔rno-miR-326-5p↔Il6r	NM_017020	circMfsd6-3.3↔rno-miR-326-5p	166	-30.64	-26.1	rno-miR-326-5p↔NM_017020	162	-25.33	-27.7
circAlms1-16.13↔rno-miR-326-5p↔Il6r	NM_017020	circAlms1-16.13↔rno-miR-326-5p	156	-28.12	-27.3	rno-miR-326-5p↔NM_017020	162	-25.33	-27.7
circAlms1-16.11↔rno-miR-326-5p↔Il6r	NM_017020	circAlms1-16.11↔rno-miR-326-5p	156	-28.12	-27.3	rno-miR-326-5p↔NM_017020	162	-25.33	-27.7
circCttnbp2-11.5↔rno-miR-326-5p↔Il6r	NM_017020	circCttnbp2-11.5↔rno-miR-326-5p	157	-29.05	-33.4	rno-miR-326-5p↔NM_017020	162	-25.33	-27.7
circSfxn5-13.7↔rno-miR-326-5p↔Il6r	NM_017020	circSfxn5-13.7↔rno-miR-326-5p	160	-31.26	-34.8	rno-miR-326-5p↔NM_017020	162	-25.33	-27.7
circSfxn5-13.11↔rno-miR-326-5p↔Il6r	NM_017020	circSfxn5-13.11↔rno-miR-326-5p	160	-31.26	-34.8	rno-miR-326-5p↔NM_017020	162	-25.33	-27.7
circSfxn5-13.9↔rno-miR-326-5p↔Il6r	NM_017020	circSfxn5-13.9↔rno-miR-326-5p	160	-31.26	-34.8	rno-miR-326-5p↔NM_017020	162	-25.33	-27.7
circSorcs2-12.8↔rno-miR-326-5p↔Il6r	NM_017020	circSorcs2-12.8↔rno-miR-326-5p	165	-27.71	-26.7	rno-miR-326-5p↔NM_017020	162	-25.33	-27.7
circMcm2-15.3↔rno-miR-326-5p↔Chpf	NM_001005906	circMcm2-15.3↔rno-miR-326-5p	162	-28.72	-27.5	rno-miR-326-5p↔NM_001005906	160	-29.6	-29.1
circElmsan1-3.2↔rno-miR-326-5p↔Chpf	NM_001005906	circElmsan1-3.2↔rno-miR-326-5p	156	-28.66	-30.2	rno-miR-326-5p↔NM_001005906	160	-29.6	-29.1
circMfsd6-3.3↔rno-miR-326-5p↔Chpf	NM_001005906	circMfsd6-3.3↔rno-miR-326-5p	166	-30.64	-26.1	rno-miR-326-5p↔NM_001005906	160	-29.6	-29.1
circAlms1-16.13↔rno-miR-326-5p↔Chpf	NM_001005906	circAlms1-16.13↔rno-miR-326-5p	156	-28.12	-27.3	rno-miR-326-5p↔NM_001005906	160	-29.6	-29.1
circAlms1-16.11↔rno-miR-326-5p↔Chpf	NM_001005906	circAlms1-16.11↔rno-miR-326-5p	156	-28.12	-27.3	rno-miR-326-5p↔NM_001005906	160	-29.6	-29.1
circCttnbp2-11.5↔rno-miR-326-5p↔Chpf	NM_001005906	circCttnbp2-11.5↔rno-miR-326-5p	157	-29.05	-33.4	rno-miR-326-5p↔NM_001005906	160	-29.6	-29.1
circSfxn5-13.7↔rno-miR-326-5p↔Chpf	NM_001005906	circSfxn5-13.7↔rno-miR-326-5p	160	-31.26	-34.8	rno-miR-326-5p↔NM_001005906	160	-29.6	-29.1
circSfxn5-13.11↔rno-miR-326-5p↔Chpf	NM_001005906	circSfxn5-13.11↔rno-miR-326-5p	160	-31.26	-34.8	rno-miR-326-5p↔NM_001005906	160	-29.6	-29.1
circSfxn5-13.9↔rno-miR-326-5p↔Chpf	NM_001005906	circSfxn5-13.9↔rno-miR-326-5p	160	-31.26	-34.8	rno-miR-326-5p↔NM_001005906	160	-29.6	-29.1
circSorcs2-12.8↔rno-miR-326-5p↔Chpf	NM_001005906	circSorcs2-12.8↔rno-miR-326-5p	165	-27.71	-26.7	rno-miR-326-5p↔NM_001005906	160	-29.6	-29.1
circMcm2-15.3↔rno-miR-326-5p↔Twf1	NM_001008521	circMcm2-15.3↔rno-miR-326-5p	162	-28.72	-27.5	rno-miR-326-5p↔NM_001008521	157	-27.26	-25.7
circElmsan1-3.2↔rno-miR-326-5p↔Twf1	NM_001008521	circElmsan1-3.2↔rno-miR-326-5p	156	-28.66	-30.2	rno-miR-326-5p↔NM_001008521	157	-27.26	-25.7
circMfsd6-3.3↔rno-miR-326-5p↔Twf1	NM_001008521	circMfsd6-3.3↔rno-miR-326-5p	166	-30.64	-26.1	rno-miR-326-5p↔NM_001008521	157	-27.26	-25.7
circAlms1-16.13↔rno-miR-326-5p↔Twf1	NM_001008521	circAlms1-16.13↔rno-miR-326-5p	156	-28.12	-27.3	rno-miR-326-5p↔NM_001008521	157	-27.26	-25.7
circAlms1-16.11↔rno-miR-326-5p↔Twf1	NM_001008521	circAlms1-16.11↔rno-miR-326-5p	156	-28.12	-27.3	rno-miR-326-5p↔NM_001008521	157	-27.26	-25.7
circCttnbp2-11.5↔rno-miR-326-5p↔Twf1	NM_001008521	circCttnbp2-11.5↔rno-miR-326-5p	157	-29.05	-33.4	rno-miR-326-5p↔NM_001008521	157	-27.26	-25.7
circSfxn5-13.7↔rno-miR-326-5p↔Twf1	NM_001008521	circSfxn5-13.7↔rno-miR-326-5p	160	-31.26	-34.8	rno-miR-326-5p↔NM_001008521	157	-27.26	-25.7
circSfxn5-13.11↔rno-miR-326-5p↔Twf1	NM_001008521	circSfxn5-13.11↔rno-miR-326-5p	160	-31.26	-34.8	rno-miR-326-5p↔NM_001008521	157	-27.26	-25.7
circSfxn5-13.9↔rno-miR-326-5p↔Twf1	NM_001008521	circSfxn5-13.9↔rno-miR-326-5p	160	-31.26	-34.8	rno-miR-326-5p↔NM_001008521	157	-27.26	-25.7
circSorcs2-12.8↔rno-miR-326-5p↔Twf1	NM_001008521	circSorcs2-12.8↔rno-miR-326-5p	165	-27.71	-26.7	rno-miR-326-5p↔NM_001008521	157	-27.26	-25.7
circMcm2-15.3↔rno-miR-326-5p↔Fblim1	NM_001007554	circMcm2-15.3↔rno-miR-326-5p	162	-28.72	-27.5	rno-miR-326-5p↔NM_001007554	156	-28.1	-27.6
circElmsan1-3.2↔rno-miR-326-5p↔Fblim1	NM_001007554	circElmsan1-3.2↔rno-miR-326-5p	156	-28.66	-30.2	rno-miR-326-5p↔NM_001007554	156	-28.1	-27.6
circMfsd6-3.3↔rno-miR-326-5p↔Fblim1	NM_001007554	circMfsd6-3.3↔rno-miR-326-5p	166	-30.64	-26.1	rno-miR-326-5p↔NM_001007554	156	-28.1	-27.6
circAlms1-16.13↔rno-miR-326-5p↔Fblim1	NM_001007554	circAlms1-16.13↔rno-miR-326-5p	156	-28.12	-27.3	rno-miR-326-5p↔NM_001007554	156	-28.1	-27.6
circAlms1-16.11↔rno-miR-326-5p↔Fblim1	NM_001007554	circAlms1-16.11↔rno-miR-326-5p	156	-28.12	-27.3	rno-miR-326-5p↔NM_001007554	156	-28.1	-27.6
circCttnbp2-11.5↔rno-miR-326-5p↔Fblim1	NM_001007554	circCttnbp2-11.5↔rno-miR-326-5p	157	-29.05	-33.4	rno-miR-326-5p↔NM_001007554	156	-28.1	-27.6
circSfxn5-13.7↔rno-miR-326-5p↔Fblim1	NM_001007554	circSfxn5-13.7↔rno-miR-326-5p	160	-31.26	-34.8	rno-miR-326-5p↔NM_001007554	156	-28.1	-27.6
circSfxn5-13.11↔rno-miR-326-5p↔Fblim1	NM_001007554	circSfxn5-13.11↔rno-miR-326-5p	160	-31.26	-34.8	rno-miR-326-5p↔NM_001007554	156	-28.1	-27.6
circSfxn5-13.9↔rno-miR-326-5p↔Fblim1	NM_001007554	circSfxn5-13.9↔rno-miR-326-5p	160	-31.26	-34.8	rno-miR-326-5p↔NM_001007554	156	-28.1	-27.6
circSorcs2-12.8↔rno-miR-326-5p↔Fblim1	NM_001007554	circSorcs2-12.8↔rno-miR-326-5p	165	-27.71	-26.7	rno-miR-326-5p↔NM_001007554	156	-28.1	-27.6
circMcm2-15.3↔rno-miR-326-5p↔Pdzd2	NM_022940	circMcm2-15.3↔rno-miR-326-5p	162	-28.72	-27.5	rno-miR-326-5p↔NM_022940	159	-27.69	-30.5
circElmsan1-3.2↔rno-miR-326-5p↔Pdzd2	NM_022940	circElmsan1-3.2↔rno-miR-326-5p	156	-28.66	-30.2	rno-miR-326-5p↔NM_022940	159	-27.69	-30.5
circMfsd6-3.3↔rno-miR-326-5p↔Pdzd2	NM_022940	circMfsd6-3.3↔rno-miR-326-5p	166	-30.64	-26.1	rno-miR-326-5p↔NM_022940	159	-27.69	-30.5
circAlms1-16.13↔rno-miR-326-5p↔Pdzd2	NM_022940	circAlms1-16.13↔rno-miR-326-5p	156	-28.12	-27.3	rno-miR-326-5p↔NM_022940	159	-27.69	-30.5
circAlms1-16.11↔rno-miR-326-5p↔Pdzd2	NM_022940	circAlms1-16.11↔rno-miR-326-5p	156	-28.12	-27.3	rno-miR-326-5p↔NM_022940	159	-27.69	-30.5
circCttnbp2-11.5↔rno-miR-326-5p↔Pdzd2	NM_022940	circCttnbp2-11.5↔rno-miR-326-5p	157	-29.05	-33.4	rno-miR-326-5p↔NM_022940	159	-27.69	-30.5
circSfxn5-13.7↔rno-miR-326-5p↔Pdzd2	NM_022940	circSfxn5-13.7↔rno-miR-326-5p	160	-31.26	-34.8	rno-miR-326-5p↔NM_022940	159	-27.69	-30.5
circSfxn5-13.11↔rno-miR-326-5p↔Pdzd2	NM_022940	circSfxn5-13.11↔rno-miR-326-5p	160	-31.26	-34.8	rno-miR-326-5p↔NM_022940	159	-27.69	-30.5
circSfxn5-13.9↔rno-miR-326-5p↔Pdzd2	NM_022940	circSfxn5-13.9↔rno-miR-326-5p	160	-31.26	-34.8	rno-miR-326-5p↔NM_022940	159	-27.69	-30.5
circSorcs2-12.8↔rno-miR-326-5p↔Pdzd2	NM_022940	circSorcs2-12.8↔rno-miR-326-5p	165	-27.71	-26.7	rno-miR-326-5p↔NM_022940	159	-27.69	-30.5
circMcm2-15.3↔rno-miR-326-5p↔Nuak2	NM_001007617	circMcm2-15.3↔rno-miR-326-5p	162	-28.72	-27.5	rno-miR-326-5p↔NM_001007617	163	-25.08	-26.8
circElmsan1-3.2↔rno-miR-326-5p↔Nuak2	NM_001007617	circElmsan1-3.2↔rno-miR-326-5p	156	-28.66	-30.2	rno-miR-326-5p↔NM_001007617	163	-25.08	-26.8
circMfsd6-3.3↔rno-miR-326-5p↔Nuak2	NM_001007617	circMfsd6-3.3↔rno-miR-326-5p	166	-30.64	-26.1	rno-miR-326-5p↔NM_001007617	163	-25.08	-26.8
circAlms1-16.13↔rno-miR-326-5p↔Nuak2	NM_001007617	circAlms1-16.13↔rno-miR-326-5p	156	-28.12	-27.3	rno-miR-326-5p↔NM_001007617	163	-25.08	-26.8
circAlms1-16.11↔rno-miR-326-5p↔Nuak2	NM_001007617	circAlms1-16.11↔rno-miR-326-5p	156	-28.12	-27.3	rno-miR-326-5p↔NM_001007617	163	-25.08	-26.8
circCttnbp2-11.5↔rno-miR-326-5p↔Nuak2	NM_001007617	circCttnbp2-11.5↔rno-miR-326-5p	157	-29.05	-33.4	rno-miR-326-5p↔NM_001007617	163	-25.08	-26.8
circSfxn5-13.7↔rno-miR-326-5p↔Nuak2	NM_001007617	circSfxn5-13.7↔rno-miR-326-5p	160	-31.26	-34.8	rno-miR-326-5p↔NM_001007617	163	-25.08	-26.8
circSfxn5-13.11↔rno-miR-326-5p↔Nuak2	NM_001007617	circSfxn5-13.11↔rno-miR-326-5p	160	-31.26	-34.8	rno-miR-326-5p↔NM_001007617	163	-25.08	-26.8
circSfxn5-13.9↔rno-miR-326-5p↔Nuak2	NM_001007617	circSfxn5-13.9↔rno-miR-326-5p	160	-31.26	-34.8	rno-miR-326-5p↔NM_001007617	163	-25.08	-26.8
circSorcs2-12.8↔rno-miR-326-5p↔Nuak2	NM_001007617	circSorcs2-12.8↔rno-miR-326-5p	165	-27.71	-26.7	rno-miR-326-5p↔NM_001007617	163	-25.08	-26.8
circMcm2-15.3↔rno-miR-326-5p↔Abhd6	NM_001007680	circMcm2-15.3↔rno-miR-326-5p	162	-28.72	-27.5	rno-miR-326-5p↔NM_001007680	162	-28.51	-25.3
circElmsan1-3.2↔rno-miR-326-5p↔Abhd6	NM_001007680	circElmsan1-3.2↔rno-miR-326-5p	156	-28.66	-30.2	rno-miR-326-5p↔NM_001007680	162	-28.51	-25.3
circMfsd6-3.3↔rno-miR-326-5p↔Abhd6	NM_001007680	circMfsd6-3.3↔rno-miR-326-5p	166	-30.64	-26.1	rno-miR-326-5p↔NM_001007680	162	-28.51	-25.3
circAlms1-16.13↔rno-miR-326-5p↔Abhd6	NM_001007680	circAlms1-16.13↔rno-miR-326-5p	156	-28.12	-27.3	rno-miR-326-5p↔NM_001007680	162	-28.51	-25.3
circAlms1-16.11↔rno-miR-326-5p↔Abhd6	NM_001007680	circAlms1-16.11↔rno-miR-326-5p	156	-28.12	-27.3	rno-miR-326-5p↔NM_001007680	162	-28.51	-25.3
circCttnbp2-11.5↔rno-miR-326-5p↔Abhd6	NM_001007680	circCttnbp2-11.5↔rno-miR-326-5p	157	-29.05	-33.4	rno-miR-326-5p↔NM_001007680	162	-28.51	-25.3
circSfxn5-13.7↔rno-miR-326-5p↔Abhd6	NM_001007680	circSfxn5-13.7↔rno-miR-326-5p	160	-31.26	-34.8	rno-miR-326-5p↔NM_001007680	162	-28.51	-25.3
circSfxn5-13.11↔rno-miR-326-5p↔Abhd6	NM_001007680	circSfxn5-13.11↔rno-miR-326-5p	160	-31.26	-34.8	rno-miR-326-5p↔NM_001007680	162	-28.51	-25.3
circSfxn5-13.9↔rno-miR-326-5p↔Abhd6	NM_001007680	circSfxn5-13.9↔rno-miR-326-5p	160	-31.26	-34.8	rno-miR-326-5p↔NM_001007680	162	-28.51	-25.3
circSorcs2-12.8↔rno-miR-326-5p↔Abhd6	NM_001007680	circSorcs2-12.8↔rno-miR-326-5p	165	-27.71	-26.7	rno-miR-326-5p↔NM_001007680	162	-28.51	-25.3
circMcm2-15.3↔rno-miR-326-5p↔Tnk2	NM_001008336	circMcm2-15.3↔rno-miR-326-5p	162	-28.72	-27.5	rno-miR-326-5p↔NM_001008336	156	-25.2	-30.4
circElmsan1-3.2↔rno-miR-326-5p↔Tnk2	NM_001008336	circElmsan1-3.2↔rno-miR-326-5p	156	-28.66	-30.2	rno-miR-326-5p↔NM_001008336	156	-25.2	-30.4
circMfsd6-3.3↔rno-miR-326-5p↔Tnk2	NM_001008336	circMfsd6-3.3↔rno-miR-326-5p	166	-30.64	-26.1	rno-miR-326-5p↔NM_001008336	156	-25.2	-30.4
circAlms1-16.13↔rno-miR-326-5p↔Tnk2	NM_001008336	circAlms1-16.13↔rno-miR-326-5p	156	-28.12	-27.3	rno-miR-326-5p↔NM_001008336	156	-25.2	-30.4
circAlms1-16.11↔rno-miR-326-5p↔Tnk2	NM_001008336	circAlms1-16.11↔rno-miR-326-5p	156	-28.12	-27.3	rno-miR-326-5p↔NM_001008336	156	-25.2	-30.4
circCttnbp2-11.5↔rno-miR-326-5p↔Tnk2	NM_001008336	circCttnbp2-11.5↔rno-miR-326-5p	157	-29.05	-33.4	rno-miR-326-5p↔NM_001008336	156	-25.2	-30.4
circSfxn5-13.7↔rno-miR-326-5p↔Tnk2	NM_001008336	circSfxn5-13.7↔rno-miR-326-5p	160	-31.26	-34.8	rno-miR-326-5p↔NM_001008336	156	-25.2	-30.4
circSfxn5-13.11↔rno-miR-326-5p↔Tnk2	NM_001008336	circSfxn5-13.11↔rno-miR-326-5p	160	-31.26	-34.8	rno-miR-326-5p↔NM_001008336	156	-25.2	-30.4
circSfxn5-13.9↔rno-miR-326-5p↔Tnk2	NM_001008336	circSfxn5-13.9↔rno-miR-326-5p	160	-31.26	-34.8	rno-miR-326-5p↔NM_001008336	156	-25.2	-30.4
circSorcs2-12.8↔rno-miR-326-5p↔Tnk2	NM_001008336	circSorcs2-12.8↔rno-miR-326-5p	165	-27.71	-26.7	rno-miR-326-5p↔NM_001008336	156	-25.2	-30.4
circMcm2-15.3↔rno-miR-326-5p↔Ipo4	NM_001106038	circMcm2-15.3↔rno-miR-326-5p	162	-28.72	-27.5	rno-miR-326-5p↔NM_001106038	160	-27.77	-31.1
circElmsan1-3.2↔rno-miR-326-5p↔Ipo4	NM_001106038	circElmsan1-3.2↔rno-miR-326-5p	156	-28.66	-30.2	rno-miR-326-5p↔NM_001106038	160	-27.77	-31.1
circMfsd6-3.3↔rno-miR-326-5p↔Ipo4	NM_001106038	circMfsd6-3.3↔rno-miR-326-5p	166	-30.64	-26.1	rno-miR-326-5p↔NM_001106038	160	-27.77	-31.1
circAlms1-16.13↔rno-miR-326-5p↔Ipo4	NM_001106038	circAlms1-16.13↔rno-miR-326-5p	156	-28.12	-27.3	rno-miR-326-5p↔NM_001106038	160	-27.77	-31.1
circAlms1-16.11↔rno-miR-326-5p↔Ipo4	NM_001106038	circAlms1-16.11↔rno-miR-326-5p	156	-28.12	-27.3	rno-miR-326-5p↔NM_001106038	160	-27.77	-31.1
circCttnbp2-11.5↔rno-miR-326-5p↔Ipo4	NM_001106038	circCttnbp2-11.5↔rno-miR-326-5p	157	-29.05	-33.4	rno-miR-326-5p↔NM_001106038	160	-27.77	-31.1
circSfxn5-13.7↔rno-miR-326-5p↔Ipo4	NM_001106038	circSfxn5-13.7↔rno-miR-326-5p	160	-31.26	-34.8	rno-miR-326-5p↔NM_001106038	160	-27.77	-31.1
circSfxn5-13.11↔rno-miR-326-5p↔Ipo4	NM_001106038	circSfxn5-13.11↔rno-miR-326-5p	160	-31.26	-34.8	rno-miR-326-5p↔NM_001106038	160	-27.77	-31.1
circSfxn5-13.9↔rno-miR-326-5p↔Ipo4	NM_001106038	circSfxn5-13.9↔rno-miR-326-5p	160	-31.26	-34.8	rno-miR-326-5p↔NM_001106038	160	-27.77	-31.1
circSorcs2-12.8↔rno-miR-326-5p↔Ipo4	NM_001106038	circSorcs2-12.8↔rno-miR-326-5p	165	-27.71	-26.7	rno-miR-326-5p↔NM_001106038	160	-27.77	-31.1
circMcm2-15.3↔rno-miR-326-5p↔Igtp	NM_001008765	circMcm2-15.3↔rno-miR-326-5p	162	-28.72	-27.5	rno-miR-326-5p↔NM_001008765	165	-29.93	-27.2
circElmsan1-3.2↔rno-miR-326-5p↔Igtp	NM_001008765	circElmsan1-3.2↔rno-miR-326-5p	156	-28.66	-30.2	rno-miR-326-5p↔NM_001008765	165	-29.93	-27.2
circMfsd6-3.3↔rno-miR-326-5p↔Igtp	NM_001008765	circMfsd6-3.3↔rno-miR-326-5p	166	-30.64	-26.1	rno-miR-326-5p↔NM_001008765	165	-29.93	-27.2
circAlms1-16.13↔rno-miR-326-5p↔Igtp	NM_001008765	circAlms1-16.13↔rno-miR-326-5p	156	-28.12	-27.3	rno-miR-326-5p↔NM_001008765	165	-29.93	-27.2
circAlms1-16.11↔rno-miR-326-5p↔Igtp	NM_001008765	circAlms1-16.11↔rno-miR-326-5p	156	-28.12	-27.3	rno-miR-326-5p↔NM_001008765	165	-29.93	-27.2
circCttnbp2-11.5↔rno-miR-326-5p↔Igtp	NM_001008765	circCttnbp2-11.5↔rno-miR-326-5p	157	-29.05	-33.4	rno-miR-326-5p↔NM_001008765	165	-29.93	-27.2
circSfxn5-13.7↔rno-miR-326-5p↔Igtp	NM_001008765	circSfxn5-13.7↔rno-miR-326-5p	160	-31.26	-34.8	rno-miR-326-5p↔NM_001008765	165	-29.93	-27.2
circSfxn5-13.11↔rno-miR-326-5p↔Igtp	NM_001008765	circSfxn5-13.11↔rno-miR-326-5p	160	-31.26	-34.8	rno-miR-326-5p↔NM_001008765	165	-29.93	-27.2
circSfxn5-13.9↔rno-miR-326-5p↔Igtp	NM_001008765	circSfxn5-13.9↔rno-miR-326-5p	160	-31.26	-34.8	rno-miR-326-5p↔NM_001008765	165	-29.93	-27.2
circSorcs2-12.8↔rno-miR-326-5p↔Igtp	NM_001008765	circSorcs2-12.8↔rno-miR-326-5p	165	-27.71	-26.7	rno-miR-326-5p↔NM_001008765	165	-29.93	-27.2
circMcm2-15.3↔rno-miR-326-5p↔Nol4	NM_001107401	circMcm2-15.3↔rno-miR-326-5p	162	-28.72	-27.5	rno-miR-326-5p↔NM_001107401	158	-32.36	-28.2
circElmsan1-3.2↔rno-miR-326-5p↔Nol4	NM_001107401	circElmsan1-3.2↔rno-miR-326-5p	156	-28.66	-30.2	rno-miR-326-5p↔NM_001107401	158	-32.36	-28.2
circMfsd6-3.3↔rno-miR-326-5p↔Nol4	NM_001107401	circMfsd6-3.3↔rno-miR-326-5p	166	-30.64	-26.1	rno-miR-326-5p↔NM_001107401	158	-32.36	-28.2
circAlms1-16.13↔rno-miR-326-5p↔Nol4	NM_001107401	circAlms1-16.13↔rno-miR-326-5p	156	-28.12	-27.3	rno-miR-326-5p↔NM_001107401	158	-32.36	-28.2
circAlms1-16.11↔rno-miR-326-5p↔Nol4	NM_001107401	circAlms1-16.11↔rno-miR-326-5p	156	-28.12	-27.3	rno-miR-326-5p↔NM_001107401	158	-32.36	-28.2
circCttnbp2-11.5↔rno-miR-326-5p↔Nol4	NM_001107401	circCttnbp2-11.5↔rno-miR-326-5p	157	-29.05	-33.4	rno-miR-326-5p↔NM_001107401	158	-32.36	-28.2
circSfxn5-13.7↔rno-miR-326-5p↔Nol4	NM_001107401	circSfxn5-13.7↔rno-miR-326-5p	160	-31.26	-34.8	rno-miR-326-5p↔NM_001107401	158	-32.36	-28.2
circSfxn5-13.11↔rno-miR-326-5p↔Nol4	NM_001107401	circSfxn5-13.11↔rno-miR-326-5p	160	-31.26	-34.8	rno-miR-326-5p↔NM_001107401	158	-32.36	-28.2
circSfxn5-13.9↔rno-miR-326-5p↔Nol4	NM_001107401	circSfxn5-13.9↔rno-miR-326-5p	160	-31.26	-34.8	rno-miR-326-5p↔NM_001107401	158	-32.36	-28.2
circSorcs2-12.8↔rno-miR-326-5p↔Nol4	NM_001107401	circSorcs2-12.8↔rno-miR-326-5p	165	-27.71	-26.7	rno-miR-326-5p↔NM_001107401	158	-32.36	-28.2
circMcm2-15.3↔rno-miR-326-5p↔Alg12	NM_001108104	circMcm2-15.3↔rno-miR-326-5p	162	-28.72	-27.5	rno-miR-326-5p↔NM_001108104	156	-25.14	-30.2
circElmsan1-3.2↔rno-miR-326-5p↔Alg12	NM_001108104	circElmsan1-3.2↔rno-miR-326-5p	156	-28.66	-30.2	rno-miR-326-5p↔NM_001108104	156	-25.14	-30.2
circMfsd6-3.3↔rno-miR-326-5p↔Alg12	NM_001108104	circMfsd6-3.3↔rno-miR-326-5p	166	-30.64	-26.1	rno-miR-326-5p↔NM_001108104	156	-25.14	-30.2
circAlms1-16.13↔rno-miR-326-5p↔Alg12	NM_001108104	circAlms1-16.13↔rno-miR-326-5p	156	-28.12	-27.3	rno-miR-326-5p↔NM_001108104	156	-25.14	-30.2
circAlms1-16.11↔rno-miR-326-5p↔Alg12	NM_001108104	circAlms1-16.11↔rno-miR-326-5p	156	-28.12	-27.3	rno-miR-326-5p↔NM_001108104	156	-25.14	-30.2
circCttnbp2-11.5↔rno-miR-326-5p↔Alg12	NM_001108104	circCttnbp2-11.5↔rno-miR-326-5p	157	-29.05	-33.4	rno-miR-326-5p↔NM_001108104	156	-25.14	-30.2
circSfxn5-13.7↔rno-miR-326-5p↔Alg12	NM_001108104	circSfxn5-13.7↔rno-miR-326-5p	160	-31.26	-34.8	rno-miR-326-5p↔NM_001108104	156	-25.14	-30.2
circSfxn5-13.11↔rno-miR-326-5p↔Alg12	NM_001108104	circSfxn5-13.11↔rno-miR-326-5p	160	-31.26	-34.8	rno-miR-326-5p↔NM_001108104	156	-25.14	-30.2
circSfxn5-13.9↔rno-miR-326-5p↔Alg12	NM_001108104	circSfxn5-13.9↔rno-miR-326-5p	160	-31.26	-34.8	rno-miR-326-5p↔NM_001108104	156	-25.14	-30.2
circSorcs2-12.8↔rno-miR-326-5p↔Alg12	NM_001108104	circSorcs2-12.8↔rno-miR-326-5p	165	-27.71	-26.7	rno-miR-326-5p↔NM_001108104	156	-25.14	-30.2
circMcm2-15.3↔rno-miR-326-5p↔Nab1	NM_022856	circMcm2-15.3↔rno-miR-326-5p	162	-28.72	-27.5	rno-miR-326-5p↔NM_022856	166	-30.01	-28.7
circElmsan1-3.2↔rno-miR-326-5p↔Nab1	NM_022856	circElmsan1-3.2↔rno-miR-326-5p	156	-28.66	-30.2	rno-miR-326-5p↔NM_022856	166	-30.01	-28.7
circMfsd6-3.3↔rno-miR-326-5p↔Nab1	NM_022856	circMfsd6-3.3↔rno-miR-326-5p	166	-30.64	-26.1	rno-miR-326-5p↔NM_022856	166	-30.01	-28.7
circAlms1-16.13↔rno-miR-326-5p↔Nab1	NM_022856	circAlms1-16.13↔rno-miR-326-5p	156	-28.12	-27.3	rno-miR-326-5p↔NM_022856	166	-30.01	-28.7
circAlms1-16.11↔rno-miR-326-5p↔Nab1	NM_022856	circAlms1-16.11↔rno-miR-326-5p	156	-28.12	-27.3	rno-miR-326-5p↔NM_022856	166	-30.01	-28.7
circCttnbp2-11.5↔rno-miR-326-5p↔Nab1	NM_022856	circCttnbp2-11.5↔rno-miR-326-5p	157	-29.05	-33.4	rno-miR-326-5p↔NM_022856	166	-30.01	-28.7
circSfxn5-13.7↔rno-miR-326-5p↔Nab1	NM_022856	circSfxn5-13.7↔rno-miR-326-5p	160	-31.26	-34.8	rno-miR-326-5p↔NM_022856	166	-30.01	-28.7
circSfxn5-13.11↔rno-miR-326-5p↔Nab1	NM_022856	circSfxn5-13.11↔rno-miR-326-5p	160	-31.26	-34.8	rno-miR-326-5p↔NM_022856	166	-30.01	-28.7
circSfxn5-13.9↔rno-miR-326-5p↔Nab1	NM_022856	circSfxn5-13.9↔rno-miR-326-5p	160	-31.26	-34.8	rno-miR-326-5p↔NM_022856	166	-30.01	-28.7
circSorcs2-12.8↔rno-miR-326-5p↔Nab1	NM_022856	circSorcs2-12.8↔rno-miR-326-5p	165	-27.71	-26.7	rno-miR-326-5p↔NM_022856	166	-30.01	-28.7
circMcm2-15.3↔rno-miR-326-5p↔Pip5k1c	NM_001009967	circMcm2-15.3↔rno-miR-326-5p	162	-28.72	-27.5	rno-miR-326-5p↔NM_001009967	162	-32.72	-26.6
circElmsan1-3.2↔rno-miR-326-5p↔Pip5k1c	NM_001009967	circElmsan1-3.2↔rno-miR-326-5p	156	-28.66	-30.2	rno-miR-326-5p↔NM_001009967	162	-32.72	-26.6
circMfsd6-3.3↔rno-miR-326-5p↔Pip5k1c	NM_001009967	circMfsd6-3.3↔rno-miR-326-5p	166	-30.64	-26.1	rno-miR-326-5p↔NM_001009967	162	-32.72	-26.6
circAlms1-16.13↔rno-miR-326-5p↔Pip5k1c	NM_001009967	circAlms1-16.13↔rno-miR-326-5p	156	-28.12	-27.3	rno-miR-326-5p↔NM_001009967	162	-32.72	-26.6
circAlms1-16.11↔rno-miR-326-5p↔Pip5k1c	NM_001009967	circAlms1-16.11↔rno-miR-326-5p	156	-28.12	-27.3	rno-miR-326-5p↔NM_001009967	162	-32.72	-26.6
circCttnbp2-11.5↔rno-miR-326-5p↔Pip5k1c	NM_001009967	circCttnbp2-11.5↔rno-miR-326-5p	157	-29.05	-33.4	rno-miR-326-5p↔NM_001009967	162	-32.72	-26.6
circSfxn5-13.7↔rno-miR-326-5p↔Pip5k1c	NM_001009967	circSfxn5-13.7↔rno-miR-326-5p	160	-31.26	-34.8	rno-miR-326-5p↔NM_001009967	162	-32.72	-26.6
circSfxn5-13.11↔rno-miR-326-5p↔Pip5k1c	NM_001009967	circSfxn5-13.11↔rno-miR-326-5p	160	-31.26	-34.8	rno-miR-326-5p↔NM_001009967	162	-32.72	-26.6
circSfxn5-13.9↔rno-miR-326-5p↔Pip5k1c	NM_001009967	circSfxn5-13.9↔rno-miR-326-5p	160	-31.26	-34.8	rno-miR-326-5p↔NM_001009967	162	-32.72	-26.6
circSorcs2-12.8↔rno-miR-326-5p↔Pip5k1c	NM_001009967	circSorcs2-12.8↔rno-miR-326-5p	165	-27.71	-26.7	rno-miR-326-5p↔NM_001009967	162	-32.72	-26.6
circMcm2-15.3↔rno-miR-326-5p↔Polm	NM_001011912	circMcm2-15.3↔rno-miR-326-5p	162	-28.72	-27.5	rno-miR-326-5p↔NM_001011912	160	-25.45	-26.3
circElmsan1-3.2↔rno-miR-326-5p↔Polm	NM_001011912	circElmsan1-3.2↔rno-miR-326-5p	156	-28.66	-30.2	rno-miR-326-5p↔NM_001011912	160	-25.45	-26.3
circMfsd6-3.3↔rno-miR-326-5p↔Polm	NM_001011912	circMfsd6-3.3↔rno-miR-326-5p	166	-30.64	-26.1	rno-miR-326-5p↔NM_001011912	160	-25.45	-26.3
circAlms1-16.13↔rno-miR-326-5p↔Polm	NM_001011912	circAlms1-16.13↔rno-miR-326-5p	156	-28.12	-27.3	rno-miR-326-5p↔NM_001011912	160	-25.45	-26.3
circAlms1-16.11↔rno-miR-326-5p↔Polm	NM_001011912	circAlms1-16.11↔rno-miR-326-5p	156	-28.12	-27.3	rno-miR-326-5p↔NM_001011912	160	-25.45	-26.3
circCttnbp2-11.5↔rno-miR-326-5p↔Polm	NM_001011912	circCttnbp2-11.5↔rno-miR-326-5p	157	-29.05	-33.4	rno-miR-326-5p↔NM_001011912	160	-25.45	-26.3
circSfxn5-13.7↔rno-miR-326-5p↔Polm	NM_001011912	circSfxn5-13.7↔rno-miR-326-5p	160	-31.26	-34.8	rno-miR-326-5p↔NM_001011912	160	-25.45	-26.3
circSfxn5-13.11↔rno-miR-326-5p↔Polm	NM_001011912	circSfxn5-13.11↔rno-miR-326-5p	160	-31.26	-34.8	rno-miR-326-5p↔NM_001011912	160	-25.45	-26.3
circSfxn5-13.9↔rno-miR-326-5p↔Polm	NM_001011912	circSfxn5-13.9↔rno-miR-326-5p	160	-31.26	-34.8	rno-miR-326-5p↔NM_001011912	160	-25.45	-26.3
circSorcs2-12.8↔rno-miR-326-5p↔Polm	NM_001011912	circSorcs2-12.8↔rno-miR-326-5p	165	-27.71	-26.7	rno-miR-326-5p↔NM_001011912	160	-25.45	-26.3
circMcm2-15.3↔rno-miR-326-5p↔Lrrc2	NM_001012001	circMcm2-15.3↔rno-miR-326-5p	162	-28.72	-27.5	rno-miR-326-5p↔NM_001012001	170	-36.22	-37.4
circElmsan1-3.2↔rno-miR-326-5p↔Lrrc2	NM_001012001	circElmsan1-3.2↔rno-miR-326-5p	156	-28.66	-30.2	rno-miR-326-5p↔NM_001012001	170	-36.22	-37.4
circMfsd6-3.3↔rno-miR-326-5p↔Lrrc2	NM_001012001	circMfsd6-3.3↔rno-miR-326-5p	166	-30.64	-26.1	rno-miR-326-5p↔NM_001012001	170	-36.22	-37.4
circAlms1-16.13↔rno-miR-326-5p↔Lrrc2	NM_001012001	circAlms1-16.13↔rno-miR-326-5p	156	-28.12	-27.3	rno-miR-326-5p↔NM_001012001	170	-36.22	-37.4
circAlms1-16.11↔rno-miR-326-5p↔Lrrc2	NM_001012001	circAlms1-16.11↔rno-miR-326-5p	156	-28.12	-27.3	rno-miR-326-5p↔NM_001012001	170	-36.22	-37.4
circCttnbp2-11.5↔rno-miR-326-5p↔Lrrc2	NM_001012001	circCttnbp2-11.5↔rno-miR-326-5p	157	-29.05	-33.4	rno-miR-326-5p↔NM_001012001	170	-36.22	-37.4
circSfxn5-13.7↔rno-miR-326-5p↔Lrrc2	NM_001012001	circSfxn5-13.7↔rno-miR-326-5p	160	-31.26	-34.8	rno-miR-326-5p↔NM_001012001	170	-36.22	-37.4
circSfxn5-13.11↔rno-miR-326-5p↔Lrrc2	NM_001012001	circSfxn5-13.11↔rno-miR-326-5p	160	-31.26	-34.8	rno-miR-326-5p↔NM_001012001	170	-36.22	-37.4
circSfxn5-13.9↔rno-miR-326-5p↔Lrrc2	NM_001012001	circSfxn5-13.9↔rno-miR-326-5p	160	-31.26	-34.8	rno-miR-326-5p↔NM_001012001	170	-36.22	-37.4
circSorcs2-12.8↔rno-miR-326-5p↔Lrrc2	NM_001012001	circSorcs2-12.8↔rno-miR-326-5p	165	-27.71	-26.7	rno-miR-326-5p↔NM_001012001	170	-36.22	-37.4
circMcm2-15.3↔rno-miR-326-5p↔Cyp20a1	NM_199401	circMcm2-15.3↔rno-miR-326-5p	162	-28.72	-27.5	rno-miR-326-5p↔NM_199401	164	-31.71	-26.8
circElmsan1-3.2↔rno-miR-326-5p↔Cyp20a1	NM_199401	circElmsan1-3.2↔rno-miR-326-5p	156	-28.66	-30.2	rno-miR-326-5p↔NM_199401	164	-31.71	-26.8
circMfsd6-3.3↔rno-miR-326-5p↔Cyp20a1	NM_199401	circMfsd6-3.3↔rno-miR-326-5p	166	-30.64	-26.1	rno-miR-326-5p↔NM_199401	164	-31.71	-26.8
circAlms1-16.13↔rno-miR-326-5p↔Cyp20a1	NM_199401	circAlms1-16.13↔rno-miR-326-5p	156	-28.12	-27.3	rno-miR-326-5p↔NM_199401	164	-31.71	-26.8
circAlms1-16.11↔rno-miR-326-5p↔Cyp20a1	NM_199401	circAlms1-16.11↔rno-miR-326-5p	156	-28.12	-27.3	rno-miR-326-5p↔NM_199401	164	-31.71	-26.8
circCttnbp2-11.5↔rno-miR-326-5p↔Cyp20a1	NM_199401	circCttnbp2-11.5↔rno-miR-326-5p	157	-29.05	-33.4	rno-miR-326-5p↔NM_199401	164	-31.71	-26.8
circSfxn5-13.7↔rno-miR-326-5p↔Cyp20a1	NM_199401	circSfxn5-13.7↔rno-miR-326-5p	160	-31.26	-34.8	rno-miR-326-5p↔NM_199401	164	-31.71	-26.8
circSfxn5-13.11↔rno-miR-326-5p↔Cyp20a1	NM_199401	circSfxn5-13.11↔rno-miR-326-5p	160	-31.26	-34.8	rno-miR-326-5p↔NM_199401	164	-31.71	-26.8
circSfxn5-13.9↔rno-miR-326-5p↔Cyp20a1	NM_199401	circSfxn5-13.9↔rno-miR-326-5p	160	-31.26	-34.8	rno-miR-326-5p↔NM_199401	164	-31.71	-26.8
circSorcs2-12.8↔rno-miR-326-5p↔Cyp20a1	NM_199401	circSorcs2-12.8↔rno-miR-326-5p	165	-27.71	-26.7	rno-miR-326-5p↔NM_199401	164	-31.71	-26.8
circMcm2-15.3↔rno-miR-326-5p↔Gpt2	NM_001012057	circMcm2-15.3↔rno-miR-326-5p	162	-28.72	-27.5	rno-miR-326-5p↔NM_001012057	157	-32.01	-27.9
circElmsan1-3.2↔rno-miR-326-5p↔Gpt2	NM_001012057	circElmsan1-3.2↔rno-miR-326-5p	156	-28.66	-30.2	rno-miR-326-5p↔NM_001012057	157	-32.01	-27.9
circMfsd6-3.3↔rno-miR-326-5p↔Gpt2	NM_001012057	circMfsd6-3.3↔rno-miR-326-5p	166	-30.64	-26.1	rno-miR-326-5p↔NM_001012057	157	-32.01	-27.9
circAlms1-16.13↔rno-miR-326-5p↔Gpt2	NM_001012057	circAlms1-16.13↔rno-miR-326-5p	156	-28.12	-27.3	rno-miR-326-5p↔NM_001012057	157	-32.01	-27.9
circAlms1-16.11↔rno-miR-326-5p↔Gpt2	NM_001012057	circAlms1-16.11↔rno-miR-326-5p	156	-28.12	-27.3	rno-miR-326-5p↔NM_001012057	157	-32.01	-27.9
circCttnbp2-11.5↔rno-miR-326-5p↔Gpt2	NM_001012057	circCttnbp2-11.5↔rno-miR-326-5p	157	-29.05	-33.4	rno-miR-326-5p↔NM_001012057	157	-32.01	-27.9
circSfxn5-13.7↔rno-miR-326-5p↔Gpt2	NM_001012057	circSfxn5-13.7↔rno-miR-326-5p	160	-31.26	-34.8	rno-miR-326-5p↔NM_001012057	157	-32.01	-27.9
circSfxn5-13.11↔rno-miR-326-5p↔Gpt2	NM_001012057	circSfxn5-13.11↔rno-miR-326-5p	160	-31.26	-34.8	rno-miR-326-5p↔NM_001012057	157	-32.01	-27.9
circSfxn5-13.9↔rno-miR-326-5p↔Gpt2	NM_001012057	circSfxn5-13.9↔rno-miR-326-5p	160	-31.26	-34.8	rno-miR-326-5p↔NM_001012057	157	-32.01	-27.9
circSorcs2-12.8↔rno-miR-326-5p↔Gpt2	NM_001012057	circSorcs2-12.8↔rno-miR-326-5p	165	-27.71	-26.7	rno-miR-326-5p↔NM_001012057	157	-32.01	-27.9
circMcm2-15.3↔rno-miR-326-5p↔Elmsan1	NM_001169116	circMcm2-15.3↔rno-miR-326-5p	162	-28.72	-27.5	rno-miR-326-5p↔NM_001169116	156	-27.97	-30.2
circElmsan1-3.2↔rno-miR-326-5p↔Elmsan1	NM_001169116	circElmsan1-3.2↔rno-miR-326-5p	156	-28.66	-30.2	rno-miR-326-5p↔NM_001169116	156	-27.97	-30.2
circMfsd6-3.3↔rno-miR-326-5p↔Elmsan1	NM_001169116	circMfsd6-3.3↔rno-miR-326-5p	166	-30.64	-26.1	rno-miR-326-5p↔NM_001169116	156	-27.97	-30.2
circAlms1-16.13↔rno-miR-326-5p↔Elmsan1	NM_001169116	circAlms1-16.13↔rno-miR-326-5p	156	-28.12	-27.3	rno-miR-326-5p↔NM_001169116	156	-27.97	-30.2
circAlms1-16.11↔rno-miR-326-5p↔Elmsan1	NM_001169116	circAlms1-16.11↔rno-miR-326-5p	156	-28.12	-27.3	rno-miR-326-5p↔NM_001169116	156	-27.97	-30.2
circCttnbp2-11.5↔rno-miR-326-5p↔Elmsan1	NM_001169116	circCttnbp2-11.5↔rno-miR-326-5p	157	-29.05	-33.4	rno-miR-326-5p↔NM_001169116	156	-27.97	-30.2
circSfxn5-13.7↔rno-miR-326-5p↔Elmsan1	NM_001169116	circSfxn5-13.7↔rno-miR-326-5p	160	-31.26	-34.8	rno-miR-326-5p↔NM_001169116	156	-27.97	-30.2
circSfxn5-13.11↔rno-miR-326-5p↔Elmsan1	NM_001169116	circSfxn5-13.11↔rno-miR-326-5p	160	-31.26	-34.8	rno-miR-326-5p↔NM_001169116	156	-27.97	-30.2
circSfxn5-13.9↔rno-miR-326-5p↔Elmsan1	NM_001169116	circSfxn5-13.9↔rno-miR-326-5p	160	-31.26	-34.8	rno-miR-326-5p↔NM_001169116	156	-27.97	-30.2
circSorcs2-12.8↔rno-miR-326-5p↔Elmsan1	NM_001169116	circSorcs2-12.8↔rno-miR-326-5p	165	-27.71	-26.7	rno-miR-326-5p↔NM_001169116	156	-27.97	-30.2
circMcm2-15.3↔rno-miR-326-5p↔Ube2n	NM_053928	circMcm2-15.3↔rno-miR-326-5p	162	-28.72	-27.5	rno-miR-326-5p↔NM_053928	174	-28.05	-26.3
circElmsan1-3.2↔rno-miR-326-5p↔Ube2n	NM_053928	circElmsan1-3.2↔rno-miR-326-5p	156	-28.66	-30.2	rno-miR-326-5p↔NM_053928	174	-28.05	-26.3
circMfsd6-3.3↔rno-miR-326-5p↔Ube2n	NM_053928	circMfsd6-3.3↔rno-miR-326-5p	166	-30.64	-26.1	rno-miR-326-5p↔NM_053928	174	-28.05	-26.3
circAlms1-16.13↔rno-miR-326-5p↔Ube2n	NM_053928	circAlms1-16.13↔rno-miR-326-5p	156	-28.12	-27.3	rno-miR-326-5p↔NM_053928	174	-28.05	-26.3
circAlms1-16.11↔rno-miR-326-5p↔Ube2n	NM_053928	circAlms1-16.11↔rno-miR-326-5p	156	-28.12	-27.3	rno-miR-326-5p↔NM_053928	174	-28.05	-26.3
circCttnbp2-11.5↔rno-miR-326-5p↔Ube2n	NM_053928	circCttnbp2-11.5↔rno-miR-326-5p	157	-29.05	-33.4	rno-miR-326-5p↔NM_053928	174	-28.05	-26.3
circSfxn5-13.7↔rno-miR-326-5p↔Ube2n	NM_053928	circSfxn5-13.7↔rno-miR-326-5p	160	-31.26	-34.8	rno-miR-326-5p↔NM_053928	174	-28.05	-26.3
circSfxn5-13.11↔rno-miR-326-5p↔Ube2n	NM_053928	circSfxn5-13.11↔rno-miR-326-5p	160	-31.26	-34.8	rno-miR-326-5p↔NM_053928	174	-28.05	-26.3
circSfxn5-13.9↔rno-miR-326-5p↔Ube2n	NM_053928	circSfxn5-13.9↔rno-miR-326-5p	160	-31.26	-34.8	rno-miR-326-5p↔NM_053928	174	-28.05	-26.3
circSorcs2-12.8↔rno-miR-326-5p↔Ube2n	NM_053928	circSorcs2-12.8↔rno-miR-326-5p	165	-27.71	-26.7	rno-miR-326-5p↔NM_053928	174	-28.05	-26.3
circMcm2-15.3↔rno-miR-326-5p↔Plscr3	NM_001012139	circMcm2-15.3↔rno-miR-326-5p	162	-28.72	-27.5	rno-miR-326-5p↔NM_001012139	161	-29.11	-26.5
circElmsan1-3.2↔rno-miR-326-5p↔Plscr3	NM_001012139	circElmsan1-3.2↔rno-miR-326-5p	156	-28.66	-30.2	rno-miR-326-5p↔NM_001012139	161	-29.11	-26.5
circMfsd6-3.3↔rno-miR-326-5p↔Plscr3	NM_001012139	circMfsd6-3.3↔rno-miR-326-5p	166	-30.64	-26.1	rno-miR-326-5p↔NM_001012139	161	-29.11	-26.5
circAlms1-16.13↔rno-miR-326-5p↔Plscr3	NM_001012139	circAlms1-16.13↔rno-miR-326-5p	156	-28.12	-27.3	rno-miR-326-5p↔NM_001012139	161	-29.11	-26.5
circAlms1-16.11↔rno-miR-326-5p↔Plscr3	NM_001012139	circAlms1-16.11↔rno-miR-326-5p	156	-28.12	-27.3	rno-miR-326-5p↔NM_001012139	161	-29.11	-26.5
circCttnbp2-11.5↔rno-miR-326-5p↔Plscr3	NM_001012139	circCttnbp2-11.5↔rno-miR-326-5p	157	-29.05	-33.4	rno-miR-326-5p↔NM_001012139	161	-29.11	-26.5
circSfxn5-13.7↔rno-miR-326-5p↔Plscr3	NM_001012139	circSfxn5-13.7↔rno-miR-326-5p	160	-31.26	-34.8	rno-miR-326-5p↔NM_001012139	161	-29.11	-26.5
circSfxn5-13.11↔rno-miR-326-5p↔Plscr3	NM_001012139	circSfxn5-13.11↔rno-miR-326-5p	160	-31.26	-34.8	rno-miR-326-5p↔NM_001012139	161	-29.11	-26.5
circSfxn5-13.9↔rno-miR-326-5p↔Plscr3	NM_001012139	circSfxn5-13.9↔rno-miR-326-5p	160	-31.26	-34.8	rno-miR-326-5p↔NM_001012139	161	-29.11	-26.5
circSorcs2-12.8↔rno-miR-326-5p↔Plscr3	NM_001012139	circSorcs2-12.8↔rno-miR-326-5p	165	-27.71	-26.7	rno-miR-326-5p↔NM_001012139	161	-29.11	-26.5
circMcm2-15.3↔rno-miR-326-5p↔Ascc2	NM_001109091	circMcm2-15.3↔rno-miR-326-5p	162	-28.72	-27.5	rno-miR-326-5p↔NM_001109091	161	-27.86	-28.3
circElmsan1-3.2↔rno-miR-326-5p↔Ascc2	NM_001109091	circElmsan1-3.2↔rno-miR-326-5p	156	-28.66	-30.2	rno-miR-326-5p↔NM_001109091	161	-27.86	-28.3
circMfsd6-3.3↔rno-miR-326-5p↔Ascc2	NM_001109091	circMfsd6-3.3↔rno-miR-326-5p	166	-30.64	-26.1	rno-miR-326-5p↔NM_001109091	161	-27.86	-28.3
circAlms1-16.13↔rno-miR-326-5p↔Ascc2	NM_001109091	circAlms1-16.13↔rno-miR-326-5p	156	-28.12	-27.3	rno-miR-326-5p↔NM_001109091	161	-27.86	-28.3
circAlms1-16.11↔rno-miR-326-5p↔Ascc2	NM_001109091	circAlms1-16.11↔rno-miR-326-5p	156	-28.12	-27.3	rno-miR-326-5p↔NM_001109091	161	-27.86	-28.3
circCttnbp2-11.5↔rno-miR-326-5p↔Ascc2	NM_001109091	circCttnbp2-11.5↔rno-miR-326-5p	157	-29.05	-33.4	rno-miR-326-5p↔NM_001109091	161	-27.86	-28.3
circSfxn5-13.7↔rno-miR-326-5p↔Ascc2	NM_001109091	circSfxn5-13.7↔rno-miR-326-5p	160	-31.26	-34.8	rno-miR-326-5p↔NM_001109091	161	-27.86	-28.3
circSfxn5-13.11↔rno-miR-326-5p↔Ascc2	NM_001109091	circSfxn5-13.11↔rno-miR-326-5p	160	-31.26	-34.8	rno-miR-326-5p↔NM_001109091	161	-27.86	-28.3
circSfxn5-13.9↔rno-miR-326-5p↔Ascc2	NM_001109091	circSfxn5-13.9↔rno-miR-326-5p	160	-31.26	-34.8	rno-miR-326-5p↔NM_001109091	161	-27.86	-28.3
circSorcs2-12.8↔rno-miR-326-5p↔Ascc2	NM_001109091	circSorcs2-12.8↔rno-miR-326-5p	165	-27.71	-26.7	rno-miR-326-5p↔NM_001109091	161	-27.86	-28.3
circMcm2-15.3↔rno-miR-326-5p↔Ttll12	NM_001135922	circMcm2-15.3↔rno-miR-326-5p	162	-28.72	-27.5	rno-miR-326-5p↔NM_001135922	157	-25.46	-31.9
circElmsan1-3.2↔rno-miR-326-5p↔Ttll12	NM_001135922	circElmsan1-3.2↔rno-miR-326-5p	156	-28.66	-30.2	rno-miR-326-5p↔NM_001135922	157	-25.46	-31.9
circMfsd6-3.3↔rno-miR-326-5p↔Ttll12	NM_001135922	circMfsd6-3.3↔rno-miR-326-5p	166	-30.64	-26.1	rno-miR-326-5p↔NM_001135922	157	-25.46	-31.9
circAlms1-16.13↔rno-miR-326-5p↔Ttll12	NM_001135922	circAlms1-16.13↔rno-miR-326-5p	156	-28.12	-27.3	rno-miR-326-5p↔NM_001135922	157	-25.46	-31.9
circAlms1-16.11↔rno-miR-326-5p↔Ttll12	NM_001135922	circAlms1-16.11↔rno-miR-326-5p	156	-28.12	-27.3	rno-miR-326-5p↔NM_001135922	157	-25.46	-31.9
circCttnbp2-11.5↔rno-miR-326-5p↔Ttll12	NM_001135922	circCttnbp2-11.5↔rno-miR-326-5p	157	-29.05	-33.4	rno-miR-326-5p↔NM_001135922	157	-25.46	-31.9
circSfxn5-13.7↔rno-miR-326-5p↔Ttll12	NM_001135922	circSfxn5-13.7↔rno-miR-326-5p	160	-31.26	-34.8	rno-miR-326-5p↔NM_001135922	157	-25.46	-31.9
circSfxn5-13.11↔rno-miR-326-5p↔Ttll12	NM_001135922	circSfxn5-13.11↔rno-miR-326-5p	160	-31.26	-34.8	rno-miR-326-5p↔NM_001135922	157	-25.46	-31.9
circSfxn5-13.9↔rno-miR-326-5p↔Ttll12	NM_001135922	circSfxn5-13.9↔rno-miR-326-5p	160	-31.26	-34.8	rno-miR-326-5p↔NM_001135922	157	-25.46	-31.9
circSorcs2-12.8↔rno-miR-326-5p↔Ttll12	NM_001135922	circSorcs2-12.8↔rno-miR-326-5p	165	-27.71	-26.7	rno-miR-326-5p↔NM_001135922	157	-25.46	-31.9
circMcm2-15.3↔rno-miR-326-5p↔Thbs1	NM_001013062	circMcm2-15.3↔rno-miR-326-5p	162	-28.72	-27.5	rno-miR-326-5p↔NM_001013062	161	-25.1	-27
circElmsan1-3.2↔rno-miR-326-5p↔Thbs1	NM_001013062	circElmsan1-3.2↔rno-miR-326-5p	156	-28.66	-30.2	rno-miR-326-5p↔NM_001013062	161	-25.1	-27
circMfsd6-3.3↔rno-miR-326-5p↔Thbs1	NM_001013062	circMfsd6-3.3↔rno-miR-326-5p	166	-30.64	-26.1	rno-miR-326-5p↔NM_001013062	161	-25.1	-27
circAlms1-16.13↔rno-miR-326-5p↔Thbs1	NM_001013062	circAlms1-16.13↔rno-miR-326-5p	156	-28.12	-27.3	rno-miR-326-5p↔NM_001013062	161	-25.1	-27
circAlms1-16.11↔rno-miR-326-5p↔Thbs1	NM_001013062	circAlms1-16.11↔rno-miR-326-5p	156	-28.12	-27.3	rno-miR-326-5p↔NM_001013062	161	-25.1	-27
circCttnbp2-11.5↔rno-miR-326-5p↔Thbs1	NM_001013062	circCttnbp2-11.5↔rno-miR-326-5p	157	-29.05	-33.4	rno-miR-326-5p↔NM_001013062	161	-25.1	-27
circSfxn5-13.7↔rno-miR-326-5p↔Thbs1	NM_001013062	circSfxn5-13.7↔rno-miR-326-5p	160	-31.26	-34.8	rno-miR-326-5p↔NM_001013062	161	-25.1	-27
circSfxn5-13.11↔rno-miR-326-5p↔Thbs1	NM_001013062	circSfxn5-13.11↔rno-miR-326-5p	160	-31.26	-34.8	rno-miR-326-5p↔NM_001013062	161	-25.1	-27
circSfxn5-13.9↔rno-miR-326-5p↔Thbs1	NM_001013062	circSfxn5-13.9↔rno-miR-326-5p	160	-31.26	-34.8	rno-miR-326-5p↔NM_001013062	161	-25.1	-27
circSorcs2-12.8↔rno-miR-326-5p↔Thbs1	NM_001013062	circSorcs2-12.8↔rno-miR-326-5p	165	-27.71	-26.7	rno-miR-326-5p↔NM_001013062	161	-25.1	-27
circMcm2-15.3↔rno-miR-326-5p↔Moap1	NM_001013101	circMcm2-15.3↔rno-miR-326-5p	162	-28.72	-27.5	rno-miR-326-5p↔NM_001013101	165	-29.42	-30.8
circElmsan1-3.2↔rno-miR-326-5p↔Moap1	NM_001013101	circElmsan1-3.2↔rno-miR-326-5p	156	-28.66	-30.2	rno-miR-326-5p↔NM_001013101	165	-29.42	-30.8
circMfsd6-3.3↔rno-miR-326-5p↔Moap1	NM_001013101	circMfsd6-3.3↔rno-miR-326-5p	166	-30.64	-26.1	rno-miR-326-5p↔NM_001013101	165	-29.42	-30.8
circAlms1-16.13↔rno-miR-326-5p↔Moap1	NM_001013101	circAlms1-16.13↔rno-miR-326-5p	156	-28.12	-27.3	rno-miR-326-5p↔NM_001013101	165	-29.42	-30.8
circAlms1-16.11↔rno-miR-326-5p↔Moap1	NM_001013101	circAlms1-16.11↔rno-miR-326-5p	156	-28.12	-27.3	rno-miR-326-5p↔NM_001013101	165	-29.42	-30.8
circCttnbp2-11.5↔rno-miR-326-5p↔Moap1	NM_001013101	circCttnbp2-11.5↔rno-miR-326-5p	157	-29.05	-33.4	rno-miR-326-5p↔NM_001013101	165	-29.42	-30.8
circSfxn5-13.7↔rno-miR-326-5p↔Moap1	NM_001013101	circSfxn5-13.7↔rno-miR-326-5p	160	-31.26	-34.8	rno-miR-326-5p↔NM_001013101	165	-29.42	-30.8
circSfxn5-13.11↔rno-miR-326-5p↔Moap1	NM_001013101	circSfxn5-13.11↔rno-miR-326-5p	160	-31.26	-34.8	rno-miR-326-5p↔NM_001013101	165	-29.42	-30.8
circSfxn5-13.9↔rno-miR-326-5p↔Moap1	NM_001013101	circSfxn5-13.9↔rno-miR-326-5p	160	-31.26	-34.8	rno-miR-326-5p↔NM_001013101	165	-29.42	-30.8
circSorcs2-12.8↔rno-miR-326-5p↔Moap1	NM_001013101	circSorcs2-12.8↔rno-miR-326-5p	165	-27.71	-26.7	rno-miR-326-5p↔NM_001013101	165	-29.42	-30.8
circMcm2-15.3↔rno-miR-326-5p↔Phc2	NM_001013169	circMcm2-15.3↔rno-miR-326-5p	162	-28.72	-27.5	rno-miR-326-5p↔NM_001013169	161	-30.58	-36.1
circElmsan1-3.2↔rno-miR-326-5p↔Phc2	NM_001013169	circElmsan1-3.2↔rno-miR-326-5p	156	-28.66	-30.2	rno-miR-326-5p↔NM_001013169	161	-30.58	-36.1
circMfsd6-3.3↔rno-miR-326-5p↔Phc2	NM_001013169	circMfsd6-3.3↔rno-miR-326-5p	166	-30.64	-26.1	rno-miR-326-5p↔NM_001013169	161	-30.58	-36.1
circAlms1-16.13↔rno-miR-326-5p↔Phc2	NM_001013169	circAlms1-16.13↔rno-miR-326-5p	156	-28.12	-27.3	rno-miR-326-5p↔NM_001013169	161	-30.58	-36.1
circAlms1-16.11↔rno-miR-326-5p↔Phc2	NM_001013169	circAlms1-16.11↔rno-miR-326-5p	156	-28.12	-27.3	rno-miR-326-5p↔NM_001013169	161	-30.58	-36.1
circCttnbp2-11.5↔rno-miR-326-5p↔Phc2	NM_001013169	circCttnbp2-11.5↔rno-miR-326-5p	157	-29.05	-33.4	rno-miR-326-5p↔NM_001013169	161	-30.58	-36.1
circSfxn5-13.7↔rno-miR-326-5p↔Phc2	NM_001013169	circSfxn5-13.7↔rno-miR-326-5p	160	-31.26	-34.8	rno-miR-326-5p↔NM_001013169	161	-30.58	-36.1
circSfxn5-13.11↔rno-miR-326-5p↔Phc2	NM_001013169	circSfxn5-13.11↔rno-miR-326-5p	160	-31.26	-34.8	rno-miR-326-5p↔NM_001013169	161	-30.58	-36.1
circSfxn5-13.9↔rno-miR-326-5p↔Phc2	NM_001013169	circSfxn5-13.9↔rno-miR-326-5p	160	-31.26	-34.8	rno-miR-326-5p↔NM_001013169	161	-30.58	-36.1
circSorcs2-12.8↔rno-miR-326-5p↔Phc2	NM_001013169	circSorcs2-12.8↔rno-miR-326-5p	165	-27.71	-26.7	rno-miR-326-5p↔NM_001013169	161	-30.58	-36.1
circMcm2-15.3↔rno-miR-326-5p↔Ino80e	NM_001013900	circMcm2-15.3↔rno-miR-326-5p	162	-28.72	-27.5	rno-miR-326-5p↔NM_001013900	157	-33.73	-39.7
circElmsan1-3.2↔rno-miR-326-5p↔Ino80e	NM_001013900	circElmsan1-3.2↔rno-miR-326-5p	156	-28.66	-30.2	rno-miR-326-5p↔NM_001013900	157	-33.73	-39.7
circMfsd6-3.3↔rno-miR-326-5p↔Ino80e	NM_001013900	circMfsd6-3.3↔rno-miR-326-5p	166	-30.64	-26.1	rno-miR-326-5p↔NM_001013900	157	-33.73	-39.7
circAlms1-16.13↔rno-miR-326-5p↔Ino80e	NM_001013900	circAlms1-16.13↔rno-miR-326-5p	156	-28.12	-27.3	rno-miR-326-5p↔NM_001013900	157	-33.73	-39.7
circAlms1-16.11↔rno-miR-326-5p↔Ino80e	NM_001013900	circAlms1-16.11↔rno-miR-326-5p	156	-28.12	-27.3	rno-miR-326-5p↔NM_001013900	157	-33.73	-39.7
circCttnbp2-11.5↔rno-miR-326-5p↔Ino80e	NM_001013900	circCttnbp2-11.5↔rno-miR-326-5p	157	-29.05	-33.4	rno-miR-326-5p↔NM_001013900	157	-33.73	-39.7
circSfxn5-13.7↔rno-miR-326-5p↔Ino80e	NM_001013900	circSfxn5-13.7↔rno-miR-326-5p	160	-31.26	-34.8	rno-miR-326-5p↔NM_001013900	157	-33.73	-39.7
circSfxn5-13.11↔rno-miR-326-5p↔Ino80e	NM_001013900	circSfxn5-13.11↔rno-miR-326-5p	160	-31.26	-34.8	rno-miR-326-5p↔NM_001013900	157	-33.73	-39.7
circSfxn5-13.9↔rno-miR-326-5p↔Ino80e	NM_001013900	circSfxn5-13.9↔rno-miR-326-5p	160	-31.26	-34.8	rno-miR-326-5p↔NM_001013900	157	-33.73	-39.7
circSorcs2-12.8↔rno-miR-326-5p↔Ino80e	NM_001013900	circSorcs2-12.8↔rno-miR-326-5p	165	-27.71	-26.7	rno-miR-326-5p↔NM_001013900	157	-33.73	-39.7
circMcm2-15.3↔rno-miR-326-5p↔Stbd1	NM_001013988	circMcm2-15.3↔rno-miR-326-5p	162	-28.72	-27.5	rno-miR-326-5p↔NM_001013988	156	-27.54	-30
circElmsan1-3.2↔rno-miR-326-5p↔Stbd1	NM_001013988	circElmsan1-3.2↔rno-miR-326-5p	156	-28.66	-30.2	rno-miR-326-5p↔NM_001013988	156	-27.54	-30
circMfsd6-3.3↔rno-miR-326-5p↔Stbd1	NM_001013988	circMfsd6-3.3↔rno-miR-326-5p	166	-30.64	-26.1	rno-miR-326-5p↔NM_001013988	156	-27.54	-30
circAlms1-16.13↔rno-miR-326-5p↔Stbd1	NM_001013988	circAlms1-16.13↔rno-miR-326-5p	156	-28.12	-27.3	rno-miR-326-5p↔NM_001013988	156	-27.54	-30
circAlms1-16.11↔rno-miR-326-5p↔Stbd1	NM_001013988	circAlms1-16.11↔rno-miR-326-5p	156	-28.12	-27.3	rno-miR-326-5p↔NM_001013988	156	-27.54	-30
circCttnbp2-11.5↔rno-miR-326-5p↔Stbd1	NM_001013988	circCttnbp2-11.5↔rno-miR-326-5p	157	-29.05	-33.4	rno-miR-326-5p↔NM_001013988	156	-27.54	-30
circSfxn5-13.7↔rno-miR-326-5p↔Stbd1	NM_001013988	circSfxn5-13.7↔rno-miR-326-5p	160	-31.26	-34.8	rno-miR-326-5p↔NM_001013988	156	-27.54	-30
circSfxn5-13.11↔rno-miR-326-5p↔Stbd1	NM_001013988	circSfxn5-13.11↔rno-miR-326-5p	160	-31.26	-34.8	rno-miR-326-5p↔NM_001013988	156	-27.54	-30
circSfxn5-13.9↔rno-miR-326-5p↔Stbd1	NM_001013988	circSfxn5-13.9↔rno-miR-326-5p	160	-31.26	-34.8	rno-miR-326-5p↔NM_001013988	156	-27.54	-30
circSorcs2-12.8↔rno-miR-326-5p↔Stbd1	NM_001013988	circSorcs2-12.8↔rno-miR-326-5p	165	-27.71	-26.7	rno-miR-326-5p↔NM_001013988	156	-27.54	-30
circMcm2-15.3↔rno-miR-326-5p↔Usb1	NM_001014013	circMcm2-15.3↔rno-miR-326-5p	162	-28.72	-27.5	rno-miR-326-5p↔NM_001014013	160	-26.46	-27.6
circElmsan1-3.2↔rno-miR-326-5p↔Usb1	NM_001014013	circElmsan1-3.2↔rno-miR-326-5p	156	-28.66	-30.2	rno-miR-326-5p↔NM_001014013	160	-26.46	-27.6
circMfsd6-3.3↔rno-miR-326-5p↔Usb1	NM_001014013	circMfsd6-3.3↔rno-miR-326-5p	166	-30.64	-26.1	rno-miR-326-5p↔NM_001014013	160	-26.46	-27.6
circAlms1-16.13↔rno-miR-326-5p↔Usb1	NM_001014013	circAlms1-16.13↔rno-miR-326-5p	156	-28.12	-27.3	rno-miR-326-5p↔NM_001014013	160	-26.46	-27.6
circAlms1-16.11↔rno-miR-326-5p↔Usb1	NM_001014013	circAlms1-16.11↔rno-miR-326-5p	156	-28.12	-27.3	rno-miR-326-5p↔NM_001014013	160	-26.46	-27.6
circCttnbp2-11.5↔rno-miR-326-5p↔Usb1	NM_001014013	circCttnbp2-11.5↔rno-miR-326-5p	157	-29.05	-33.4	rno-miR-326-5p↔NM_001014013	160	-26.46	-27.6
circSfxn5-13.7↔rno-miR-326-5p↔Usb1	NM_001014013	circSfxn5-13.7↔rno-miR-326-5p	160	-31.26	-34.8	rno-miR-326-5p↔NM_001014013	160	-26.46	-27.6
circSfxn5-13.11↔rno-miR-326-5p↔Usb1	NM_001014013	circSfxn5-13.11↔rno-miR-326-5p	160	-31.26	-34.8	rno-miR-326-5p↔NM_001014013	160	-26.46	-27.6
circSfxn5-13.9↔rno-miR-326-5p↔Usb1	NM_001014013	circSfxn5-13.9↔rno-miR-326-5p	160	-31.26	-34.8	rno-miR-326-5p↔NM_001014013	160	-26.46	-27.6
circSorcs2-12.8↔rno-miR-326-5p↔Usb1	NM_001014013	circSorcs2-12.8↔rno-miR-326-5p	165	-27.71	-26.7	rno-miR-326-5p↔NM_001014013	160	-26.46	-27.6
circMcm2-15.3↔rno-miR-326-5p↔Pars2	NM_001014064	circMcm2-15.3↔rno-miR-326-5p	162	-28.72	-27.5	rno-miR-326-5p↔NM_001014064	166	-36.15	-40.3
circElmsan1-3.2↔rno-miR-326-5p↔Pars2	NM_001014064	circElmsan1-3.2↔rno-miR-326-5p	156	-28.66	-30.2	rno-miR-326-5p↔NM_001014064	166	-36.15	-40.3
circMfsd6-3.3↔rno-miR-326-5p↔Pars2	NM_001014064	circMfsd6-3.3↔rno-miR-326-5p	166	-30.64	-26.1	rno-miR-326-5p↔NM_001014064	166	-36.15	-40.3
circAlms1-16.13↔rno-miR-326-5p↔Pars2	NM_001014064	circAlms1-16.13↔rno-miR-326-5p	156	-28.12	-27.3	rno-miR-326-5p↔NM_001014064	166	-36.15	-40.3
circAlms1-16.11↔rno-miR-326-5p↔Pars2	NM_001014064	circAlms1-16.11↔rno-miR-326-5p	156	-28.12	-27.3	rno-miR-326-5p↔NM_001014064	166	-36.15	-40.3
circCttnbp2-11.5↔rno-miR-326-5p↔Pars2	NM_001014064	circCttnbp2-11.5↔rno-miR-326-5p	157	-29.05	-33.4	rno-miR-326-5p↔NM_001014064	166	-36.15	-40.3
circSfxn5-13.7↔rno-miR-326-5p↔Pars2	NM_001014064	circSfxn5-13.7↔rno-miR-326-5p	160	-31.26	-34.8	rno-miR-326-5p↔NM_001014064	166	-36.15	-40.3
circSfxn5-13.11↔rno-miR-326-5p↔Pars2	NM_001014064	circSfxn5-13.11↔rno-miR-326-5p	160	-31.26	-34.8	rno-miR-326-5p↔NM_001014064	166	-36.15	-40.3
circSfxn5-13.9↔rno-miR-326-5p↔Pars2	NM_001014064	circSfxn5-13.9↔rno-miR-326-5p	160	-31.26	-34.8	rno-miR-326-5p↔NM_001014064	166	-36.15	-40.3
circSorcs2-12.8↔rno-miR-326-5p↔Pars2	NM_001014064	circSorcs2-12.8↔rno-miR-326-5p	165	-27.71	-26.7	rno-miR-326-5p↔NM_001014064	166	-36.15	-40.3
circMcm2-15.3↔rno-miR-326-5p↔Fkbp10	NM_001014120	circMcm2-15.3↔rno-miR-326-5p	162	-28.72	-27.5	rno-miR-326-5p↔NM_001014120	157	-30.68	-27.7
circElmsan1-3.2↔rno-miR-326-5p↔Fkbp10	NM_001014120	circElmsan1-3.2↔rno-miR-326-5p	156	-28.66	-30.2	rno-miR-326-5p↔NM_001014120	157	-30.68	-27.7
circMfsd6-3.3↔rno-miR-326-5p↔Fkbp10	NM_001014120	circMfsd6-3.3↔rno-miR-326-5p	166	-30.64	-26.1	rno-miR-326-5p↔NM_001014120	157	-30.68	-27.7
circAlms1-16.13↔rno-miR-326-5p↔Fkbp10	NM_001014120	circAlms1-16.13↔rno-miR-326-5p	156	-28.12	-27.3	rno-miR-326-5p↔NM_001014120	157	-30.68	-27.7
circAlms1-16.11↔rno-miR-326-5p↔Fkbp10	NM_001014120	circAlms1-16.11↔rno-miR-326-5p	156	-28.12	-27.3	rno-miR-326-5p↔NM_001014120	157	-30.68	-27.7
circCttnbp2-11.5↔rno-miR-326-5p↔Fkbp10	NM_001014120	circCttnbp2-11.5↔rno-miR-326-5p	157	-29.05	-33.4	rno-miR-326-5p↔NM_001014120	157	-30.68	-27.7
circSfxn5-13.7↔rno-miR-326-5p↔Fkbp10	NM_001014120	circSfxn5-13.7↔rno-miR-326-5p	160	-31.26	-34.8	rno-miR-326-5p↔NM_001014120	157	-30.68	-27.7
circSfxn5-13.11↔rno-miR-326-5p↔Fkbp10	NM_001014120	circSfxn5-13.11↔rno-miR-326-5p	160	-31.26	-34.8	rno-miR-326-5p↔NM_001014120	157	-30.68	-27.7
circSfxn5-13.9↔rno-miR-326-5p↔Fkbp10	NM_001014120	circSfxn5-13.9↔rno-miR-326-5p	160	-31.26	-34.8	rno-miR-326-5p↔NM_001014120	157	-30.68	-27.7
circSorcs2-12.8↔rno-miR-326-5p↔Fkbp10	NM_001014120	circSorcs2-12.8↔rno-miR-326-5p	165	-27.71	-26.7	rno-miR-326-5p↔NM_001014120	157	-30.68	-27.7
circMcm2-15.3↔rno-miR-326-5p↔Pwwp3a	NM_001108736	circMcm2-15.3↔rno-miR-326-5p	162	-28.72	-27.5	rno-miR-326-5p↔NM_001108736	156	-25.84	-27.3
circElmsan1-3.2↔rno-miR-326-5p↔Pwwp3a	NM_001108736	circElmsan1-3.2↔rno-miR-326-5p	156	-28.66	-30.2	rno-miR-326-5p↔NM_001108736	156	-25.84	-27.3
circMfsd6-3.3↔rno-miR-326-5p↔Pwwp3a	NM_001108736	circMfsd6-3.3↔rno-miR-326-5p	166	-30.64	-26.1	rno-miR-326-5p↔NM_001108736	156	-25.84	-27.3
circAlms1-16.13↔rno-miR-326-5p↔Pwwp3a	NM_001108736	circAlms1-16.13↔rno-miR-326-5p	156	-28.12	-27.3	rno-miR-326-5p↔NM_001108736	156	-25.84	-27.3
circAlms1-16.11↔rno-miR-326-5p↔Pwwp3a	NM_001108736	circAlms1-16.11↔rno-miR-326-5p	156	-28.12	-27.3	rno-miR-326-5p↔NM_001108736	156	-25.84	-27.3
circCttnbp2-11.5↔rno-miR-326-5p↔Pwwp3a	NM_001108736	circCttnbp2-11.5↔rno-miR-326-5p	157	-29.05	-33.4	rno-miR-326-5p↔NM_001108736	156	-25.84	-27.3
circSfxn5-13.7↔rno-miR-326-5p↔Pwwp3a	NM_001108736	circSfxn5-13.7↔rno-miR-326-5p	160	-31.26	-34.8	rno-miR-326-5p↔NM_001108736	156	-25.84	-27.3
circSfxn5-13.11↔rno-miR-326-5p↔Pwwp3a	NM_001108736	circSfxn5-13.11↔rno-miR-326-5p	160	-31.26	-34.8	rno-miR-326-5p↔NM_001108736	156	-25.84	-27.3
circSfxn5-13.9↔rno-miR-326-5p↔Pwwp3a	NM_001108736	circSfxn5-13.9↔rno-miR-326-5p	160	-31.26	-34.8	rno-miR-326-5p↔NM_001108736	156	-25.84	-27.3
circSorcs2-12.8↔rno-miR-326-5p↔Pwwp3a	NM_001108736	circSorcs2-12.8↔rno-miR-326-5p	165	-27.71	-26.7	rno-miR-326-5p↔NM_001108736	156	-25.84	-27.3
circMcm2-15.3↔rno-miR-326-5p↔Nabp1	NM_001014216	circMcm2-15.3↔rno-miR-326-5p	162	-28.72	-27.5	rno-miR-326-5p↔NM_001014216	156	-25.13	-32.1
circElmsan1-3.2↔rno-miR-326-5p↔Nabp1	NM_001014216	circElmsan1-3.2↔rno-miR-326-5p	156	-28.66	-30.2	rno-miR-326-5p↔NM_001014216	156	-25.13	-32.1
circMfsd6-3.3↔rno-miR-326-5p↔Nabp1	NM_001014216	circMfsd6-3.3↔rno-miR-326-5p	166	-30.64	-26.1	rno-miR-326-5p↔NM_001014216	156	-25.13	-32.1
circAlms1-16.13↔rno-miR-326-5p↔Nabp1	NM_001014216	circAlms1-16.13↔rno-miR-326-5p	156	-28.12	-27.3	rno-miR-326-5p↔NM_001014216	156	-25.13	-32.1
circAlms1-16.11↔rno-miR-326-5p↔Nabp1	NM_001014216	circAlms1-16.11↔rno-miR-326-5p	156	-28.12	-27.3	rno-miR-326-5p↔NM_001014216	156	-25.13	-32.1
circCttnbp2-11.5↔rno-miR-326-5p↔Nabp1	NM_001014216	circCttnbp2-11.5↔rno-miR-326-5p	157	-29.05	-33.4	rno-miR-326-5p↔NM_001014216	156	-25.13	-32.1
circSfxn5-13.7↔rno-miR-326-5p↔Nabp1	NM_001014216	circSfxn5-13.7↔rno-miR-326-5p	160	-31.26	-34.8	rno-miR-326-5p↔NM_001014216	156	-25.13	-32.1
circSfxn5-13.11↔rno-miR-326-5p↔Nabp1	NM_001014216	circSfxn5-13.11↔rno-miR-326-5p	160	-31.26	-34.8	rno-miR-326-5p↔NM_001014216	156	-25.13	-32.1
circSfxn5-13.9↔rno-miR-326-5p↔Nabp1	NM_001014216	circSfxn5-13.9↔rno-miR-326-5p	160	-31.26	-34.8	rno-miR-326-5p↔NM_001014216	156	-25.13	-32.1
circSorcs2-12.8↔rno-miR-326-5p↔Nabp1	NM_001014216	circSorcs2-12.8↔rno-miR-326-5p	165	-27.71	-26.7	rno-miR-326-5p↔NM_001014216	156	-25.13	-32.1
circMcm2-15.3↔rno-miR-326-5p↔Cib2	NM_001015010	circMcm2-15.3↔rno-miR-326-5p	162	-28.72	-27.5	rno-miR-326-5p↔NM_001015010	168	-33.32	-37.4
circElmsan1-3.2↔rno-miR-326-5p↔Cib2	NM_001015010	circElmsan1-3.2↔rno-miR-326-5p	156	-28.66	-30.2	rno-miR-326-5p↔NM_001015010	168	-33.32	-37.4
circMfsd6-3.3↔rno-miR-326-5p↔Cib2	NM_001015010	circMfsd6-3.3↔rno-miR-326-5p	166	-30.64	-26.1	rno-miR-326-5p↔NM_001015010	168	-33.32	-37.4
circAlms1-16.13↔rno-miR-326-5p↔Cib2	NM_001015010	circAlms1-16.13↔rno-miR-326-5p	156	-28.12	-27.3	rno-miR-326-5p↔NM_001015010	168	-33.32	-37.4
circAlms1-16.11↔rno-miR-326-5p↔Cib2	NM_001015010	circAlms1-16.11↔rno-miR-326-5p	156	-28.12	-27.3	rno-miR-326-5p↔NM_001015010	168	-33.32	-37.4
circCttnbp2-11.5↔rno-miR-326-5p↔Cib2	NM_001015010	circCttnbp2-11.5↔rno-miR-326-5p	157	-29.05	-33.4	rno-miR-326-5p↔NM_001015010	168	-33.32	-37.4
circSfxn5-13.7↔rno-miR-326-5p↔Cib2	NM_001015010	circSfxn5-13.7↔rno-miR-326-5p	160	-31.26	-34.8	rno-miR-326-5p↔NM_001015010	168	-33.32	-37.4
circSfxn5-13.11↔rno-miR-326-5p↔Cib2	NM_001015010	circSfxn5-13.11↔rno-miR-326-5p	160	-31.26	-34.8	rno-miR-326-5p↔NM_001015010	168	-33.32	-37.4
circSfxn5-13.9↔rno-miR-326-5p↔Cib2	NM_001015010	circSfxn5-13.9↔rno-miR-326-5p	160	-31.26	-34.8	rno-miR-326-5p↔NM_001015010	168	-33.32	-37.4
circSorcs2-12.8↔rno-miR-326-5p↔Cib2	NM_001015010	circSorcs2-12.8↔rno-miR-326-5p	165	-27.71	-26.7	rno-miR-326-5p↔NM_001015010	168	-33.32	-37.4
circMcm2-15.3↔rno-miR-326-5p↔Pik3ip1	NM_001017453	circMcm2-15.3↔rno-miR-326-5p	162	-28.72	-27.5	rno-miR-326-5p↔NM_001017453	156	-26.32	-27.8
circElmsan1-3.2↔rno-miR-326-5p↔Pik3ip1	NM_001017453	circElmsan1-3.2↔rno-miR-326-5p	156	-28.66	-30.2	rno-miR-326-5p↔NM_001017453	156	-26.32	-27.8
circMfsd6-3.3↔rno-miR-326-5p↔Pik3ip1	NM_001017453	circMfsd6-3.3↔rno-miR-326-5p	166	-30.64	-26.1	rno-miR-326-5p↔NM_001017453	156	-26.32	-27.8
circAlms1-16.13↔rno-miR-326-5p↔Pik3ip1	NM_001017453	circAlms1-16.13↔rno-miR-326-5p	156	-28.12	-27.3	rno-miR-326-5p↔NM_001017453	156	-26.32	-27.8
circAlms1-16.11↔rno-miR-326-5p↔Pik3ip1	NM_001017453	circAlms1-16.11↔rno-miR-326-5p	156	-28.12	-27.3	rno-miR-326-5p↔NM_001017453	156	-26.32	-27.8
circCttnbp2-11.5↔rno-miR-326-5p↔Pik3ip1	NM_001017453	circCttnbp2-11.5↔rno-miR-326-5p	157	-29.05	-33.4	rno-miR-326-5p↔NM_001017453	156	-26.32	-27.8
circSfxn5-13.7↔rno-miR-326-5p↔Pik3ip1	NM_001017453	circSfxn5-13.7↔rno-miR-326-5p	160	-31.26	-34.8	rno-miR-326-5p↔NM_001017453	156	-26.32	-27.8
circSfxn5-13.11↔rno-miR-326-5p↔Pik3ip1	NM_001017453	circSfxn5-13.11↔rno-miR-326-5p	160	-31.26	-34.8	rno-miR-326-5p↔NM_001017453	156	-26.32	-27.8
circSfxn5-13.9↔rno-miR-326-5p↔Pik3ip1	NM_001017453	circSfxn5-13.9↔rno-miR-326-5p	160	-31.26	-34.8	rno-miR-326-5p↔NM_001017453	156	-26.32	-27.8
circSorcs2-12.8↔rno-miR-326-5p↔Pik3ip1	NM_001017453	circSorcs2-12.8↔rno-miR-326-5p	165	-27.71	-26.7	rno-miR-326-5p↔NM_001017453	156	-26.32	-27.8
circMcm2-15.3↔rno-miR-326-5p↔Zfp574	NM_001024258	circMcm2-15.3↔rno-miR-326-5p	162	-28.72	-27.5	rno-miR-326-5p↔NM_001024258	169	-29.13	-34.8
circElmsan1-3.2↔rno-miR-326-5p↔Zfp574	NM_001024258	circElmsan1-3.2↔rno-miR-326-5p	156	-28.66	-30.2	rno-miR-326-5p↔NM_001024258	169	-29.13	-34.8
circMfsd6-3.3↔rno-miR-326-5p↔Zfp574	NM_001024258	circMfsd6-3.3↔rno-miR-326-5p	166	-30.64	-26.1	rno-miR-326-5p↔NM_001024258	169	-29.13	-34.8
circAlms1-16.13↔rno-miR-326-5p↔Zfp574	NM_001024258	circAlms1-16.13↔rno-miR-326-5p	156	-28.12	-27.3	rno-miR-326-5p↔NM_001024258	169	-29.13	-34.8
circAlms1-16.11↔rno-miR-326-5p↔Zfp574	NM_001024258	circAlms1-16.11↔rno-miR-326-5p	156	-28.12	-27.3	rno-miR-326-5p↔NM_001024258	169	-29.13	-34.8
circCttnbp2-11.5↔rno-miR-326-5p↔Zfp574	NM_001024258	circCttnbp2-11.5↔rno-miR-326-5p	157	-29.05	-33.4	rno-miR-326-5p↔NM_001024258	169	-29.13	-34.8
circSfxn5-13.7↔rno-miR-326-5p↔Zfp574	NM_001024258	circSfxn5-13.7↔rno-miR-326-5p	160	-31.26	-34.8	rno-miR-326-5p↔NM_001024258	169	-29.13	-34.8
circSfxn5-13.11↔rno-miR-326-5p↔Zfp574	NM_001024258	circSfxn5-13.11↔rno-miR-326-5p	160	-31.26	-34.8	rno-miR-326-5p↔NM_001024258	169	-29.13	-34.8
circSfxn5-13.9↔rno-miR-326-5p↔Zfp574	NM_001024258	circSfxn5-13.9↔rno-miR-326-5p	160	-31.26	-34.8	rno-miR-326-5p↔NM_001024258	169	-29.13	-34.8
circSorcs2-12.8↔rno-miR-326-5p↔Zfp574	NM_001024258	circSorcs2-12.8↔rno-miR-326-5p	165	-27.71	-26.7	rno-miR-326-5p↔NM_001024258	169	-29.13	-34.8
circMcm2-15.3↔rno-miR-326-5p↔Mrc2	NM_001024687	circMcm2-15.3↔rno-miR-326-5p	162	-28.72	-27.5	rno-miR-326-5p↔NM_001024687	157	-28.43	-31.6
circElmsan1-3.2↔rno-miR-326-5p↔Mrc2	NM_001024687	circElmsan1-3.2↔rno-miR-326-5p	156	-28.66	-30.2	rno-miR-326-5p↔NM_001024687	157	-28.43	-31.6
circMfsd6-3.3↔rno-miR-326-5p↔Mrc2	NM_001024687	circMfsd6-3.3↔rno-miR-326-5p	166	-30.64	-26.1	rno-miR-326-5p↔NM_001024687	157	-28.43	-31.6
circAlms1-16.13↔rno-miR-326-5p↔Mrc2	NM_001024687	circAlms1-16.13↔rno-miR-326-5p	156	-28.12	-27.3	rno-miR-326-5p↔NM_001024687	157	-28.43	-31.6
circAlms1-16.11↔rno-miR-326-5p↔Mrc2	NM_001024687	circAlms1-16.11↔rno-miR-326-5p	156	-28.12	-27.3	rno-miR-326-5p↔NM_001024687	157	-28.43	-31.6
circCttnbp2-11.5↔rno-miR-326-5p↔Mrc2	NM_001024687	circCttnbp2-11.5↔rno-miR-326-5p	157	-29.05	-33.4	rno-miR-326-5p↔NM_001024687	157	-28.43	-31.6
circSfxn5-13.7↔rno-miR-326-5p↔Mrc2	NM_001024687	circSfxn5-13.7↔rno-miR-326-5p	160	-31.26	-34.8	rno-miR-326-5p↔NM_001024687	157	-28.43	-31.6
circSfxn5-13.11↔rno-miR-326-5p↔Mrc2	NM_001024687	circSfxn5-13.11↔rno-miR-326-5p	160	-31.26	-34.8	rno-miR-326-5p↔NM_001024687	157	-28.43	-31.6
circSfxn5-13.9↔rno-miR-326-5p↔Mrc2	NM_001024687	circSfxn5-13.9↔rno-miR-326-5p	160	-31.26	-34.8	rno-miR-326-5p↔NM_001024687	157	-28.43	-31.6
circSorcs2-12.8↔rno-miR-326-5p↔Mrc2	NM_001024687	circSorcs2-12.8↔rno-miR-326-5p	165	-27.71	-26.7	rno-miR-326-5p↔NM_001024687	157	-28.43	-31.6
circMcm2-15.3↔rno-miR-326-5p↔Ehd2	NM_001024897	circMcm2-15.3↔rno-miR-326-5p	162	-28.72	-27.5	rno-miR-326-5p↔NM_001024897	174	-30.49	-25.8
circElmsan1-3.2↔rno-miR-326-5p↔Ehd2	NM_001024897	circElmsan1-3.2↔rno-miR-326-5p	156	-28.66	-30.2	rno-miR-326-5p↔NM_001024897	174	-30.49	-25.8
circMfsd6-3.3↔rno-miR-326-5p↔Ehd2	NM_001024897	circMfsd6-3.3↔rno-miR-326-5p	166	-30.64	-26.1	rno-miR-326-5p↔NM_001024897	174	-30.49	-25.8
circAlms1-16.13↔rno-miR-326-5p↔Ehd2	NM_001024897	circAlms1-16.13↔rno-miR-326-5p	156	-28.12	-27.3	rno-miR-326-5p↔NM_001024897	174	-30.49	-25.8
circAlms1-16.11↔rno-miR-326-5p↔Ehd2	NM_001024897	circAlms1-16.11↔rno-miR-326-5p	156	-28.12	-27.3	rno-miR-326-5p↔NM_001024897	174	-30.49	-25.8
circCttnbp2-11.5↔rno-miR-326-5p↔Ehd2	NM_001024897	circCttnbp2-11.5↔rno-miR-326-5p	157	-29.05	-33.4	rno-miR-326-5p↔NM_001024897	174	-30.49	-25.8
circSfxn5-13.7↔rno-miR-326-5p↔Ehd2	NM_001024897	circSfxn5-13.7↔rno-miR-326-5p	160	-31.26	-34.8	rno-miR-326-5p↔NM_001024897	174	-30.49	-25.8
circSfxn5-13.11↔rno-miR-326-5p↔Ehd2	NM_001024897	circSfxn5-13.11↔rno-miR-326-5p	160	-31.26	-34.8	rno-miR-326-5p↔NM_001024897	174	-30.49	-25.8
circSfxn5-13.9↔rno-miR-326-5p↔Ehd2	NM_001024897	circSfxn5-13.9↔rno-miR-326-5p	160	-31.26	-34.8	rno-miR-326-5p↔NM_001024897	174	-30.49	-25.8
circSorcs2-12.8↔rno-miR-326-5p↔Ehd2	NM_001024897	circSorcs2-12.8↔rno-miR-326-5p	165	-27.71	-26.7	rno-miR-326-5p↔NM_001024897	174	-30.49	-25.8
circMcm2-15.3↔rno-miR-326-5p↔Morn4	NM_001024975	circMcm2-15.3↔rno-miR-326-5p	162	-28.72	-27.5	rno-miR-326-5p↔NM_001024975	165	-29.05	-27.1
circElmsan1-3.2↔rno-miR-326-5p↔Morn4	NM_001024975	circElmsan1-3.2↔rno-miR-326-5p	156	-28.66	-30.2	rno-miR-326-5p↔NM_001024975	165	-29.05	-27.1
circMfsd6-3.3↔rno-miR-326-5p↔Morn4	NM_001024975	circMfsd6-3.3↔rno-miR-326-5p	166	-30.64	-26.1	rno-miR-326-5p↔NM_001024975	165	-29.05	-27.1
circAlms1-16.13↔rno-miR-326-5p↔Morn4	NM_001024975	circAlms1-16.13↔rno-miR-326-5p	156	-28.12	-27.3	rno-miR-326-5p↔NM_001024975	165	-29.05	-27.1
circAlms1-16.11↔rno-miR-326-5p↔Morn4	NM_001024975	circAlms1-16.11↔rno-miR-326-5p	156	-28.12	-27.3	rno-miR-326-5p↔NM_001024975	165	-29.05	-27.1
circCttnbp2-11.5↔rno-miR-326-5p↔Morn4	NM_001024975	circCttnbp2-11.5↔rno-miR-326-5p	157	-29.05	-33.4	rno-miR-326-5p↔NM_001024975	165	-29.05	-27.1
circSfxn5-13.7↔rno-miR-326-5p↔Morn4	NM_001024975	circSfxn5-13.7↔rno-miR-326-5p	160	-31.26	-34.8	rno-miR-326-5p↔NM_001024975	165	-29.05	-27.1
circSfxn5-13.11↔rno-miR-326-5p↔Morn4	NM_001024975	circSfxn5-13.11↔rno-miR-326-5p	160	-31.26	-34.8	rno-miR-326-5p↔NM_001024975	165	-29.05	-27.1
circSfxn5-13.9↔rno-miR-326-5p↔Morn4	NM_001024975	circSfxn5-13.9↔rno-miR-326-5p	160	-31.26	-34.8	rno-miR-326-5p↔NM_001024975	165	-29.05	-27.1
circSorcs2-12.8↔rno-miR-326-5p↔Morn4	NM_001024975	circSorcs2-12.8↔rno-miR-326-5p	165	-27.71	-26.7	rno-miR-326-5p↔NM_001024975	165	-29.05	-27.1
circMcm2-15.3↔rno-miR-326-5p↔Snx20	NM_001024999	circMcm2-15.3↔rno-miR-326-5p	162	-28.72	-27.5	rno-miR-326-5p↔NM_001024999	160	-30.22	-30.8
circElmsan1-3.2↔rno-miR-326-5p↔Snx20	NM_001024999	circElmsan1-3.2↔rno-miR-326-5p	156	-28.66	-30.2	rno-miR-326-5p↔NM_001024999	160	-30.22	-30.8
circMfsd6-3.3↔rno-miR-326-5p↔Snx20	NM_001024999	circMfsd6-3.3↔rno-miR-326-5p	166	-30.64	-26.1	rno-miR-326-5p↔NM_001024999	160	-30.22	-30.8
circAlms1-16.13↔rno-miR-326-5p↔Snx20	NM_001024999	circAlms1-16.13↔rno-miR-326-5p	156	-28.12	-27.3	rno-miR-326-5p↔NM_001024999	160	-30.22	-30.8
circAlms1-16.11↔rno-miR-326-5p↔Snx20	NM_001024999	circAlms1-16.11↔rno-miR-326-5p	156	-28.12	-27.3	rno-miR-326-5p↔NM_001024999	160	-30.22	-30.8
circCttnbp2-11.5↔rno-miR-326-5p↔Snx20	NM_001024999	circCttnbp2-11.5↔rno-miR-326-5p	157	-29.05	-33.4	rno-miR-326-5p↔NM_001024999	160	-30.22	-30.8
circSfxn5-13.7↔rno-miR-326-5p↔Snx20	NM_001024999	circSfxn5-13.7↔rno-miR-326-5p	160	-31.26	-34.8	rno-miR-326-5p↔NM_001024999	160	-30.22	-30.8
circSfxn5-13.11↔rno-miR-326-5p↔Snx20	NM_001024999	circSfxn5-13.11↔rno-miR-326-5p	160	-31.26	-34.8	rno-miR-326-5p↔NM_001024999	160	-30.22	-30.8
circSfxn5-13.9↔rno-miR-326-5p↔Snx20	NM_001024999	circSfxn5-13.9↔rno-miR-326-5p	160	-31.26	-34.8	rno-miR-326-5p↔NM_001024999	160	-30.22	-30.8
circSorcs2-12.8↔rno-miR-326-5p↔Snx20	NM_001024999	circSorcs2-12.8↔rno-miR-326-5p	165	-27.71	-26.7	rno-miR-326-5p↔NM_001024999	160	-30.22	-30.8
circMcm2-15.3↔rno-miR-326-5p↔Plekho1	NM_001025119	circMcm2-15.3↔rno-miR-326-5p	162	-28.72	-27.5	rno-miR-326-5p↔NM_001025119	158	-25.54	-26.6
circElmsan1-3.2↔rno-miR-326-5p↔Plekho1	NM_001025119	circElmsan1-3.2↔rno-miR-326-5p	156	-28.66	-30.2	rno-miR-326-5p↔NM_001025119	158	-25.54	-26.6
circMfsd6-3.3↔rno-miR-326-5p↔Plekho1	NM_001025119	circMfsd6-3.3↔rno-miR-326-5p	166	-30.64	-26.1	rno-miR-326-5p↔NM_001025119	158	-25.54	-26.6
circAlms1-16.13↔rno-miR-326-5p↔Plekho1	NM_001025119	circAlms1-16.13↔rno-miR-326-5p	156	-28.12	-27.3	rno-miR-326-5p↔NM_001025119	158	-25.54	-26.6
circAlms1-16.11↔rno-miR-326-5p↔Plekho1	NM_001025119	circAlms1-16.11↔rno-miR-326-5p	156	-28.12	-27.3	rno-miR-326-5p↔NM_001025119	158	-25.54	-26.6
circCttnbp2-11.5↔rno-miR-326-5p↔Plekho1	NM_001025119	circCttnbp2-11.5↔rno-miR-326-5p	157	-29.05	-33.4	rno-miR-326-5p↔NM_001025119	158	-25.54	-26.6
circSfxn5-13.7↔rno-miR-326-5p↔Plekho1	NM_001025119	circSfxn5-13.7↔rno-miR-326-5p	160	-31.26	-34.8	rno-miR-326-5p↔NM_001025119	158	-25.54	-26.6
circSfxn5-13.11↔rno-miR-326-5p↔Plekho1	NM_001025119	circSfxn5-13.11↔rno-miR-326-5p	160	-31.26	-34.8	rno-miR-326-5p↔NM_001025119	158	-25.54	-26.6
circSfxn5-13.9↔rno-miR-326-5p↔Plekho1	NM_001025119	circSfxn5-13.9↔rno-miR-326-5p	160	-31.26	-34.8	rno-miR-326-5p↔NM_001025119	158	-25.54	-26.6
circSorcs2-12.8↔rno-miR-326-5p↔Plekho1	NM_001025119	circSorcs2-12.8↔rno-miR-326-5p	165	-27.71	-26.7	rno-miR-326-5p↔NM_001025119	158	-25.54	-26.6
circMcm2-15.3↔rno-miR-326-5p↔Fam107a	NM_001025129	circMcm2-15.3↔rno-miR-326-5p	162	-28.72	-27.5	rno-miR-326-5p↔NM_001025129	157	-27.72	-28.9
circElmsan1-3.2↔rno-miR-326-5p↔Fam107a	NM_001025129	circElmsan1-3.2↔rno-miR-326-5p	156	-28.66	-30.2	rno-miR-326-5p↔NM_001025129	157	-27.72	-28.9
circMfsd6-3.3↔rno-miR-326-5p↔Fam107a	NM_001025129	circMfsd6-3.3↔rno-miR-326-5p	166	-30.64	-26.1	rno-miR-326-5p↔NM_001025129	157	-27.72	-28.9
circAlms1-16.13↔rno-miR-326-5p↔Fam107a	NM_001025129	circAlms1-16.13↔rno-miR-326-5p	156	-28.12	-27.3	rno-miR-326-5p↔NM_001025129	157	-27.72	-28.9
circAlms1-16.11↔rno-miR-326-5p↔Fam107a	NM_001025129	circAlms1-16.11↔rno-miR-326-5p	156	-28.12	-27.3	rno-miR-326-5p↔NM_001025129	157	-27.72	-28.9
circCttnbp2-11.5↔rno-miR-326-5p↔Fam107a	NM_001025129	circCttnbp2-11.5↔rno-miR-326-5p	157	-29.05	-33.4	rno-miR-326-5p↔NM_001025129	157	-27.72	-28.9
circSfxn5-13.7↔rno-miR-326-5p↔Fam107a	NM_001025129	circSfxn5-13.7↔rno-miR-326-5p	160	-31.26	-34.8	rno-miR-326-5p↔NM_001025129	157	-27.72	-28.9
circSfxn5-13.11↔rno-miR-326-5p↔Fam107a	NM_001025129	circSfxn5-13.11↔rno-miR-326-5p	160	-31.26	-34.8	rno-miR-326-5p↔NM_001025129	157	-27.72	-28.9
circSfxn5-13.9↔rno-miR-326-5p↔Fam107a	NM_001025129	circSfxn5-13.9↔rno-miR-326-5p	160	-31.26	-34.8	rno-miR-326-5p↔NM_001025129	157	-27.72	-28.9
circSorcs2-12.8↔rno-miR-326-5p↔Fam107a	NM_001025129	circSorcs2-12.8↔rno-miR-326-5p	165	-27.71	-26.7	rno-miR-326-5p↔NM_001025129	157	-27.72	-28.9
circMcm2-15.3↔rno-miR-326-5p↔Yars1	NM_001025696	circMcm2-15.3↔rno-miR-326-5p	162	-28.72	-27.5	rno-miR-326-5p↔NM_001025696	162	-28.33	-33.1
circElmsan1-3.2↔rno-miR-326-5p↔Yars1	NM_001025696	circElmsan1-3.2↔rno-miR-326-5p	156	-28.66	-30.2	rno-miR-326-5p↔NM_001025696	162	-28.33	-33.1
circMfsd6-3.3↔rno-miR-326-5p↔Yars1	NM_001025696	circMfsd6-3.3↔rno-miR-326-5p	166	-30.64	-26.1	rno-miR-326-5p↔NM_001025696	162	-28.33	-33.1
circAlms1-16.13↔rno-miR-326-5p↔Yars1	NM_001025696	circAlms1-16.13↔rno-miR-326-5p	156	-28.12	-27.3	rno-miR-326-5p↔NM_001025696	162	-28.33	-33.1
circAlms1-16.11↔rno-miR-326-5p↔Yars1	NM_001025696	circAlms1-16.11↔rno-miR-326-5p	156	-28.12	-27.3	rno-miR-326-5p↔NM_001025696	162	-28.33	-33.1
circCttnbp2-11.5↔rno-miR-326-5p↔Yars1	NM_001025696	circCttnbp2-11.5↔rno-miR-326-5p	157	-29.05	-33.4	rno-miR-326-5p↔NM_001025696	162	-28.33	-33.1
circSfxn5-13.7↔rno-miR-326-5p↔Yars1	NM_001025696	circSfxn5-13.7↔rno-miR-326-5p	160	-31.26	-34.8	rno-miR-326-5p↔NM_001025696	162	-28.33	-33.1
circSfxn5-13.11↔rno-miR-326-5p↔Yars1	NM_001025696	circSfxn5-13.11↔rno-miR-326-5p	160	-31.26	-34.8	rno-miR-326-5p↔NM_001025696	162	-28.33	-33.1
circSfxn5-13.9↔rno-miR-326-5p↔Yars1	NM_001025696	circSfxn5-13.9↔rno-miR-326-5p	160	-31.26	-34.8	rno-miR-326-5p↔NM_001025696	162	-28.33	-33.1
circSorcs2-12.8↔rno-miR-326-5p↔Yars1	NM_001025696	circSorcs2-12.8↔rno-miR-326-5p	165	-27.71	-26.7	rno-miR-326-5p↔NM_001025696	162	-28.33	-33.1
circMcm2-15.3↔rno-miR-326-5p↔Sobp	NM_001104640	circMcm2-15.3↔rno-miR-326-5p	162	-28.72	-27.5	rno-miR-326-5p↔NM_001104640	157	-27.18	-27
circElmsan1-3.2↔rno-miR-326-5p↔Sobp	NM_001104640	circElmsan1-3.2↔rno-miR-326-5p	156	-28.66	-30.2	rno-miR-326-5p↔NM_001104640	157	-27.18	-27
circMfsd6-3.3↔rno-miR-326-5p↔Sobp	NM_001104640	circMfsd6-3.3↔rno-miR-326-5p	166	-30.64	-26.1	rno-miR-326-5p↔NM_001104640	157	-27.18	-27
circAlms1-16.13↔rno-miR-326-5p↔Sobp	NM_001104640	circAlms1-16.13↔rno-miR-326-5p	156	-28.12	-27.3	rno-miR-326-5p↔NM_001104640	157	-27.18	-27
circAlms1-16.11↔rno-miR-326-5p↔Sobp	NM_001104640	circAlms1-16.11↔rno-miR-326-5p	156	-28.12	-27.3	rno-miR-326-5p↔NM_001104640	157	-27.18	-27
circCttnbp2-11.5↔rno-miR-326-5p↔Sobp	NM_001104640	circCttnbp2-11.5↔rno-miR-326-5p	157	-29.05	-33.4	rno-miR-326-5p↔NM_001104640	157	-27.18	-27
circSfxn5-13.7↔rno-miR-326-5p↔Sobp	NM_001104640	circSfxn5-13.7↔rno-miR-326-5p	160	-31.26	-34.8	rno-miR-326-5p↔NM_001104640	157	-27.18	-27
circSfxn5-13.11↔rno-miR-326-5p↔Sobp	NM_001104640	circSfxn5-13.11↔rno-miR-326-5p	160	-31.26	-34.8	rno-miR-326-5p↔NM_001104640	157	-27.18	-27
circSfxn5-13.9↔rno-miR-326-5p↔Sobp	NM_001104640	circSfxn5-13.9↔rno-miR-326-5p	160	-31.26	-34.8	rno-miR-326-5p↔NM_001104640	157	-27.18	-27
circSorcs2-12.8↔rno-miR-326-5p↔Sobp	NM_001104640	circSorcs2-12.8↔rno-miR-326-5p	165	-27.71	-26.7	rno-miR-326-5p↔NM_001104640	157	-27.18	-27
circMcm2-15.3↔rno-miR-326-5p↔Sec31a	NM_033021	circMcm2-15.3↔rno-miR-326-5p	162	-28.72	-27.5	rno-miR-326-5p↔NM_033021	163	-29.23	-30.2
circElmsan1-3.2↔rno-miR-326-5p↔Sec31a	NM_033021	circElmsan1-3.2↔rno-miR-326-5p	156	-28.66	-30.2	rno-miR-326-5p↔NM_033021	163	-29.23	-30.2
circMfsd6-3.3↔rno-miR-326-5p↔Sec31a	NM_033021	circMfsd6-3.3↔rno-miR-326-5p	166	-30.64	-26.1	rno-miR-326-5p↔NM_033021	163	-29.23	-30.2
circAlms1-16.13↔rno-miR-326-5p↔Sec31a	NM_033021	circAlms1-16.13↔rno-miR-326-5p	156	-28.12	-27.3	rno-miR-326-5p↔NM_033021	163	-29.23	-30.2
circAlms1-16.11↔rno-miR-326-5p↔Sec31a	NM_033021	circAlms1-16.11↔rno-miR-326-5p	156	-28.12	-27.3	rno-miR-326-5p↔NM_033021	163	-29.23	-30.2
circCttnbp2-11.5↔rno-miR-326-5p↔Sec31a	NM_033021	circCttnbp2-11.5↔rno-miR-326-5p	157	-29.05	-33.4	rno-miR-326-5p↔NM_033021	163	-29.23	-30.2
circSfxn5-13.7↔rno-miR-326-5p↔Sec31a	NM_033021	circSfxn5-13.7↔rno-miR-326-5p	160	-31.26	-34.8	rno-miR-326-5p↔NM_033021	163	-29.23	-30.2
circSfxn5-13.11↔rno-miR-326-5p↔Sec31a	NM_033021	circSfxn5-13.11↔rno-miR-326-5p	160	-31.26	-34.8	rno-miR-326-5p↔NM_033021	163	-29.23	-30.2
circSfxn5-13.9↔rno-miR-326-5p↔Sec31a	NM_033021	circSfxn5-13.9↔rno-miR-326-5p	160	-31.26	-34.8	rno-miR-326-5p↔NM_033021	163	-29.23	-30.2
circSorcs2-12.8↔rno-miR-326-5p↔Sec31a	NM_033021	circSorcs2-12.8↔rno-miR-326-5p	165	-27.71	-26.7	rno-miR-326-5p↔NM_033021	163	-29.23	-30.2
circMcm2-15.3↔rno-miR-326-5p↔Csmd1	NM_001037327	circMcm2-15.3↔rno-miR-326-5p	162	-28.72	-27.5	rno-miR-326-5p↔NM_001037327	161	-27.2	-30
circElmsan1-3.2↔rno-miR-326-5p↔Csmd1	NM_001037327	circElmsan1-3.2↔rno-miR-326-5p	156	-28.66	-30.2	rno-miR-326-5p↔NM_001037327	161	-27.2	-30
circMfsd6-3.3↔rno-miR-326-5p↔Csmd1	NM_001037327	circMfsd6-3.3↔rno-miR-326-5p	166	-30.64	-26.1	rno-miR-326-5p↔NM_001037327	161	-27.2	-30
circAlms1-16.13↔rno-miR-326-5p↔Csmd1	NM_001037327	circAlms1-16.13↔rno-miR-326-5p	156	-28.12	-27.3	rno-miR-326-5p↔NM_001037327	161	-27.2	-30
circAlms1-16.11↔rno-miR-326-5p↔Csmd1	NM_001037327	circAlms1-16.11↔rno-miR-326-5p	156	-28.12	-27.3	rno-miR-326-5p↔NM_001037327	161	-27.2	-30
circCttnbp2-11.5↔rno-miR-326-5p↔Csmd1	NM_001037327	circCttnbp2-11.5↔rno-miR-326-5p	157	-29.05	-33.4	rno-miR-326-5p↔NM_001037327	161	-27.2	-30
circSfxn5-13.7↔rno-miR-326-5p↔Csmd1	NM_001037327	circSfxn5-13.7↔rno-miR-326-5p	160	-31.26	-34.8	rno-miR-326-5p↔NM_001037327	161	-27.2	-30
circSfxn5-13.11↔rno-miR-326-5p↔Csmd1	NM_001037327	circSfxn5-13.11↔rno-miR-326-5p	160	-31.26	-34.8	rno-miR-326-5p↔NM_001037327	161	-27.2	-30
circSfxn5-13.9↔rno-miR-326-5p↔Csmd1	NM_001037327	circSfxn5-13.9↔rno-miR-326-5p	160	-31.26	-34.8	rno-miR-326-5p↔NM_001037327	161	-27.2	-30
circSorcs2-12.8↔rno-miR-326-5p↔Csmd1	NM_001037327	circSorcs2-12.8↔rno-miR-326-5p	165	-27.71	-26.7	rno-miR-326-5p↔NM_001037327	161	-27.2	-30
circMcm2-15.3↔rno-miR-326-5p↔Tln1	NM_001039025	circMcm2-15.3↔rno-miR-326-5p	162	-28.72	-27.5	rno-miR-326-5p↔NM_001039025	162	-28.39	-29.8
circElmsan1-3.2↔rno-miR-326-5p↔Tln1	NM_001039025	circElmsan1-3.2↔rno-miR-326-5p	156	-28.66	-30.2	rno-miR-326-5p↔NM_001039025	162	-28.39	-29.8
circMfsd6-3.3↔rno-miR-326-5p↔Tln1	NM_001039025	circMfsd6-3.3↔rno-miR-326-5p	166	-30.64	-26.1	rno-miR-326-5p↔NM_001039025	162	-28.39	-29.8
circAlms1-16.13↔rno-miR-326-5p↔Tln1	NM_001039025	circAlms1-16.13↔rno-miR-326-5p	156	-28.12	-27.3	rno-miR-326-5p↔NM_001039025	162	-28.39	-29.8
circAlms1-16.11↔rno-miR-326-5p↔Tln1	NM_001039025	circAlms1-16.11↔rno-miR-326-5p	156	-28.12	-27.3	rno-miR-326-5p↔NM_001039025	162	-28.39	-29.8
circCttnbp2-11.5↔rno-miR-326-5p↔Tln1	NM_001039025	circCttnbp2-11.5↔rno-miR-326-5p	157	-29.05	-33.4	rno-miR-326-5p↔NM_001039025	162	-28.39	-29.8
circSfxn5-13.7↔rno-miR-326-5p↔Tln1	NM_001039025	circSfxn5-13.7↔rno-miR-326-5p	160	-31.26	-34.8	rno-miR-326-5p↔NM_001039025	162	-28.39	-29.8
circSfxn5-13.11↔rno-miR-326-5p↔Tln1	NM_001039025	circSfxn5-13.11↔rno-miR-326-5p	160	-31.26	-34.8	rno-miR-326-5p↔NM_001039025	162	-28.39	-29.8
circSfxn5-13.9↔rno-miR-326-5p↔Tln1	NM_001039025	circSfxn5-13.9↔rno-miR-326-5p	160	-31.26	-34.8	rno-miR-326-5p↔NM_001039025	162	-28.39	-29.8
circSorcs2-12.8↔rno-miR-326-5p↔Tln1	NM_001039025	circSorcs2-12.8↔rno-miR-326-5p	165	-27.71	-26.7	rno-miR-326-5p↔NM_001039025	162	-28.39	-29.8
circMcm2-15.3↔rno-miR-326-5p↔Rita1	NM_001044226	circMcm2-15.3↔rno-miR-326-5p	162	-28.72	-27.5	rno-miR-326-5p↔NM_001044226	165	-35.39	-27.3
circElmsan1-3.2↔rno-miR-326-5p↔Rita1	NM_001044226	circElmsan1-3.2↔rno-miR-326-5p	156	-28.66	-30.2	rno-miR-326-5p↔NM_001044226	165	-35.39	-27.3
circMfsd6-3.3↔rno-miR-326-5p↔Rita1	NM_001044226	circMfsd6-3.3↔rno-miR-326-5p	166	-30.64	-26.1	rno-miR-326-5p↔NM_001044226	165	-35.39	-27.3
circAlms1-16.13↔rno-miR-326-5p↔Rita1	NM_001044226	circAlms1-16.13↔rno-miR-326-5p	156	-28.12	-27.3	rno-miR-326-5p↔NM_001044226	165	-35.39	-27.3
circAlms1-16.11↔rno-miR-326-5p↔Rita1	NM_001044226	circAlms1-16.11↔rno-miR-326-5p	156	-28.12	-27.3	rno-miR-326-5p↔NM_001044226	165	-35.39	-27.3
circCttnbp2-11.5↔rno-miR-326-5p↔Rita1	NM_001044226	circCttnbp2-11.5↔rno-miR-326-5p	157	-29.05	-33.4	rno-miR-326-5p↔NM_001044226	165	-35.39	-27.3
circSfxn5-13.7↔rno-miR-326-5p↔Rita1	NM_001044226	circSfxn5-13.7↔rno-miR-326-5p	160	-31.26	-34.8	rno-miR-326-5p↔NM_001044226	165	-35.39	-27.3
circSfxn5-13.11↔rno-miR-326-5p↔Rita1	NM_001044226	circSfxn5-13.11↔rno-miR-326-5p	160	-31.26	-34.8	rno-miR-326-5p↔NM_001044226	165	-35.39	-27.3
circSfxn5-13.9↔rno-miR-326-5p↔Rita1	NM_001044226	circSfxn5-13.9↔rno-miR-326-5p	160	-31.26	-34.8	rno-miR-326-5p↔NM_001044226	165	-35.39	-27.3
circSorcs2-12.8↔rno-miR-326-5p↔Rita1	NM_001044226	circSorcs2-12.8↔rno-miR-326-5p	165	-27.71	-26.7	rno-miR-326-5p↔NM_001044226	165	-35.39	-27.3
circMcm2-15.3↔rno-miR-326-5p↔Plcb1	NM_001077641	circMcm2-15.3↔rno-miR-326-5p	162	-28.72	-27.5	rno-miR-326-5p↔NM_001077641	161	-28.96	-31.5
circElmsan1-3.2↔rno-miR-326-5p↔Plcb1	NM_001077641	circElmsan1-3.2↔rno-miR-326-5p	156	-28.66	-30.2	rno-miR-326-5p↔NM_001077641	161	-28.96	-31.5
circMfsd6-3.3↔rno-miR-326-5p↔Plcb1	NM_001077641	circMfsd6-3.3↔rno-miR-326-5p	166	-30.64	-26.1	rno-miR-326-5p↔NM_001077641	161	-28.96	-31.5
circAlms1-16.13↔rno-miR-326-5p↔Plcb1	NM_001077641	circAlms1-16.13↔rno-miR-326-5p	156	-28.12	-27.3	rno-miR-326-5p↔NM_001077641	161	-28.96	-31.5
circAlms1-16.11↔rno-miR-326-5p↔Plcb1	NM_001077641	circAlms1-16.11↔rno-miR-326-5p	156	-28.12	-27.3	rno-miR-326-5p↔NM_001077641	161	-28.96	-31.5
circCttnbp2-11.5↔rno-miR-326-5p↔Plcb1	NM_001077641	circCttnbp2-11.5↔rno-miR-326-5p	157	-29.05	-33.4	rno-miR-326-5p↔NM_001077641	161	-28.96	-31.5
circSfxn5-13.7↔rno-miR-326-5p↔Plcb1	NM_001077641	circSfxn5-13.7↔rno-miR-326-5p	160	-31.26	-34.8	rno-miR-326-5p↔NM_001077641	161	-28.96	-31.5
circSfxn5-13.11↔rno-miR-326-5p↔Plcb1	NM_001077641	circSfxn5-13.11↔rno-miR-326-5p	160	-31.26	-34.8	rno-miR-326-5p↔NM_001077641	161	-28.96	-31.5
circSfxn5-13.9↔rno-miR-326-5p↔Plcb1	NM_001077641	circSfxn5-13.9↔rno-miR-326-5p	160	-31.26	-34.8	rno-miR-326-5p↔NM_001077641	161	-28.96	-31.5
circSorcs2-12.8↔rno-miR-326-5p↔Plcb1	NM_001077641	circSorcs2-12.8↔rno-miR-326-5p	165	-27.71	-26.7	rno-miR-326-5p↔NM_001077641	161	-28.96	-31.5
circMcm2-15.3↔rno-miR-326-5p↔Zc3h12a	NM_001077671	circMcm2-15.3↔rno-miR-326-5p	162	-28.72	-27.5	rno-miR-326-5p↔NM_001077671	164	-31.84	-30.9
circElmsan1-3.2↔rno-miR-326-5p↔Zc3h12a	NM_001077671	circElmsan1-3.2↔rno-miR-326-5p	156	-28.66	-30.2	rno-miR-326-5p↔NM_001077671	164	-31.84	-30.9
circMfsd6-3.3↔rno-miR-326-5p↔Zc3h12a	NM_001077671	circMfsd6-3.3↔rno-miR-326-5p	166	-30.64	-26.1	rno-miR-326-5p↔NM_001077671	164	-31.84	-30.9
circAlms1-16.13↔rno-miR-326-5p↔Zc3h12a	NM_001077671	circAlms1-16.13↔rno-miR-326-5p	156	-28.12	-27.3	rno-miR-326-5p↔NM_001077671	164	-31.84	-30.9
circAlms1-16.11↔rno-miR-326-5p↔Zc3h12a	NM_001077671	circAlms1-16.11↔rno-miR-326-5p	156	-28.12	-27.3	rno-miR-326-5p↔NM_001077671	164	-31.84	-30.9
circCttnbp2-11.5↔rno-miR-326-5p↔Zc3h12a	NM_001077671	circCttnbp2-11.5↔rno-miR-326-5p	157	-29.05	-33.4	rno-miR-326-5p↔NM_001077671	164	-31.84	-30.9
circSfxn5-13.7↔rno-miR-326-5p↔Zc3h12a	NM_001077671	circSfxn5-13.7↔rno-miR-326-5p	160	-31.26	-34.8	rno-miR-326-5p↔NM_001077671	164	-31.84	-30.9
circSfxn5-13.11↔rno-miR-326-5p↔Zc3h12a	NM_001077671	circSfxn5-13.11↔rno-miR-326-5p	160	-31.26	-34.8	rno-miR-326-5p↔NM_001077671	164	-31.84	-30.9
circSfxn5-13.9↔rno-miR-326-5p↔Zc3h12a	NM_001077671	circSfxn5-13.9↔rno-miR-326-5p	160	-31.26	-34.8	rno-miR-326-5p↔NM_001077671	164	-31.84	-30.9
circSorcs2-12.8↔rno-miR-326-5p↔Zc3h12a	NM_001077671	circSorcs2-12.8↔rno-miR-326-5p	165	-27.71	-26.7	rno-miR-326-5p↔NM_001077671	164	-31.84	-30.9
circMcm2-15.3↔rno-miR-326-5p↔RGD1564149	NM_001079708	circMcm2-15.3↔rno-miR-326-5p	162	-28.72	-27.5	rno-miR-326-5p↔NM_001079708	164	-30.58	-33
circElmsan1-3.2↔rno-miR-326-5p↔RGD1564149	NM_001079708	circElmsan1-3.2↔rno-miR-326-5p	156	-28.66	-30.2	rno-miR-326-5p↔NM_001079708	164	-30.58	-33
circMfsd6-3.3↔rno-miR-326-5p↔RGD1564149	NM_001079708	circMfsd6-3.3↔rno-miR-326-5p	166	-30.64	-26.1	rno-miR-326-5p↔NM_001079708	164	-30.58	-33
circAlms1-16.13↔rno-miR-326-5p↔RGD1564149	NM_001079708	circAlms1-16.13↔rno-miR-326-5p	156	-28.12	-27.3	rno-miR-326-5p↔NM_001079708	164	-30.58	-33
circAlms1-16.11↔rno-miR-326-5p↔RGD1564149	NM_001079708	circAlms1-16.11↔rno-miR-326-5p	156	-28.12	-27.3	rno-miR-326-5p↔NM_001079708	164	-30.58	-33
circCttnbp2-11.5↔rno-miR-326-5p↔RGD1564149	NM_001079708	circCttnbp2-11.5↔rno-miR-326-5p	157	-29.05	-33.4	rno-miR-326-5p↔NM_001079708	164	-30.58	-33
circSfxn5-13.7↔rno-miR-326-5p↔RGD1564149	NM_001079708	circSfxn5-13.7↔rno-miR-326-5p	160	-31.26	-34.8	rno-miR-326-5p↔NM_001079708	164	-30.58	-33
circSfxn5-13.11↔rno-miR-326-5p↔RGD1564149	NM_001079708	circSfxn5-13.11↔rno-miR-326-5p	160	-31.26	-34.8	rno-miR-326-5p↔NM_001079708	164	-30.58	-33
circSfxn5-13.9↔rno-miR-326-5p↔RGD1564149	NM_001079708	circSfxn5-13.9↔rno-miR-326-5p	160	-31.26	-34.8	rno-miR-326-5p↔NM_001079708	164	-30.58	-33
circSorcs2-12.8↔rno-miR-326-5p↔RGD1564149	NM_001079708	circSorcs2-12.8↔rno-miR-326-5p	165	-27.71	-26.7	rno-miR-326-5p↔NM_001079708	164	-30.58	-33
circMcm2-15.3↔rno-miR-326-5p↔Mgat5b	NM_001107068	circMcm2-15.3↔rno-miR-326-5p	162	-28.72	-27.5	rno-miR-326-5p↔NM_001107068	156	-31.39	-34.9
circElmsan1-3.2↔rno-miR-326-5p↔Mgat5b	NM_001107068	circElmsan1-3.2↔rno-miR-326-5p	156	-28.66	-30.2	rno-miR-326-5p↔NM_001107068	156	-31.39	-34.9
circMfsd6-3.3↔rno-miR-326-5p↔Mgat5b	NM_001107068	circMfsd6-3.3↔rno-miR-326-5p	166	-30.64	-26.1	rno-miR-326-5p↔NM_001107068	156	-31.39	-34.9
circAlms1-16.13↔rno-miR-326-5p↔Mgat5b	NM_001107068	circAlms1-16.13↔rno-miR-326-5p	156	-28.12	-27.3	rno-miR-326-5p↔NM_001107068	156	-31.39	-34.9
circAlms1-16.11↔rno-miR-326-5p↔Mgat5b	NM_001107068	circAlms1-16.11↔rno-miR-326-5p	156	-28.12	-27.3	rno-miR-326-5p↔NM_001107068	156	-31.39	-34.9
circCttnbp2-11.5↔rno-miR-326-5p↔Mgat5b	NM_001107068	circCttnbp2-11.5↔rno-miR-326-5p	157	-29.05	-33.4	rno-miR-326-5p↔NM_001107068	156	-31.39	-34.9
circSfxn5-13.7↔rno-miR-326-5p↔Mgat5b	NM_001107068	circSfxn5-13.7↔rno-miR-326-5p	160	-31.26	-34.8	rno-miR-326-5p↔NM_001107068	156	-31.39	-34.9
circSfxn5-13.11↔rno-miR-326-5p↔Mgat5b	NM_001107068	circSfxn5-13.11↔rno-miR-326-5p	160	-31.26	-34.8	rno-miR-326-5p↔NM_001107068	156	-31.39	-34.9
circSfxn5-13.9↔rno-miR-326-5p↔Mgat5b	NM_001107068	circSfxn5-13.9↔rno-miR-326-5p	160	-31.26	-34.8	rno-miR-326-5p↔NM_001107068	156	-31.39	-34.9
circSorcs2-12.8↔rno-miR-326-5p↔Mgat5b	NM_001107068	circSorcs2-12.8↔rno-miR-326-5p	165	-27.71	-26.7	rno-miR-326-5p↔NM_001107068	156	-31.39	-34.9
circMcm2-15.3↔rno-miR-326-5p↔Tbc1d10c	NM_001081980	circMcm2-15.3↔rno-miR-326-5p	162	-28.72	-27.5	rno-miR-326-5p↔NM_001081980	166	-34.49	-38.8
circElmsan1-3.2↔rno-miR-326-5p↔Tbc1d10c	NM_001081980	circElmsan1-3.2↔rno-miR-326-5p	156	-28.66	-30.2	rno-miR-326-5p↔NM_001081980	166	-34.49	-38.8
circMfsd6-3.3↔rno-miR-326-5p↔Tbc1d10c	NM_001081980	circMfsd6-3.3↔rno-miR-326-5p	166	-30.64	-26.1	rno-miR-326-5p↔NM_001081980	166	-34.49	-38.8
circAlms1-16.13↔rno-miR-326-5p↔Tbc1d10c	NM_001081980	circAlms1-16.13↔rno-miR-326-5p	156	-28.12	-27.3	rno-miR-326-5p↔NM_001081980	166	-34.49	-38.8
circAlms1-16.11↔rno-miR-326-5p↔Tbc1d10c	NM_001081980	circAlms1-16.11↔rno-miR-326-5p	156	-28.12	-27.3	rno-miR-326-5p↔NM_001081980	166	-34.49	-38.8
circCttnbp2-11.5↔rno-miR-326-5p↔Tbc1d10c	NM_001081980	circCttnbp2-11.5↔rno-miR-326-5p	157	-29.05	-33.4	rno-miR-326-5p↔NM_001081980	166	-34.49	-38.8
circSfxn5-13.7↔rno-miR-326-5p↔Tbc1d10c	NM_001081980	circSfxn5-13.7↔rno-miR-326-5p	160	-31.26	-34.8	rno-miR-326-5p↔NM_001081980	166	-34.49	-38.8
circSfxn5-13.11↔rno-miR-326-5p↔Tbc1d10c	NM_001081980	circSfxn5-13.11↔rno-miR-326-5p	160	-31.26	-34.8	rno-miR-326-5p↔NM_001081980	166	-34.49	-38.8
circSfxn5-13.9↔rno-miR-326-5p↔Tbc1d10c	NM_001081980	circSfxn5-13.9↔rno-miR-326-5p	160	-31.26	-34.8	rno-miR-326-5p↔NM_001081980	166	-34.49	-38.8
circSorcs2-12.8↔rno-miR-326-5p↔Tbc1d10c	NM_001081980	circSorcs2-12.8↔rno-miR-326-5p	165	-27.71	-26.7	rno-miR-326-5p↔NM_001081980	166	-34.49	-38.8
circMcm2-15.3↔rno-miR-326-5p↔Zfhx2	NM_001098803	circMcm2-15.3↔rno-miR-326-5p	162	-28.72	-27.5	rno-miR-326-5p↔NM_001098803	156	-27.13	-34
circElmsan1-3.2↔rno-miR-326-5p↔Zfhx2	NM_001098803	circElmsan1-3.2↔rno-miR-326-5p	156	-28.66	-30.2	rno-miR-326-5p↔NM_001098803	156	-27.13	-34
circMfsd6-3.3↔rno-miR-326-5p↔Zfhx2	NM_001098803	circMfsd6-3.3↔rno-miR-326-5p	166	-30.64	-26.1	rno-miR-326-5p↔NM_001098803	156	-27.13	-34
circAlms1-16.13↔rno-miR-326-5p↔Zfhx2	NM_001098803	circAlms1-16.13↔rno-miR-326-5p	156	-28.12	-27.3	rno-miR-326-5p↔NM_001098803	156	-27.13	-34
circAlms1-16.11↔rno-miR-326-5p↔Zfhx2	NM_001098803	circAlms1-16.11↔rno-miR-326-5p	156	-28.12	-27.3	rno-miR-326-5p↔NM_001098803	156	-27.13	-34
circCttnbp2-11.5↔rno-miR-326-5p↔Zfhx2	NM_001098803	circCttnbp2-11.5↔rno-miR-326-5p	157	-29.05	-33.4	rno-miR-326-5p↔NM_001098803	156	-27.13	-34
circSfxn5-13.7↔rno-miR-326-5p↔Zfhx2	NM_001098803	circSfxn5-13.7↔rno-miR-326-5p	160	-31.26	-34.8	rno-miR-326-5p↔NM_001098803	156	-27.13	-34
circSfxn5-13.11↔rno-miR-326-5p↔Zfhx2	NM_001098803	circSfxn5-13.11↔rno-miR-326-5p	160	-31.26	-34.8	rno-miR-326-5p↔NM_001098803	156	-27.13	-34
circSfxn5-13.9↔rno-miR-326-5p↔Zfhx2	NM_001098803	circSfxn5-13.9↔rno-miR-326-5p	160	-31.26	-34.8	rno-miR-326-5p↔NM_001098803	156	-27.13	-34
circSorcs2-12.8↔rno-miR-326-5p↔Zfhx2	NM_001098803	circSorcs2-12.8↔rno-miR-326-5p	165	-27.71	-26.7	rno-miR-326-5p↔NM_001098803	156	-27.13	-34
circMcm2-15.3↔rno-miR-326-5p↔Zmiz2	NM_001100507	circMcm2-15.3↔rno-miR-326-5p	162	-28.72	-27.5	rno-miR-326-5p↔NM_001100507	157	-28.75	-33.5
circElmsan1-3.2↔rno-miR-326-5p↔Zmiz2	NM_001100507	circElmsan1-3.2↔rno-miR-326-5p	156	-28.66	-30.2	rno-miR-326-5p↔NM_001100507	157	-28.75	-33.5
circMfsd6-3.3↔rno-miR-326-5p↔Zmiz2	NM_001100507	circMfsd6-3.3↔rno-miR-326-5p	166	-30.64	-26.1	rno-miR-326-5p↔NM_001100507	157	-28.75	-33.5
circAlms1-16.13↔rno-miR-326-5p↔Zmiz2	NM_001100507	circAlms1-16.13↔rno-miR-326-5p	156	-28.12	-27.3	rno-miR-326-5p↔NM_001100507	157	-28.75	-33.5
circAlms1-16.11↔rno-miR-326-5p↔Zmiz2	NM_001100507	circAlms1-16.11↔rno-miR-326-5p	156	-28.12	-27.3	rno-miR-326-5p↔NM_001100507	157	-28.75	-33.5
circCttnbp2-11.5↔rno-miR-326-5p↔Zmiz2	NM_001100507	circCttnbp2-11.5↔rno-miR-326-5p	157	-29.05	-33.4	rno-miR-326-5p↔NM_001100507	157	-28.75	-33.5
circSfxn5-13.7↔rno-miR-326-5p↔Zmiz2	NM_001100507	circSfxn5-13.7↔rno-miR-326-5p	160	-31.26	-34.8	rno-miR-326-5p↔NM_001100507	157	-28.75	-33.5
circSfxn5-13.11↔rno-miR-326-5p↔Zmiz2	NM_001100507	circSfxn5-13.11↔rno-miR-326-5p	160	-31.26	-34.8	rno-miR-326-5p↔NM_001100507	157	-28.75	-33.5
circSfxn5-13.9↔rno-miR-326-5p↔Zmiz2	NM_001100507	circSfxn5-13.9↔rno-miR-326-5p	160	-31.26	-34.8	rno-miR-326-5p↔NM_001100507	157	-28.75	-33.5
circSorcs2-12.8↔rno-miR-326-5p↔Zmiz2	NM_001100507	circSorcs2-12.8↔rno-miR-326-5p	165	-27.71	-26.7	rno-miR-326-5p↔NM_001100507	157	-28.75	-33.5
circMcm2-15.3↔rno-miR-326-5p↔Castor2	NM_001100561	circMcm2-15.3↔rno-miR-326-5p	162	-28.72	-27.5	rno-miR-326-5p↔NM_001100561	160	-30.72	-33.5
circElmsan1-3.2↔rno-miR-326-5p↔Castor2	NM_001100561	circElmsan1-3.2↔rno-miR-326-5p	156	-28.66	-30.2	rno-miR-326-5p↔NM_001100561	160	-30.72	-33.5
circMfsd6-3.3↔rno-miR-326-5p↔Castor2	NM_001100561	circMfsd6-3.3↔rno-miR-326-5p	166	-30.64	-26.1	rno-miR-326-5p↔NM_001100561	160	-30.72	-33.5
circAlms1-16.13↔rno-miR-326-5p↔Castor2	NM_001100561	circAlms1-16.13↔rno-miR-326-5p	156	-28.12	-27.3	rno-miR-326-5p↔NM_001100561	160	-30.72	-33.5
circAlms1-16.11↔rno-miR-326-5p↔Castor2	NM_001100561	circAlms1-16.11↔rno-miR-326-5p	156	-28.12	-27.3	rno-miR-326-5p↔NM_001100561	160	-30.72	-33.5
circCttnbp2-11.5↔rno-miR-326-5p↔Castor2	NM_001100561	circCttnbp2-11.5↔rno-miR-326-5p	157	-29.05	-33.4	rno-miR-326-5p↔NM_001100561	160	-30.72	-33.5
circSfxn5-13.7↔rno-miR-326-5p↔Castor2	NM_001100561	circSfxn5-13.7↔rno-miR-326-5p	160	-31.26	-34.8	rno-miR-326-5p↔NM_001100561	160	-30.72	-33.5
circSfxn5-13.11↔rno-miR-326-5p↔Castor2	NM_001100561	circSfxn5-13.11↔rno-miR-326-5p	160	-31.26	-34.8	rno-miR-326-5p↔NM_001100561	160	-30.72	-33.5
circSfxn5-13.9↔rno-miR-326-5p↔Castor2	NM_001100561	circSfxn5-13.9↔rno-miR-326-5p	160	-31.26	-34.8	rno-miR-326-5p↔NM_001100561	160	-30.72	-33.5
circSorcs2-12.8↔rno-miR-326-5p↔Castor2	NM_001100561	circSorcs2-12.8↔rno-miR-326-5p	165	-27.71	-26.7	rno-miR-326-5p↔NM_001100561	160	-30.72	-33.5
circMcm2-15.3↔rno-miR-326-5p↔Mboat1	NM_001109120	circMcm2-15.3↔rno-miR-326-5p	162	-28.72	-27.5	rno-miR-326-5p↔NM_001109120	162	-40.18	-42.7
circElmsan1-3.2↔rno-miR-326-5p↔Mboat1	NM_001109120	circElmsan1-3.2↔rno-miR-326-5p	156	-28.66	-30.2	rno-miR-326-5p↔NM_001109120	162	-40.18	-42.7
circMfsd6-3.3↔rno-miR-326-5p↔Mboat1	NM_001109120	circMfsd6-3.3↔rno-miR-326-5p	166	-30.64	-26.1	rno-miR-326-5p↔NM_001109120	162	-40.18	-42.7
circAlms1-16.13↔rno-miR-326-5p↔Mboat1	NM_001109120	circAlms1-16.13↔rno-miR-326-5p	156	-28.12	-27.3	rno-miR-326-5p↔NM_001109120	162	-40.18	-42.7
circAlms1-16.11↔rno-miR-326-5p↔Mboat1	NM_001109120	circAlms1-16.11↔rno-miR-326-5p	156	-28.12	-27.3	rno-miR-326-5p↔NM_001109120	162	-40.18	-42.7
circCttnbp2-11.5↔rno-miR-326-5p↔Mboat1	NM_001109120	circCttnbp2-11.5↔rno-miR-326-5p	157	-29.05	-33.4	rno-miR-326-5p↔NM_001109120	162	-40.18	-42.7
circSfxn5-13.7↔rno-miR-326-5p↔Mboat1	NM_001109120	circSfxn5-13.7↔rno-miR-326-5p	160	-31.26	-34.8	rno-miR-326-5p↔NM_001109120	162	-40.18	-42.7
circSfxn5-13.11↔rno-miR-326-5p↔Mboat1	NM_001109120	circSfxn5-13.11↔rno-miR-326-5p	160	-31.26	-34.8	rno-miR-326-5p↔NM_001109120	162	-40.18	-42.7
circSfxn5-13.9↔rno-miR-326-5p↔Mboat1	NM_001109120	circSfxn5-13.9↔rno-miR-326-5p	160	-31.26	-34.8	rno-miR-326-5p↔NM_001109120	162	-40.18	-42.7
circSorcs2-12.8↔rno-miR-326-5p↔Mboat1	NM_001109120	circSorcs2-12.8↔rno-miR-326-5p	165	-27.71	-26.7	rno-miR-326-5p↔NM_001109120	162	-40.18	-42.7
circMcm2-15.3↔rno-miR-326-5p↔Sh3bp2	NM_001100684	circMcm2-15.3↔rno-miR-326-5p	162	-28.72	-27.5	rno-miR-326-5p↔NM_001100684	169	-33.4	-34.8
circElmsan1-3.2↔rno-miR-326-5p↔Sh3bp2	NM_001100684	circElmsan1-3.2↔rno-miR-326-5p	156	-28.66	-30.2	rno-miR-326-5p↔NM_001100684	169	-33.4	-34.8
circMfsd6-3.3↔rno-miR-326-5p↔Sh3bp2	NM_001100684	circMfsd6-3.3↔rno-miR-326-5p	166	-30.64	-26.1	rno-miR-326-5p↔NM_001100684	169	-33.4	-34.8
circAlms1-16.13↔rno-miR-326-5p↔Sh3bp2	NM_001100684	circAlms1-16.13↔rno-miR-326-5p	156	-28.12	-27.3	rno-miR-326-5p↔NM_001100684	169	-33.4	-34.8
circAlms1-16.11↔rno-miR-326-5p↔Sh3bp2	NM_001100684	circAlms1-16.11↔rno-miR-326-5p	156	-28.12	-27.3	rno-miR-326-5p↔NM_001100684	169	-33.4	-34.8
circCttnbp2-11.5↔rno-miR-326-5p↔Sh3bp2	NM_001100684	circCttnbp2-11.5↔rno-miR-326-5p	157	-29.05	-33.4	rno-miR-326-5p↔NM_001100684	169	-33.4	-34.8
circSfxn5-13.7↔rno-miR-326-5p↔Sh3bp2	NM_001100684	circSfxn5-13.7↔rno-miR-326-5p	160	-31.26	-34.8	rno-miR-326-5p↔NM_001100684	169	-33.4	-34.8
circSfxn5-13.11↔rno-miR-326-5p↔Sh3bp2	NM_001100684	circSfxn5-13.11↔rno-miR-326-5p	160	-31.26	-34.8	rno-miR-326-5p↔NM_001100684	169	-33.4	-34.8
circSfxn5-13.9↔rno-miR-326-5p↔Sh3bp2	NM_001100684	circSfxn5-13.9↔rno-miR-326-5p	160	-31.26	-34.8	rno-miR-326-5p↔NM_001100684	169	-33.4	-34.8
circSorcs2-12.8↔rno-miR-326-5p↔Sh3bp2	NM_001100684	circSorcs2-12.8↔rno-miR-326-5p	165	-27.71	-26.7	rno-miR-326-5p↔NM_001100684	169	-33.4	-34.8
circMcm2-15.3↔rno-miR-326-5p↔Map3k9	NM_001100872	circMcm2-15.3↔rno-miR-326-5p	162	-28.72	-27.5	rno-miR-326-5p↔NM_001100872	157	-30.82	-29.6
circElmsan1-3.2↔rno-miR-326-5p↔Map3k9	NM_001100872	circElmsan1-3.2↔rno-miR-326-5p	156	-28.66	-30.2	rno-miR-326-5p↔NM_001100872	157	-30.82	-29.6
circMfsd6-3.3↔rno-miR-326-5p↔Map3k9	NM_001100872	circMfsd6-3.3↔rno-miR-326-5p	166	-30.64	-26.1	rno-miR-326-5p↔NM_001100872	157	-30.82	-29.6
circAlms1-16.13↔rno-miR-326-5p↔Map3k9	NM_001100872	circAlms1-16.13↔rno-miR-326-5p	156	-28.12	-27.3	rno-miR-326-5p↔NM_001100872	157	-30.82	-29.6
circAlms1-16.11↔rno-miR-326-5p↔Map3k9	NM_001100872	circAlms1-16.11↔rno-miR-326-5p	156	-28.12	-27.3	rno-miR-326-5p↔NM_001100872	157	-30.82	-29.6
circCttnbp2-11.5↔rno-miR-326-5p↔Map3k9	NM_001100872	circCttnbp2-11.5↔rno-miR-326-5p	157	-29.05	-33.4	rno-miR-326-5p↔NM_001100872	157	-30.82	-29.6
circSfxn5-13.7↔rno-miR-326-5p↔Map3k9	NM_001100872	circSfxn5-13.7↔rno-miR-326-5p	160	-31.26	-34.8	rno-miR-326-5p↔NM_001100872	157	-30.82	-29.6
circSfxn5-13.11↔rno-miR-326-5p↔Map3k9	NM_001100872	circSfxn5-13.11↔rno-miR-326-5p	160	-31.26	-34.8	rno-miR-326-5p↔NM_001100872	157	-30.82	-29.6
circSfxn5-13.9↔rno-miR-326-5p↔Map3k9	NM_001100872	circSfxn5-13.9↔rno-miR-326-5p	160	-31.26	-34.8	rno-miR-326-5p↔NM_001100872	157	-30.82	-29.6
circSorcs2-12.8↔rno-miR-326-5p↔Map3k9	NM_001100872	circSorcs2-12.8↔rno-miR-326-5p	165	-27.71	-26.7	rno-miR-326-5p↔NM_001100872	157	-30.82	-29.6
circMcm2-15.3↔rno-miR-326-5p↔Efnb3	NM_001100980	circMcm2-15.3↔rno-miR-326-5p	162	-28.72	-27.5	rno-miR-326-5p↔NM_001100980	159	-30.41	-29.3
circElmsan1-3.2↔rno-miR-326-5p↔Efnb3	NM_001100980	circElmsan1-3.2↔rno-miR-326-5p	156	-28.66	-30.2	rno-miR-326-5p↔NM_001100980	159	-30.41	-29.3
circMfsd6-3.3↔rno-miR-326-5p↔Efnb3	NM_001100980	circMfsd6-3.3↔rno-miR-326-5p	166	-30.64	-26.1	rno-miR-326-5p↔NM_001100980	159	-30.41	-29.3
circAlms1-16.13↔rno-miR-326-5p↔Efnb3	NM_001100980	circAlms1-16.13↔rno-miR-326-5p	156	-28.12	-27.3	rno-miR-326-5p↔NM_001100980	159	-30.41	-29.3
circAlms1-16.11↔rno-miR-326-5p↔Efnb3	NM_001100980	circAlms1-16.11↔rno-miR-326-5p	156	-28.12	-27.3	rno-miR-326-5p↔NM_001100980	159	-30.41	-29.3
circCttnbp2-11.5↔rno-miR-326-5p↔Efnb3	NM_001100980	circCttnbp2-11.5↔rno-miR-326-5p	157	-29.05	-33.4	rno-miR-326-5p↔NM_001100980	159	-30.41	-29.3
circSfxn5-13.7↔rno-miR-326-5p↔Efnb3	NM_001100980	circSfxn5-13.7↔rno-miR-326-5p	160	-31.26	-34.8	rno-miR-326-5p↔NM_001100980	159	-30.41	-29.3
circSfxn5-13.11↔rno-miR-326-5p↔Efnb3	NM_001100980	circSfxn5-13.11↔rno-miR-326-5p	160	-31.26	-34.8	rno-miR-326-5p↔NM_001100980	159	-30.41	-29.3
circSfxn5-13.9↔rno-miR-326-5p↔Efnb3	NM_001100980	circSfxn5-13.9↔rno-miR-326-5p	160	-31.26	-34.8	rno-miR-326-5p↔NM_001100980	159	-30.41	-29.3
circSorcs2-12.8↔rno-miR-326-5p↔Efnb3	NM_001100980	circSorcs2-12.8↔rno-miR-326-5p	165	-27.71	-26.7	rno-miR-326-5p↔NM_001100980	159	-30.41	-29.3
circMcm2-15.3↔rno-miR-326-5p↔LOC679149	NM_001100999	circMcm2-15.3↔rno-miR-326-5p	162	-28.72	-27.5	rno-miR-326-5p↔NM_001100999	173	-27.95	-30.9
circElmsan1-3.2↔rno-miR-326-5p↔LOC679149	NM_001100999	circElmsan1-3.2↔rno-miR-326-5p	156	-28.66	-30.2	rno-miR-326-5p↔NM_001100999	173	-27.95	-30.9
circMfsd6-3.3↔rno-miR-326-5p↔LOC679149	NM_001100999	circMfsd6-3.3↔rno-miR-326-5p	166	-30.64	-26.1	rno-miR-326-5p↔NM_001100999	173	-27.95	-30.9
circAlms1-16.13↔rno-miR-326-5p↔LOC679149	NM_001100999	circAlms1-16.13↔rno-miR-326-5p	156	-28.12	-27.3	rno-miR-326-5p↔NM_001100999	173	-27.95	-30.9
circAlms1-16.11↔rno-miR-326-5p↔LOC679149	NM_001100999	circAlms1-16.11↔rno-miR-326-5p	156	-28.12	-27.3	rno-miR-326-5p↔NM_001100999	173	-27.95	-30.9
circCttnbp2-11.5↔rno-miR-326-5p↔LOC679149	NM_001100999	circCttnbp2-11.5↔rno-miR-326-5p	157	-29.05	-33.4	rno-miR-326-5p↔NM_001100999	173	-27.95	-30.9
circSfxn5-13.7↔rno-miR-326-5p↔LOC679149	NM_001100999	circSfxn5-13.7↔rno-miR-326-5p	160	-31.26	-34.8	rno-miR-326-5p↔NM_001100999	173	-27.95	-30.9
circSfxn5-13.11↔rno-miR-326-5p↔LOC679149	NM_001100999	circSfxn5-13.11↔rno-miR-326-5p	160	-31.26	-34.8	rno-miR-326-5p↔NM_001100999	173	-27.95	-30.9
circSfxn5-13.9↔rno-miR-326-5p↔LOC679149	NM_001100999	circSfxn5-13.9↔rno-miR-326-5p	160	-31.26	-34.8	rno-miR-326-5p↔NM_001100999	173	-27.95	-30.9
circSorcs2-12.8↔rno-miR-326-5p↔LOC679149	NM_001100999	circSorcs2-12.8↔rno-miR-326-5p	165	-27.71	-26.7	rno-miR-326-5p↔NM_001100999	173	-27.95	-30.9
circMcm2-15.3↔rno-miR-326-5p↔Lrrc75b	NM_001101016	circMcm2-15.3↔rno-miR-326-5p	162	-28.72	-27.5	rno-miR-326-5p↔NM_001101016	157	-25.67	-31.9
circElmsan1-3.2↔rno-miR-326-5p↔Lrrc75b	NM_001101016	circElmsan1-3.2↔rno-miR-326-5p	156	-28.66	-30.2	rno-miR-326-5p↔NM_001101016	157	-25.67	-31.9
circMfsd6-3.3↔rno-miR-326-5p↔Lrrc75b	NM_001101016	circMfsd6-3.3↔rno-miR-326-5p	166	-30.64	-26.1	rno-miR-326-5p↔NM_001101016	157	-25.67	-31.9
circAlms1-16.13↔rno-miR-326-5p↔Lrrc75b	NM_001101016	circAlms1-16.13↔rno-miR-326-5p	156	-28.12	-27.3	rno-miR-326-5p↔NM_001101016	157	-25.67	-31.9
circAlms1-16.11↔rno-miR-326-5p↔Lrrc75b	NM_001101016	circAlms1-16.11↔rno-miR-326-5p	156	-28.12	-27.3	rno-miR-326-5p↔NM_001101016	157	-25.67	-31.9
circCttnbp2-11.5↔rno-miR-326-5p↔Lrrc75b	NM_001101016	circCttnbp2-11.5↔rno-miR-326-5p	157	-29.05	-33.4	rno-miR-326-5p↔NM_001101016	157	-25.67	-31.9
circSfxn5-13.7↔rno-miR-326-5p↔Lrrc75b	NM_001101016	circSfxn5-13.7↔rno-miR-326-5p	160	-31.26	-34.8	rno-miR-326-5p↔NM_001101016	157	-25.67	-31.9
circSfxn5-13.11↔rno-miR-326-5p↔Lrrc75b	NM_001101016	circSfxn5-13.11↔rno-miR-326-5p	160	-31.26	-34.8	rno-miR-326-5p↔NM_001101016	157	-25.67	-31.9
circSfxn5-13.9↔rno-miR-326-5p↔Lrrc75b	NM_001101016	circSfxn5-13.9↔rno-miR-326-5p	160	-31.26	-34.8	rno-miR-326-5p↔NM_001101016	157	-25.67	-31.9
circSorcs2-12.8↔rno-miR-326-5p↔Lrrc75b	NM_001101016	circSorcs2-12.8↔rno-miR-326-5p	165	-27.71	-26.7	rno-miR-326-5p↔NM_001101016	157	-25.67	-31.9
circMcm2-15.3↔rno-miR-326-5p↔Mip	NM_001105719	circMcm2-15.3↔rno-miR-326-5p	162	-28.72	-27.5	rno-miR-326-5p↔NM_001105719	159	-30.03	-34.4
circElmsan1-3.2↔rno-miR-326-5p↔Mip	NM_001105719	circElmsan1-3.2↔rno-miR-326-5p	156	-28.66	-30.2	rno-miR-326-5p↔NM_001105719	159	-30.03	-34.4
circMfsd6-3.3↔rno-miR-326-5p↔Mip	NM_001105719	circMfsd6-3.3↔rno-miR-326-5p	166	-30.64	-26.1	rno-miR-326-5p↔NM_001105719	159	-30.03	-34.4
circAlms1-16.13↔rno-miR-326-5p↔Mip	NM_001105719	circAlms1-16.13↔rno-miR-326-5p	156	-28.12	-27.3	rno-miR-326-5p↔NM_001105719	159	-30.03	-34.4
circAlms1-16.11↔rno-miR-326-5p↔Mip	NM_001105719	circAlms1-16.11↔rno-miR-326-5p	156	-28.12	-27.3	rno-miR-326-5p↔NM_001105719	159	-30.03	-34.4
circCttnbp2-11.5↔rno-miR-326-5p↔Mip	NM_001105719	circCttnbp2-11.5↔rno-miR-326-5p	157	-29.05	-33.4	rno-miR-326-5p↔NM_001105719	159	-30.03	-34.4
circSfxn5-13.7↔rno-miR-326-5p↔Mip	NM_001105719	circSfxn5-13.7↔rno-miR-326-5p	160	-31.26	-34.8	rno-miR-326-5p↔NM_001105719	159	-30.03	-34.4
circSfxn5-13.11↔rno-miR-326-5p↔Mip	NM_001105719	circSfxn5-13.11↔rno-miR-326-5p	160	-31.26	-34.8	rno-miR-326-5p↔NM_001105719	159	-30.03	-34.4
circSfxn5-13.9↔rno-miR-326-5p↔Mip	NM_001105719	circSfxn5-13.9↔rno-miR-326-5p	160	-31.26	-34.8	rno-miR-326-5p↔NM_001105719	159	-30.03	-34.4
circSorcs2-12.8↔rno-miR-326-5p↔Mip	NM_001105719	circSorcs2-12.8↔rno-miR-326-5p	165	-27.71	-26.7	rno-miR-326-5p↔NM_001105719	159	-30.03	-34.4
circMcm2-15.3↔rno-miR-326-5p↔Gstcd	NM_001107725	circMcm2-15.3↔rno-miR-326-5p	162	-28.72	-27.5	rno-miR-326-5p↔NM_001107725	173	-32.96	-37.5
circElmsan1-3.2↔rno-miR-326-5p↔Gstcd	NM_001107725	circElmsan1-3.2↔rno-miR-326-5p	156	-28.66	-30.2	rno-miR-326-5p↔NM_001107725	173	-32.96	-37.5
circMfsd6-3.3↔rno-miR-326-5p↔Gstcd	NM_001107725	circMfsd6-3.3↔rno-miR-326-5p	166	-30.64	-26.1	rno-miR-326-5p↔NM_001107725	173	-32.96	-37.5
circAlms1-16.13↔rno-miR-326-5p↔Gstcd	NM_001107725	circAlms1-16.13↔rno-miR-326-5p	156	-28.12	-27.3	rno-miR-326-5p↔NM_001107725	173	-32.96	-37.5
circAlms1-16.11↔rno-miR-326-5p↔Gstcd	NM_001107725	circAlms1-16.11↔rno-miR-326-5p	156	-28.12	-27.3	rno-miR-326-5p↔NM_001107725	173	-32.96	-37.5
circCttnbp2-11.5↔rno-miR-326-5p↔Gstcd	NM_001107725	circCttnbp2-11.5↔rno-miR-326-5p	157	-29.05	-33.4	rno-miR-326-5p↔NM_001107725	173	-32.96	-37.5
circSfxn5-13.7↔rno-miR-326-5p↔Gstcd	NM_001107725	circSfxn5-13.7↔rno-miR-326-5p	160	-31.26	-34.8	rno-miR-326-5p↔NM_001107725	173	-32.96	-37.5
circSfxn5-13.11↔rno-miR-326-5p↔Gstcd	NM_001107725	circSfxn5-13.11↔rno-miR-326-5p	160	-31.26	-34.8	rno-miR-326-5p↔NM_001107725	173	-32.96	-37.5
circSfxn5-13.9↔rno-miR-326-5p↔Gstcd	NM_001107725	circSfxn5-13.9↔rno-miR-326-5p	160	-31.26	-34.8	rno-miR-326-5p↔NM_001107725	173	-32.96	-37.5
circSorcs2-12.8↔rno-miR-326-5p↔Gstcd	NM_001107725	circSorcs2-12.8↔rno-miR-326-5p	165	-27.71	-26.7	rno-miR-326-5p↔NM_001107725	173	-32.96	-37.5
circMcm2-15.3↔rno-miR-326-5p↔Cacna1i	NM_020084	circMcm2-15.3↔rno-miR-326-5p	162	-28.72	-27.5	rno-miR-326-5p↔NM_020084	165	-28.3	-36.5
circElmsan1-3.2↔rno-miR-326-5p↔Cacna1i	NM_020084	circElmsan1-3.2↔rno-miR-326-5p	156	-28.66	-30.2	rno-miR-326-5p↔NM_020084	165	-28.3	-36.5
circMfsd6-3.3↔rno-miR-326-5p↔Cacna1i	NM_020084	circMfsd6-3.3↔rno-miR-326-5p	166	-30.64	-26.1	rno-miR-326-5p↔NM_020084	165	-28.3	-36.5
circAlms1-16.13↔rno-miR-326-5p↔Cacna1i	NM_020084	circAlms1-16.13↔rno-miR-326-5p	156	-28.12	-27.3	rno-miR-326-5p↔NM_020084	165	-28.3	-36.5
circAlms1-16.11↔rno-miR-326-5p↔Cacna1i	NM_020084	circAlms1-16.11↔rno-miR-326-5p	156	-28.12	-27.3	rno-miR-326-5p↔NM_020084	165	-28.3	-36.5
circCttnbp2-11.5↔rno-miR-326-5p↔Cacna1i	NM_020084	circCttnbp2-11.5↔rno-miR-326-5p	157	-29.05	-33.4	rno-miR-326-5p↔NM_020084	165	-28.3	-36.5
circSfxn5-13.7↔rno-miR-326-5p↔Cacna1i	NM_020084	circSfxn5-13.7↔rno-miR-326-5p	160	-31.26	-34.8	rno-miR-326-5p↔NM_020084	165	-28.3	-36.5
circSfxn5-13.11↔rno-miR-326-5p↔Cacna1i	NM_020084	circSfxn5-13.11↔rno-miR-326-5p	160	-31.26	-34.8	rno-miR-326-5p↔NM_020084	165	-28.3	-36.5
circSfxn5-13.9↔rno-miR-326-5p↔Cacna1i	NM_020084	circSfxn5-13.9↔rno-miR-326-5p	160	-31.26	-34.8	rno-miR-326-5p↔NM_020084	165	-28.3	-36.5
circSorcs2-12.8↔rno-miR-326-5p↔Cacna1i	NM_020084	circSorcs2-12.8↔rno-miR-326-5p	165	-27.71	-26.7	rno-miR-326-5p↔NM_020084	165	-28.3	-36.5
circMcm2-15.3↔rno-miR-326-5p↔Rreb1	NM_001107348	circMcm2-15.3↔rno-miR-326-5p	162	-28.72	-27.5	rno-miR-326-5p↔NM_001107348	159	-29.36	-29.3
circElmsan1-3.2↔rno-miR-326-5p↔Rreb1	NM_001107348	circElmsan1-3.2↔rno-miR-326-5p	156	-28.66	-30.2	rno-miR-326-5p↔NM_001107348	159	-29.36	-29.3
circMfsd6-3.3↔rno-miR-326-5p↔Rreb1	NM_001107348	circMfsd6-3.3↔rno-miR-326-5p	166	-30.64	-26.1	rno-miR-326-5p↔NM_001107348	159	-29.36	-29.3
circAlms1-16.13↔rno-miR-326-5p↔Rreb1	NM_001107348	circAlms1-16.13↔rno-miR-326-5p	156	-28.12	-27.3	rno-miR-326-5p↔NM_001107348	159	-29.36	-29.3
circAlms1-16.11↔rno-miR-326-5p↔Rreb1	NM_001107348	circAlms1-16.11↔rno-miR-326-5p	156	-28.12	-27.3	rno-miR-326-5p↔NM_001107348	159	-29.36	-29.3
circCttnbp2-11.5↔rno-miR-326-5p↔Rreb1	NM_001107348	circCttnbp2-11.5↔rno-miR-326-5p	157	-29.05	-33.4	rno-miR-326-5p↔NM_001107348	159	-29.36	-29.3
circSfxn5-13.7↔rno-miR-326-5p↔Rreb1	NM_001107348	circSfxn5-13.7↔rno-miR-326-5p	160	-31.26	-34.8	rno-miR-326-5p↔NM_001107348	159	-29.36	-29.3
circSfxn5-13.11↔rno-miR-326-5p↔Rreb1	NM_001107348	circSfxn5-13.11↔rno-miR-326-5p	160	-31.26	-34.8	rno-miR-326-5p↔NM_001107348	159	-29.36	-29.3
circSfxn5-13.9↔rno-miR-326-5p↔Rreb1	NM_001107348	circSfxn5-13.9↔rno-miR-326-5p	160	-31.26	-34.8	rno-miR-326-5p↔NM_001107348	159	-29.36	-29.3
circSorcs2-12.8↔rno-miR-326-5p↔Rreb1	NM_001107348	circSorcs2-12.8↔rno-miR-326-5p	165	-27.71	-26.7	rno-miR-326-5p↔NM_001107348	159	-29.36	-29.3
circMcm2-15.3↔rno-miR-326-5p↔Rasip1	NM_001106261	circMcm2-15.3↔rno-miR-326-5p	162	-28.72	-27.5	rno-miR-326-5p↔NM_001106261	157	-26.53	-26.5
circElmsan1-3.2↔rno-miR-326-5p↔Rasip1	NM_001106261	circElmsan1-3.2↔rno-miR-326-5p	156	-28.66	-30.2	rno-miR-326-5p↔NM_001106261	157	-26.53	-26.5
circMfsd6-3.3↔rno-miR-326-5p↔Rasip1	NM_001106261	circMfsd6-3.3↔rno-miR-326-5p	166	-30.64	-26.1	rno-miR-326-5p↔NM_001106261	157	-26.53	-26.5
circAlms1-16.13↔rno-miR-326-5p↔Rasip1	NM_001106261	circAlms1-16.13↔rno-miR-326-5p	156	-28.12	-27.3	rno-miR-326-5p↔NM_001106261	157	-26.53	-26.5
circAlms1-16.11↔rno-miR-326-5p↔Rasip1	NM_001106261	circAlms1-16.11↔rno-miR-326-5p	156	-28.12	-27.3	rno-miR-326-5p↔NM_001106261	157	-26.53	-26.5
circCttnbp2-11.5↔rno-miR-326-5p↔Rasip1	NM_001106261	circCttnbp2-11.5↔rno-miR-326-5p	157	-29.05	-33.4	rno-miR-326-5p↔NM_001106261	157	-26.53	-26.5
circSfxn5-13.7↔rno-miR-326-5p↔Rasip1	NM_001106261	circSfxn5-13.7↔rno-miR-326-5p	160	-31.26	-34.8	rno-miR-326-5p↔NM_001106261	157	-26.53	-26.5
circSfxn5-13.11↔rno-miR-326-5p↔Rasip1	NM_001106261	circSfxn5-13.11↔rno-miR-326-5p	160	-31.26	-34.8	rno-miR-326-5p↔NM_001106261	157	-26.53	-26.5
circSfxn5-13.9↔rno-miR-326-5p↔Rasip1	NM_001106261	circSfxn5-13.9↔rno-miR-326-5p	160	-31.26	-34.8	rno-miR-326-5p↔NM_001106261	157	-26.53	-26.5
circSorcs2-12.8↔rno-miR-326-5p↔Rasip1	NM_001106261	circSorcs2-12.8↔rno-miR-326-5p	165	-27.71	-26.7	rno-miR-326-5p↔NM_001106261	157	-26.53	-26.5
circMcm2-15.3↔rno-miR-326-5p↔Ate1	NM_001106300	circMcm2-15.3↔rno-miR-326-5p	162	-28.72	-27.5	rno-miR-326-5p↔NM_001106300	170	-31.78	-25.9
circElmsan1-3.2↔rno-miR-326-5p↔Ate1	NM_001106300	circElmsan1-3.2↔rno-miR-326-5p	156	-28.66	-30.2	rno-miR-326-5p↔NM_001106300	170	-31.78	-25.9
circMfsd6-3.3↔rno-miR-326-5p↔Ate1	NM_001106300	circMfsd6-3.3↔rno-miR-326-5p	166	-30.64	-26.1	rno-miR-326-5p↔NM_001106300	170	-31.78	-25.9
circAlms1-16.13↔rno-miR-326-5p↔Ate1	NM_001106300	circAlms1-16.13↔rno-miR-326-5p	156	-28.12	-27.3	rno-miR-326-5p↔NM_001106300	170	-31.78	-25.9
circAlms1-16.11↔rno-miR-326-5p↔Ate1	NM_001106300	circAlms1-16.11↔rno-miR-326-5p	156	-28.12	-27.3	rno-miR-326-5p↔NM_001106300	170	-31.78	-25.9
circCttnbp2-11.5↔rno-miR-326-5p↔Ate1	NM_001106300	circCttnbp2-11.5↔rno-miR-326-5p	157	-29.05	-33.4	rno-miR-326-5p↔NM_001106300	170	-31.78	-25.9
circSfxn5-13.7↔rno-miR-326-5p↔Ate1	NM_001106300	circSfxn5-13.7↔rno-miR-326-5p	160	-31.26	-34.8	rno-miR-326-5p↔NM_001106300	170	-31.78	-25.9
circSfxn5-13.11↔rno-miR-326-5p↔Ate1	NM_001106300	circSfxn5-13.11↔rno-miR-326-5p	160	-31.26	-34.8	rno-miR-326-5p↔NM_001106300	170	-31.78	-25.9
circSfxn5-13.9↔rno-miR-326-5p↔Ate1	NM_001106300	circSfxn5-13.9↔rno-miR-326-5p	160	-31.26	-34.8	rno-miR-326-5p↔NM_001106300	170	-31.78	-25.9
circSorcs2-12.8↔rno-miR-326-5p↔Ate1	NM_001106300	circSorcs2-12.8↔rno-miR-326-5p	165	-27.71	-26.7	rno-miR-326-5p↔NM_001106300	170	-31.78	-25.9
circMcm2-15.3↔rno-miR-326-5p↔Tlcd3b	NM_001106296	circMcm2-15.3↔rno-miR-326-5p	162	-28.72	-27.5	rno-miR-326-5p↔NM_001106296	156	-28.06	-25.4
circElmsan1-3.2↔rno-miR-326-5p↔Tlcd3b	NM_001106296	circElmsan1-3.2↔rno-miR-326-5p	156	-28.66	-30.2	rno-miR-326-5p↔NM_001106296	156	-28.06	-25.4
circMfsd6-3.3↔rno-miR-326-5p↔Tlcd3b	NM_001106296	circMfsd6-3.3↔rno-miR-326-5p	166	-30.64	-26.1	rno-miR-326-5p↔NM_001106296	156	-28.06	-25.4
circAlms1-16.13↔rno-miR-326-5p↔Tlcd3b	NM_001106296	circAlms1-16.13↔rno-miR-326-5p	156	-28.12	-27.3	rno-miR-326-5p↔NM_001106296	156	-28.06	-25.4
circAlms1-16.11↔rno-miR-326-5p↔Tlcd3b	NM_001106296	circAlms1-16.11↔rno-miR-326-5p	156	-28.12	-27.3	rno-miR-326-5p↔NM_001106296	156	-28.06	-25.4
circCttnbp2-11.5↔rno-miR-326-5p↔Tlcd3b	NM_001106296	circCttnbp2-11.5↔rno-miR-326-5p	157	-29.05	-33.4	rno-miR-326-5p↔NM_001106296	156	-28.06	-25.4
circSfxn5-13.7↔rno-miR-326-5p↔Tlcd3b	NM_001106296	circSfxn5-13.7↔rno-miR-326-5p	160	-31.26	-34.8	rno-miR-326-5p↔NM_001106296	156	-28.06	-25.4
circSfxn5-13.11↔rno-miR-326-5p↔Tlcd3b	NM_001106296	circSfxn5-13.11↔rno-miR-326-5p	160	-31.26	-34.8	rno-miR-326-5p↔NM_001106296	156	-28.06	-25.4
circSfxn5-13.9↔rno-miR-326-5p↔Tlcd3b	NM_001106296	circSfxn5-13.9↔rno-miR-326-5p	160	-31.26	-34.8	rno-miR-326-5p↔NM_001106296	156	-28.06	-25.4
circSorcs2-12.8↔rno-miR-326-5p↔Tlcd3b	NM_001106296	circSorcs2-12.8↔rno-miR-326-5p	165	-27.71	-26.7	rno-miR-326-5p↔NM_001106296	156	-28.06	-25.4
circMcm2-15.3↔rno-miR-326-5p↔Hs3st5	NM_001106392	circMcm2-15.3↔rno-miR-326-5p	162	-28.72	-27.5	rno-miR-326-5p↔NM_001106392	172	-34.37	-37
circElmsan1-3.2↔rno-miR-326-5p↔Hs3st5	NM_001106392	circElmsan1-3.2↔rno-miR-326-5p	156	-28.66	-30.2	rno-miR-326-5p↔NM_001106392	172	-34.37	-37
circMfsd6-3.3↔rno-miR-326-5p↔Hs3st5	NM_001106392	circMfsd6-3.3↔rno-miR-326-5p	166	-30.64	-26.1	rno-miR-326-5p↔NM_001106392	172	-34.37	-37
circAlms1-16.13↔rno-miR-326-5p↔Hs3st5	NM_001106392	circAlms1-16.13↔rno-miR-326-5p	156	-28.12	-27.3	rno-miR-326-5p↔NM_001106392	172	-34.37	-37
circAlms1-16.11↔rno-miR-326-5p↔Hs3st5	NM_001106392	circAlms1-16.11↔rno-miR-326-5p	156	-28.12	-27.3	rno-miR-326-5p↔NM_001106392	172	-34.37	-37
circCttnbp2-11.5↔rno-miR-326-5p↔Hs3st5	NM_001106392	circCttnbp2-11.5↔rno-miR-326-5p	157	-29.05	-33.4	rno-miR-326-5p↔NM_001106392	172	-34.37	-37
circSfxn5-13.7↔rno-miR-326-5p↔Hs3st5	NM_001106392	circSfxn5-13.7↔rno-miR-326-5p	160	-31.26	-34.8	rno-miR-326-5p↔NM_001106392	172	-34.37	-37
circSfxn5-13.11↔rno-miR-326-5p↔Hs3st5	NM_001106392	circSfxn5-13.11↔rno-miR-326-5p	160	-31.26	-34.8	rno-miR-326-5p↔NM_001106392	172	-34.37	-37
circSfxn5-13.9↔rno-miR-326-5p↔Hs3st5	NM_001106392	circSfxn5-13.9↔rno-miR-326-5p	160	-31.26	-34.8	rno-miR-326-5p↔NM_001106392	172	-34.37	-37
circSorcs2-12.8↔rno-miR-326-5p↔Hs3st5	NM_001106392	circSorcs2-12.8↔rno-miR-326-5p	165	-27.71	-26.7	rno-miR-326-5p↔NM_001106392	172	-34.37	-37
circMcm2-15.3↔rno-miR-326-5p↔Abcc8	NM_013039	circMcm2-15.3↔rno-miR-326-5p	162	-28.72	-27.5	rno-miR-326-5p↔NM_013039	162	-27.19	-31.1
circElmsan1-3.2↔rno-miR-326-5p↔Abcc8	NM_013039	circElmsan1-3.2↔rno-miR-326-5p	156	-28.66	-30.2	rno-miR-326-5p↔NM_013039	162	-27.19	-31.1
circMfsd6-3.3↔rno-miR-326-5p↔Abcc8	NM_013039	circMfsd6-3.3↔rno-miR-326-5p	166	-30.64	-26.1	rno-miR-326-5p↔NM_013039	162	-27.19	-31.1
circAlms1-16.13↔rno-miR-326-5p↔Abcc8	NM_013039	circAlms1-16.13↔rno-miR-326-5p	156	-28.12	-27.3	rno-miR-326-5p↔NM_013039	162	-27.19	-31.1
circAlms1-16.11↔rno-miR-326-5p↔Abcc8	NM_013039	circAlms1-16.11↔rno-miR-326-5p	156	-28.12	-27.3	rno-miR-326-5p↔NM_013039	162	-27.19	-31.1
circCttnbp2-11.5↔rno-miR-326-5p↔Abcc8	NM_013039	circCttnbp2-11.5↔rno-miR-326-5p	157	-29.05	-33.4	rno-miR-326-5p↔NM_013039	162	-27.19	-31.1
circSfxn5-13.7↔rno-miR-326-5p↔Abcc8	NM_013039	circSfxn5-13.7↔rno-miR-326-5p	160	-31.26	-34.8	rno-miR-326-5p↔NM_013039	162	-27.19	-31.1
circSfxn5-13.11↔rno-miR-326-5p↔Abcc8	NM_013039	circSfxn5-13.11↔rno-miR-326-5p	160	-31.26	-34.8	rno-miR-326-5p↔NM_013039	162	-27.19	-31.1
circSfxn5-13.9↔rno-miR-326-5p↔Abcc8	NM_013039	circSfxn5-13.9↔rno-miR-326-5p	160	-31.26	-34.8	rno-miR-326-5p↔NM_013039	162	-27.19	-31.1
circSorcs2-12.8↔rno-miR-326-5p↔Abcc8	NM_013039	circSorcs2-12.8↔rno-miR-326-5p	165	-27.71	-26.7	rno-miR-326-5p↔NM_013039	162	-27.19	-31.1
circMcm2-15.3↔rno-miR-326-5p↔Snph	NM_001106525	circMcm2-15.3↔rno-miR-326-5p	162	-28.72	-27.5	rno-miR-326-5p↔NM_001106525	158	-30.65	-31.7
circElmsan1-3.2↔rno-miR-326-5p↔Snph	NM_001106525	circElmsan1-3.2↔rno-miR-326-5p	156	-28.66	-30.2	rno-miR-326-5p↔NM_001106525	158	-30.65	-31.7
circMfsd6-3.3↔rno-miR-326-5p↔Snph	NM_001106525	circMfsd6-3.3↔rno-miR-326-5p	166	-30.64	-26.1	rno-miR-326-5p↔NM_001106525	158	-30.65	-31.7
circAlms1-16.13↔rno-miR-326-5p↔Snph	NM_001106525	circAlms1-16.13↔rno-miR-326-5p	156	-28.12	-27.3	rno-miR-326-5p↔NM_001106525	158	-30.65	-31.7
circAlms1-16.11↔rno-miR-326-5p↔Snph	NM_001106525	circAlms1-16.11↔rno-miR-326-5p	156	-28.12	-27.3	rno-miR-326-5p↔NM_001106525	158	-30.65	-31.7
circCttnbp2-11.5↔rno-miR-326-5p↔Snph	NM_001106525	circCttnbp2-11.5↔rno-miR-326-5p	157	-29.05	-33.4	rno-miR-326-5p↔NM_001106525	158	-30.65	-31.7
circSfxn5-13.7↔rno-miR-326-5p↔Snph	NM_001106525	circSfxn5-13.7↔rno-miR-326-5p	160	-31.26	-34.8	rno-miR-326-5p↔NM_001106525	158	-30.65	-31.7
circSfxn5-13.11↔rno-miR-326-5p↔Snph	NM_001106525	circSfxn5-13.11↔rno-miR-326-5p	160	-31.26	-34.8	rno-miR-326-5p↔NM_001106525	158	-30.65	-31.7
circSfxn5-13.9↔rno-miR-326-5p↔Snph	NM_001106525	circSfxn5-13.9↔rno-miR-326-5p	160	-31.26	-34.8	rno-miR-326-5p↔NM_001106525	158	-30.65	-31.7
circSorcs2-12.8↔rno-miR-326-5p↔Snph	NM_001106525	circSorcs2-12.8↔rno-miR-326-5p	165	-27.71	-26.7	rno-miR-326-5p↔NM_001106525	158	-30.65	-31.7
circMcm2-15.3↔rno-miR-326-5p↔Mybl2	NM_001106536	circMcm2-15.3↔rno-miR-326-5p	162	-28.72	-27.5	rno-miR-326-5p↔NM_001106536	161	-26.36	-26.5
circElmsan1-3.2↔rno-miR-326-5p↔Mybl2	NM_001106536	circElmsan1-3.2↔rno-miR-326-5p	156	-28.66	-30.2	rno-miR-326-5p↔NM_001106536	161	-26.36	-26.5
circMfsd6-3.3↔rno-miR-326-5p↔Mybl2	NM_001106536	circMfsd6-3.3↔rno-miR-326-5p	166	-30.64	-26.1	rno-miR-326-5p↔NM_001106536	161	-26.36	-26.5
circAlms1-16.13↔rno-miR-326-5p↔Mybl2	NM_001106536	circAlms1-16.13↔rno-miR-326-5p	156	-28.12	-27.3	rno-miR-326-5p↔NM_001106536	161	-26.36	-26.5
circAlms1-16.11↔rno-miR-326-5p↔Mybl2	NM_001106536	circAlms1-16.11↔rno-miR-326-5p	156	-28.12	-27.3	rno-miR-326-5p↔NM_001106536	161	-26.36	-26.5
circCttnbp2-11.5↔rno-miR-326-5p↔Mybl2	NM_001106536	circCttnbp2-11.5↔rno-miR-326-5p	157	-29.05	-33.4	rno-miR-326-5p↔NM_001106536	161	-26.36	-26.5
circSfxn5-13.7↔rno-miR-326-5p↔Mybl2	NM_001106536	circSfxn5-13.7↔rno-miR-326-5p	160	-31.26	-34.8	rno-miR-326-5p↔NM_001106536	161	-26.36	-26.5
circSfxn5-13.11↔rno-miR-326-5p↔Mybl2	NM_001106536	circSfxn5-13.11↔rno-miR-326-5p	160	-31.26	-34.8	rno-miR-326-5p↔NM_001106536	161	-26.36	-26.5
circSfxn5-13.9↔rno-miR-326-5p↔Mybl2	NM_001106536	circSfxn5-13.9↔rno-miR-326-5p	160	-31.26	-34.8	rno-miR-326-5p↔NM_001106536	161	-26.36	-26.5
circSorcs2-12.8↔rno-miR-326-5p↔Mybl2	NM_001106536	circSorcs2-12.8↔rno-miR-326-5p	165	-27.71	-26.7	rno-miR-326-5p↔NM_001106536	161	-26.36	-26.5
circMcm2-15.3↔rno-miR-326-5p↔Sema3e	NM_001106579	circMcm2-15.3↔rno-miR-326-5p	162	-28.72	-27.5	rno-miR-326-5p↔NM_001106579	157	-33.47	-29.4
circElmsan1-3.2↔rno-miR-326-5p↔Sema3e	NM_001106579	circElmsan1-3.2↔rno-miR-326-5p	156	-28.66	-30.2	rno-miR-326-5p↔NM_001106579	157	-33.47	-29.4
circMfsd6-3.3↔rno-miR-326-5p↔Sema3e	NM_001106579	circMfsd6-3.3↔rno-miR-326-5p	166	-30.64	-26.1	rno-miR-326-5p↔NM_001106579	157	-33.47	-29.4
circAlms1-16.13↔rno-miR-326-5p↔Sema3e	NM_001106579	circAlms1-16.13↔rno-miR-326-5p	156	-28.12	-27.3	rno-miR-326-5p↔NM_001106579	157	-33.47	-29.4
circAlms1-16.11↔rno-miR-326-5p↔Sema3e	NM_001106579	circAlms1-16.11↔rno-miR-326-5p	156	-28.12	-27.3	rno-miR-326-5p↔NM_001106579	157	-33.47	-29.4
circCttnbp2-11.5↔rno-miR-326-5p↔Sema3e	NM_001106579	circCttnbp2-11.5↔rno-miR-326-5p	157	-29.05	-33.4	rno-miR-326-5p↔NM_001106579	157	-33.47	-29.4
circSfxn5-13.7↔rno-miR-326-5p↔Sema3e	NM_001106579	circSfxn5-13.7↔rno-miR-326-5p	160	-31.26	-34.8	rno-miR-326-5p↔NM_001106579	157	-33.47	-29.4
circSfxn5-13.11↔rno-miR-326-5p↔Sema3e	NM_001106579	circSfxn5-13.11↔rno-miR-326-5p	160	-31.26	-34.8	rno-miR-326-5p↔NM_001106579	157	-33.47	-29.4
circSfxn5-13.9↔rno-miR-326-5p↔Sema3e	NM_001106579	circSfxn5-13.9↔rno-miR-326-5p	160	-31.26	-34.8	rno-miR-326-5p↔NM_001106579	157	-33.47	-29.4
circSorcs2-12.8↔rno-miR-326-5p↔Sema3e	NM_001106579	circSorcs2-12.8↔rno-miR-326-5p	165	-27.71	-26.7	rno-miR-326-5p↔NM_001106579	157	-33.47	-29.4
circMcm2-15.3↔rno-miR-326-5p↔Echdc2	NM_001106675	circMcm2-15.3↔rno-miR-326-5p	162	-28.72	-27.5	rno-miR-326-5p↔NM_001106675	165	-30.03	-30
circElmsan1-3.2↔rno-miR-326-5p↔Echdc2	NM_001106675	circElmsan1-3.2↔rno-miR-326-5p	156	-28.66	-30.2	rno-miR-326-5p↔NM_001106675	165	-30.03	-30
circMfsd6-3.3↔rno-miR-326-5p↔Echdc2	NM_001106675	circMfsd6-3.3↔rno-miR-326-5p	166	-30.64	-26.1	rno-miR-326-5p↔NM_001106675	165	-30.03	-30
circAlms1-16.13↔rno-miR-326-5p↔Echdc2	NM_001106675	circAlms1-16.13↔rno-miR-326-5p	156	-28.12	-27.3	rno-miR-326-5p↔NM_001106675	165	-30.03	-30
circAlms1-16.11↔rno-miR-326-5p↔Echdc2	NM_001106675	circAlms1-16.11↔rno-miR-326-5p	156	-28.12	-27.3	rno-miR-326-5p↔NM_001106675	165	-30.03	-30
circCttnbp2-11.5↔rno-miR-326-5p↔Echdc2	NM_001106675	circCttnbp2-11.5↔rno-miR-326-5p	157	-29.05	-33.4	rno-miR-326-5p↔NM_001106675	165	-30.03	-30
circSfxn5-13.7↔rno-miR-326-5p↔Echdc2	NM_001106675	circSfxn5-13.7↔rno-miR-326-5p	160	-31.26	-34.8	rno-miR-326-5p↔NM_001106675	165	-30.03	-30
circSfxn5-13.11↔rno-miR-326-5p↔Echdc2	NM_001106675	circSfxn5-13.11↔rno-miR-326-5p	160	-31.26	-34.8	rno-miR-326-5p↔NM_001106675	165	-30.03	-30
circSfxn5-13.9↔rno-miR-326-5p↔Echdc2	NM_001106675	circSfxn5-13.9↔rno-miR-326-5p	160	-31.26	-34.8	rno-miR-326-5p↔NM_001106675	165	-30.03	-30
circSorcs2-12.8↔rno-miR-326-5p↔Echdc2	NM_001106675	circSorcs2-12.8↔rno-miR-326-5p	165	-27.71	-26.7	rno-miR-326-5p↔NM_001106675	165	-30.03	-30
circMcm2-15.3↔rno-miR-326-5p↔Bcl9l	NM_001106817	circMcm2-15.3↔rno-miR-326-5p	162	-28.72	-27.5	rno-miR-326-5p↔NM_001106817	162	-33.38	-36.5
circElmsan1-3.2↔rno-miR-326-5p↔Bcl9l	NM_001106817	circElmsan1-3.2↔rno-miR-326-5p	156	-28.66	-30.2	rno-miR-326-5p↔NM_001106817	162	-33.38	-36.5
circMfsd6-3.3↔rno-miR-326-5p↔Bcl9l	NM_001106817	circMfsd6-3.3↔rno-miR-326-5p	166	-30.64	-26.1	rno-miR-326-5p↔NM_001106817	162	-33.38	-36.5
circAlms1-16.13↔rno-miR-326-5p↔Bcl9l	NM_001106817	circAlms1-16.13↔rno-miR-326-5p	156	-28.12	-27.3	rno-miR-326-5p↔NM_001106817	162	-33.38	-36.5
circAlms1-16.11↔rno-miR-326-5p↔Bcl9l	NM_001106817	circAlms1-16.11↔rno-miR-326-5p	156	-28.12	-27.3	rno-miR-326-5p↔NM_001106817	162	-33.38	-36.5
circCttnbp2-11.5↔rno-miR-326-5p↔Bcl9l	NM_001106817	circCttnbp2-11.5↔rno-miR-326-5p	157	-29.05	-33.4	rno-miR-326-5p↔NM_001106817	162	-33.38	-36.5
circSfxn5-13.7↔rno-miR-326-5p↔Bcl9l	NM_001106817	circSfxn5-13.7↔rno-miR-326-5p	160	-31.26	-34.8	rno-miR-326-5p↔NM_001106817	162	-33.38	-36.5
circSfxn5-13.11↔rno-miR-326-5p↔Bcl9l	NM_001106817	circSfxn5-13.11↔rno-miR-326-5p	160	-31.26	-34.8	rno-miR-326-5p↔NM_001106817	162	-33.38	-36.5
circSfxn5-13.9↔rno-miR-326-5p↔Bcl9l	NM_001106817	circSfxn5-13.9↔rno-miR-326-5p	160	-31.26	-34.8	rno-miR-326-5p↔NM_001106817	162	-33.38	-36.5
circSorcs2-12.8↔rno-miR-326-5p↔Bcl9l	NM_001106817	circSorcs2-12.8↔rno-miR-326-5p	165	-27.71	-26.7	rno-miR-326-5p↔NM_001106817	162	-33.38	-36.5
circMcm2-15.3↔rno-miR-326-5p↔Nipal4	NM_001106995	circMcm2-15.3↔rno-miR-326-5p	162	-28.72	-27.5	rno-miR-326-5p↔NM_001106995	161	-29.37	-26.5
circElmsan1-3.2↔rno-miR-326-5p↔Nipal4	NM_001106995	circElmsan1-3.2↔rno-miR-326-5p	156	-28.66	-30.2	rno-miR-326-5p↔NM_001106995	161	-29.37	-26.5
circMfsd6-3.3↔rno-miR-326-5p↔Nipal4	NM_001106995	circMfsd6-3.3↔rno-miR-326-5p	166	-30.64	-26.1	rno-miR-326-5p↔NM_001106995	161	-29.37	-26.5
circAlms1-16.13↔rno-miR-326-5p↔Nipal4	NM_001106995	circAlms1-16.13↔rno-miR-326-5p	156	-28.12	-27.3	rno-miR-326-5p↔NM_001106995	161	-29.37	-26.5
circAlms1-16.11↔rno-miR-326-5p↔Nipal4	NM_001106995	circAlms1-16.11↔rno-miR-326-5p	156	-28.12	-27.3	rno-miR-326-5p↔NM_001106995	161	-29.37	-26.5
circCttnbp2-11.5↔rno-miR-326-5p↔Nipal4	NM_001106995	circCttnbp2-11.5↔rno-miR-326-5p	157	-29.05	-33.4	rno-miR-326-5p↔NM_001106995	161	-29.37	-26.5
circSfxn5-13.7↔rno-miR-326-5p↔Nipal4	NM_001106995	circSfxn5-13.7↔rno-miR-326-5p	160	-31.26	-34.8	rno-miR-326-5p↔NM_001106995	161	-29.37	-26.5
circSfxn5-13.11↔rno-miR-326-5p↔Nipal4	NM_001106995	circSfxn5-13.11↔rno-miR-326-5p	160	-31.26	-34.8	rno-miR-326-5p↔NM_001106995	161	-29.37	-26.5
circSfxn5-13.9↔rno-miR-326-5p↔Nipal4	NM_001106995	circSfxn5-13.9↔rno-miR-326-5p	160	-31.26	-34.8	rno-miR-326-5p↔NM_001106995	161	-29.37	-26.5
circSorcs2-12.8↔rno-miR-326-5p↔Nipal4	NM_001106995	circSorcs2-12.8↔rno-miR-326-5p	165	-27.71	-26.7	rno-miR-326-5p↔NM_001106995	161	-29.37	-26.5
circMcm2-15.3↔rno-miR-326-5p↔Cyfip2	NM_001106996	circMcm2-15.3↔rno-miR-326-5p	162	-28.72	-27.5	rno-miR-326-5p↔NM_001106996	158	-26.04	-25.6
circElmsan1-3.2↔rno-miR-326-5p↔Cyfip2	NM_001106996	circElmsan1-3.2↔rno-miR-326-5p	156	-28.66	-30.2	rno-miR-326-5p↔NM_001106996	158	-26.04	-25.6
circMfsd6-3.3↔rno-miR-326-5p↔Cyfip2	NM_001106996	circMfsd6-3.3↔rno-miR-326-5p	166	-30.64	-26.1	rno-miR-326-5p↔NM_001106996	158	-26.04	-25.6
circAlms1-16.13↔rno-miR-326-5p↔Cyfip2	NM_001106996	circAlms1-16.13↔rno-miR-326-5p	156	-28.12	-27.3	rno-miR-326-5p↔NM_001106996	158	-26.04	-25.6
circAlms1-16.11↔rno-miR-326-5p↔Cyfip2	NM_001106996	circAlms1-16.11↔rno-miR-326-5p	156	-28.12	-27.3	rno-miR-326-5p↔NM_001106996	158	-26.04	-25.6
circCttnbp2-11.5↔rno-miR-326-5p↔Cyfip2	NM_001106996	circCttnbp2-11.5↔rno-miR-326-5p	157	-29.05	-33.4	rno-miR-326-5p↔NM_001106996	158	-26.04	-25.6
circSfxn5-13.7↔rno-miR-326-5p↔Cyfip2	NM_001106996	circSfxn5-13.7↔rno-miR-326-5p	160	-31.26	-34.8	rno-miR-326-5p↔NM_001106996	158	-26.04	-25.6
circSfxn5-13.11↔rno-miR-326-5p↔Cyfip2	NM_001106996	circSfxn5-13.11↔rno-miR-326-5p	160	-31.26	-34.8	rno-miR-326-5p↔NM_001106996	158	-26.04	-25.6
circSfxn5-13.9↔rno-miR-326-5p↔Cyfip2	NM_001106996	circSfxn5-13.9↔rno-miR-326-5p	160	-31.26	-34.8	rno-miR-326-5p↔NM_001106996	158	-26.04	-25.6
circSorcs2-12.8↔rno-miR-326-5p↔Cyfip2	NM_001106996	circSorcs2-12.8↔rno-miR-326-5p	165	-27.71	-26.7	rno-miR-326-5p↔NM_001106996	158	-26.04	-25.6
circMcm2-15.3↔rno-miR-326-5p↔Ccdc42	NM_001107009	circMcm2-15.3↔rno-miR-326-5p	162	-28.72	-27.5	rno-miR-326-5p↔NM_001107009	158	-25.83	-31.2
circElmsan1-3.2↔rno-miR-326-5p↔Ccdc42	NM_001107009	circElmsan1-3.2↔rno-miR-326-5p	156	-28.66	-30.2	rno-miR-326-5p↔NM_001107009	158	-25.83	-31.2
circMfsd6-3.3↔rno-miR-326-5p↔Ccdc42	NM_001107009	circMfsd6-3.3↔rno-miR-326-5p	166	-30.64	-26.1	rno-miR-326-5p↔NM_001107009	158	-25.83	-31.2
circAlms1-16.13↔rno-miR-326-5p↔Ccdc42	NM_001107009	circAlms1-16.13↔rno-miR-326-5p	156	-28.12	-27.3	rno-miR-326-5p↔NM_001107009	158	-25.83	-31.2
circAlms1-16.11↔rno-miR-326-5p↔Ccdc42	NM_001107009	circAlms1-16.11↔rno-miR-326-5p	156	-28.12	-27.3	rno-miR-326-5p↔NM_001107009	158	-25.83	-31.2
circCttnbp2-11.5↔rno-miR-326-5p↔Ccdc42	NM_001107009	circCttnbp2-11.5↔rno-miR-326-5p	157	-29.05	-33.4	rno-miR-326-5p↔NM_001107009	158	-25.83	-31.2
circSfxn5-13.7↔rno-miR-326-5p↔Ccdc42	NM_001107009	circSfxn5-13.7↔rno-miR-326-5p	160	-31.26	-34.8	rno-miR-326-5p↔NM_001107009	158	-25.83	-31.2
circSfxn5-13.11↔rno-miR-326-5p↔Ccdc42	NM_001107009	circSfxn5-13.11↔rno-miR-326-5p	160	-31.26	-34.8	rno-miR-326-5p↔NM_001107009	158	-25.83	-31.2
circSfxn5-13.9↔rno-miR-326-5p↔Ccdc42	NM_001107009	circSfxn5-13.9↔rno-miR-326-5p	160	-31.26	-34.8	rno-miR-326-5p↔NM_001107009	158	-25.83	-31.2
circSorcs2-12.8↔rno-miR-326-5p↔Ccdc42	NM_001107009	circSorcs2-12.8↔rno-miR-326-5p	165	-27.71	-26.7	rno-miR-326-5p↔NM_001107009	158	-25.83	-31.2
circMcm2-15.3↔rno-miR-326-5p↔Sorcs2	NM_001107225	circMcm2-15.3↔rno-miR-326-5p	162	-28.72	-27.5	rno-miR-326-5p↔NM_001107225	165	-27.71	-26.7
circElmsan1-3.2↔rno-miR-326-5p↔Sorcs2	NM_001107225	circElmsan1-3.2↔rno-miR-326-5p	156	-28.66	-30.2	rno-miR-326-5p↔NM_001107225	165	-27.71	-26.7
circMfsd6-3.3↔rno-miR-326-5p↔Sorcs2	NM_001107225	circMfsd6-3.3↔rno-miR-326-5p	166	-30.64	-26.1	rno-miR-326-5p↔NM_001107225	165	-27.71	-26.7
circAlms1-16.13↔rno-miR-326-5p↔Sorcs2	NM_001107225	circAlms1-16.13↔rno-miR-326-5p	156	-28.12	-27.3	rno-miR-326-5p↔NM_001107225	165	-27.71	-26.7
circAlms1-16.11↔rno-miR-326-5p↔Sorcs2	NM_001107225	circAlms1-16.11↔rno-miR-326-5p	156	-28.12	-27.3	rno-miR-326-5p↔NM_001107225	165	-27.71	-26.7
circCttnbp2-11.5↔rno-miR-326-5p↔Sorcs2	NM_001107225	circCttnbp2-11.5↔rno-miR-326-5p	157	-29.05	-33.4	rno-miR-326-5p↔NM_001107225	165	-27.71	-26.7
circSfxn5-13.7↔rno-miR-326-5p↔Sorcs2	NM_001107225	circSfxn5-13.7↔rno-miR-326-5p	160	-31.26	-34.8	rno-miR-326-5p↔NM_001107225	165	-27.71	-26.7
circSfxn5-13.11↔rno-miR-326-5p↔Sorcs2	NM_001107225	circSfxn5-13.11↔rno-miR-326-5p	160	-31.26	-34.8	rno-miR-326-5p↔NM_001107225	165	-27.71	-26.7
circSfxn5-13.9↔rno-miR-326-5p↔Sorcs2	NM_001107225	circSfxn5-13.9↔rno-miR-326-5p	160	-31.26	-34.8	rno-miR-326-5p↔NM_001107225	165	-27.71	-26.7
circSorcs2-12.8↔rno-miR-326-5p↔Sorcs2	NM_001107225	circSorcs2-12.8↔rno-miR-326-5p	165	-27.71	-26.7	rno-miR-326-5p↔NM_001107225	165	-27.71	-26.7
circMcm2-15.3↔rno-miR-326-5p↔Pitpnm2	NM_001107139	circMcm2-15.3↔rno-miR-326-5p	162	-28.72	-27.5	rno-miR-326-5p↔NM_001107139	178	-36.21	-33.7
circElmsan1-3.2↔rno-miR-326-5p↔Pitpnm2	NM_001107139	circElmsan1-3.2↔rno-miR-326-5p	156	-28.66	-30.2	rno-miR-326-5p↔NM_001107139	178	-36.21	-33.7
circMfsd6-3.3↔rno-miR-326-5p↔Pitpnm2	NM_001107139	circMfsd6-3.3↔rno-miR-326-5p	166	-30.64	-26.1	rno-miR-326-5p↔NM_001107139	178	-36.21	-33.7
circAlms1-16.13↔rno-miR-326-5p↔Pitpnm2	NM_001107139	circAlms1-16.13↔rno-miR-326-5p	156	-28.12	-27.3	rno-miR-326-5p↔NM_001107139	178	-36.21	-33.7
circAlms1-16.11↔rno-miR-326-5p↔Pitpnm2	NM_001107139	circAlms1-16.11↔rno-miR-326-5p	156	-28.12	-27.3	rno-miR-326-5p↔NM_001107139	178	-36.21	-33.7
circCttnbp2-11.5↔rno-miR-326-5p↔Pitpnm2	NM_001107139	circCttnbp2-11.5↔rno-miR-326-5p	157	-29.05	-33.4	rno-miR-326-5p↔NM_001107139	178	-36.21	-33.7
circSfxn5-13.7↔rno-miR-326-5p↔Pitpnm2	NM_001107139	circSfxn5-13.7↔rno-miR-326-5p	160	-31.26	-34.8	rno-miR-326-5p↔NM_001107139	178	-36.21	-33.7
circSfxn5-13.11↔rno-miR-326-5p↔Pitpnm2	NM_001107139	circSfxn5-13.11↔rno-miR-326-5p	160	-31.26	-34.8	rno-miR-326-5p↔NM_001107139	178	-36.21	-33.7
circSfxn5-13.9↔rno-miR-326-5p↔Pitpnm2	NM_001107139	circSfxn5-13.9↔rno-miR-326-5p	160	-31.26	-34.8	rno-miR-326-5p↔NM_001107139	178	-36.21	-33.7
circSorcs2-12.8↔rno-miR-326-5p↔Pitpnm2	NM_001107139	circSorcs2-12.8↔rno-miR-326-5p	165	-27.71	-26.7	rno-miR-326-5p↔NM_001107139	178	-36.21	-33.7
circMcm2-15.3↔rno-miR-326-5p↔Sall2	NM_001107262	circMcm2-15.3↔rno-miR-326-5p	162	-28.72	-27.5	rno-miR-326-5p↔NM_001107262	157	-30.65	-29.3
circElmsan1-3.2↔rno-miR-326-5p↔Sall2	NM_001107262	circElmsan1-3.2↔rno-miR-326-5p	156	-28.66	-30.2	rno-miR-326-5p↔NM_001107262	157	-30.65	-29.3
circMfsd6-3.3↔rno-miR-326-5p↔Sall2	NM_001107262	circMfsd6-3.3↔rno-miR-326-5p	166	-30.64	-26.1	rno-miR-326-5p↔NM_001107262	157	-30.65	-29.3
circAlms1-16.13↔rno-miR-326-5p↔Sall2	NM_001107262	circAlms1-16.13↔rno-miR-326-5p	156	-28.12	-27.3	rno-miR-326-5p↔NM_001107262	157	-30.65	-29.3
circAlms1-16.11↔rno-miR-326-5p↔Sall2	NM_001107262	circAlms1-16.11↔rno-miR-326-5p	156	-28.12	-27.3	rno-miR-326-5p↔NM_001107262	157	-30.65	-29.3
circCttnbp2-11.5↔rno-miR-326-5p↔Sall2	NM_001107262	circCttnbp2-11.5↔rno-miR-326-5p	157	-29.05	-33.4	rno-miR-326-5p↔NM_001107262	157	-30.65	-29.3
circSfxn5-13.7↔rno-miR-326-5p↔Sall2	NM_001107262	circSfxn5-13.7↔rno-miR-326-5p	160	-31.26	-34.8	rno-miR-326-5p↔NM_001107262	157	-30.65	-29.3
circSfxn5-13.11↔rno-miR-326-5p↔Sall2	NM_001107262	circSfxn5-13.11↔rno-miR-326-5p	160	-31.26	-34.8	rno-miR-326-5p↔NM_001107262	157	-30.65	-29.3
circSfxn5-13.9↔rno-miR-326-5p↔Sall2	NM_001107262	circSfxn5-13.9↔rno-miR-326-5p	160	-31.26	-34.8	rno-miR-326-5p↔NM_001107262	157	-30.65	-29.3
circSorcs2-12.8↔rno-miR-326-5p↔Sall2	NM_001107262	circSorcs2-12.8↔rno-miR-326-5p	165	-27.71	-26.7	rno-miR-326-5p↔NM_001107262	157	-30.65	-29.3
circMcm2-15.3↔rno-miR-326-5p↔Tmem150b	NM_001107476	circMcm2-15.3↔rno-miR-326-5p	162	-28.72	-27.5	rno-miR-326-5p↔NM_001107476	161	-25.6	-31.5
circElmsan1-3.2↔rno-miR-326-5p↔Tmem150b	NM_001107476	circElmsan1-3.2↔rno-miR-326-5p	156	-28.66	-30.2	rno-miR-326-5p↔NM_001107476	161	-25.6	-31.5
circMfsd6-3.3↔rno-miR-326-5p↔Tmem150b	NM_001107476	circMfsd6-3.3↔rno-miR-326-5p	166	-30.64	-26.1	rno-miR-326-5p↔NM_001107476	161	-25.6	-31.5
circAlms1-16.13↔rno-miR-326-5p↔Tmem150b	NM_001107476	circAlms1-16.13↔rno-miR-326-5p	156	-28.12	-27.3	rno-miR-326-5p↔NM_001107476	161	-25.6	-31.5
circAlms1-16.11↔rno-miR-326-5p↔Tmem150b	NM_001107476	circAlms1-16.11↔rno-miR-326-5p	156	-28.12	-27.3	rno-miR-326-5p↔NM_001107476	161	-25.6	-31.5
circCttnbp2-11.5↔rno-miR-326-5p↔Tmem150b	NM_001107476	circCttnbp2-11.5↔rno-miR-326-5p	157	-29.05	-33.4	rno-miR-326-5p↔NM_001107476	161	-25.6	-31.5
circSfxn5-13.7↔rno-miR-326-5p↔Tmem150b	NM_001107476	circSfxn5-13.7↔rno-miR-326-5p	160	-31.26	-34.8	rno-miR-326-5p↔NM_001107476	161	-25.6	-31.5
circSfxn5-13.11↔rno-miR-326-5p↔Tmem150b	NM_001107476	circSfxn5-13.11↔rno-miR-326-5p	160	-31.26	-34.8	rno-miR-326-5p↔NM_001107476	161	-25.6	-31.5
circSfxn5-13.9↔rno-miR-326-5p↔Tmem150b	NM_001107476	circSfxn5-13.9↔rno-miR-326-5p	160	-31.26	-34.8	rno-miR-326-5p↔NM_001107476	161	-25.6	-31.5
circSorcs2-12.8↔rno-miR-326-5p↔Tmem150b	NM_001107476	circSorcs2-12.8↔rno-miR-326-5p	165	-27.71	-26.7	rno-miR-326-5p↔NM_001107476	161	-25.6	-31.5
circMcm2-15.3↔rno-miR-326-5p↔Fbxl19	NM_001107552	circMcm2-15.3↔rno-miR-326-5p	162	-28.72	-27.5	rno-miR-326-5p↔NM_001107552	161	-29.74	-34.9
circElmsan1-3.2↔rno-miR-326-5p↔Fbxl19	NM_001107552	circElmsan1-3.2↔rno-miR-326-5p	156	-28.66	-30.2	rno-miR-326-5p↔NM_001107552	161	-29.74	-34.9
circMfsd6-3.3↔rno-miR-326-5p↔Fbxl19	NM_001107552	circMfsd6-3.3↔rno-miR-326-5p	166	-30.64	-26.1	rno-miR-326-5p↔NM_001107552	161	-29.74	-34.9
circAlms1-16.13↔rno-miR-326-5p↔Fbxl19	NM_001107552	circAlms1-16.13↔rno-miR-326-5p	156	-28.12	-27.3	rno-miR-326-5p↔NM_001107552	161	-29.74	-34.9
circAlms1-16.11↔rno-miR-326-5p↔Fbxl19	NM_001107552	circAlms1-16.11↔rno-miR-326-5p	156	-28.12	-27.3	rno-miR-326-5p↔NM_001107552	161	-29.74	-34.9
circCttnbp2-11.5↔rno-miR-326-5p↔Fbxl19	NM_001107552	circCttnbp2-11.5↔rno-miR-326-5p	157	-29.05	-33.4	rno-miR-326-5p↔NM_001107552	161	-29.74	-34.9
circSfxn5-13.7↔rno-miR-326-5p↔Fbxl19	NM_001107552	circSfxn5-13.7↔rno-miR-326-5p	160	-31.26	-34.8	rno-miR-326-5p↔NM_001107552	161	-29.74	-34.9
circSfxn5-13.11↔rno-miR-326-5p↔Fbxl19	NM_001107552	circSfxn5-13.11↔rno-miR-326-5p	160	-31.26	-34.8	rno-miR-326-5p↔NM_001107552	161	-29.74	-34.9
circSfxn5-13.9↔rno-miR-326-5p↔Fbxl19	NM_001107552	circSfxn5-13.9↔rno-miR-326-5p	160	-31.26	-34.8	rno-miR-326-5p↔NM_001107552	161	-29.74	-34.9
circSorcs2-12.8↔rno-miR-326-5p↔Fbxl19	NM_001107552	circSorcs2-12.8↔rno-miR-326-5p	165	-27.71	-26.7	rno-miR-326-5p↔NM_001107552	161	-29.74	-34.9
circMcm2-15.3↔rno-miR-326-5p↔Cttnbp2	NM_001114401	circMcm2-15.3↔rno-miR-326-5p	162	-28.72	-27.5	rno-miR-326-5p↔NM_001114401	157	-29.05	-33.4
circElmsan1-3.2↔rno-miR-326-5p↔Cttnbp2	NM_001114401	circElmsan1-3.2↔rno-miR-326-5p	156	-28.66	-30.2	rno-miR-326-5p↔NM_001114401	157	-29.05	-33.4
circMfsd6-3.3↔rno-miR-326-5p↔Cttnbp2	NM_001114401	circMfsd6-3.3↔rno-miR-326-5p	166	-30.64	-26.1	rno-miR-326-5p↔NM_001114401	157	-29.05	-33.4
circAlms1-16.13↔rno-miR-326-5p↔Cttnbp2	NM_001114401	circAlms1-16.13↔rno-miR-326-5p	156	-28.12	-27.3	rno-miR-326-5p↔NM_001114401	157	-29.05	-33.4
circAlms1-16.11↔rno-miR-326-5p↔Cttnbp2	NM_001114401	circAlms1-16.11↔rno-miR-326-5p	156	-28.12	-27.3	rno-miR-326-5p↔NM_001114401	157	-29.05	-33.4
circCttnbp2-11.5↔rno-miR-326-5p↔Cttnbp2	NM_001114401	circCttnbp2-11.5↔rno-miR-326-5p	157	-29.05	-33.4	rno-miR-326-5p↔NM_001114401	157	-29.05	-33.4
circSfxn5-13.7↔rno-miR-326-5p↔Cttnbp2	NM_001114401	circSfxn5-13.7↔rno-miR-326-5p	160	-31.26	-34.8	rno-miR-326-5p↔NM_001114401	157	-29.05	-33.4
circSfxn5-13.11↔rno-miR-326-5p↔Cttnbp2	NM_001114401	circSfxn5-13.11↔rno-miR-326-5p	160	-31.26	-34.8	rno-miR-326-5p↔NM_001114401	157	-29.05	-33.4
circSfxn5-13.9↔rno-miR-326-5p↔Cttnbp2	NM_001114401	circSfxn5-13.9↔rno-miR-326-5p	160	-31.26	-34.8	rno-miR-326-5p↔NM_001114401	157	-29.05	-33.4
circSorcs2-12.8↔rno-miR-326-5p↔Cttnbp2	NM_001114401	circSorcs2-12.8↔rno-miR-326-5p	165	-27.71	-26.7	rno-miR-326-5p↔NM_001114401	157	-29.05	-33.4
circMcm2-15.3↔rno-miR-326-5p↔Trim46	NM_001107691	circMcm2-15.3↔rno-miR-326-5p	162	-28.72	-27.5	rno-miR-326-5p↔NM_001107691	164	-34.31	-33.7
circElmsan1-3.2↔rno-miR-326-5p↔Trim46	NM_001107691	circElmsan1-3.2↔rno-miR-326-5p	156	-28.66	-30.2	rno-miR-326-5p↔NM_001107691	164	-34.31	-33.7
circMfsd6-3.3↔rno-miR-326-5p↔Trim46	NM_001107691	circMfsd6-3.3↔rno-miR-326-5p	166	-30.64	-26.1	rno-miR-326-5p↔NM_001107691	164	-34.31	-33.7
circAlms1-16.13↔rno-miR-326-5p↔Trim46	NM_001107691	circAlms1-16.13↔rno-miR-326-5p	156	-28.12	-27.3	rno-miR-326-5p↔NM_001107691	164	-34.31	-33.7
circAlms1-16.11↔rno-miR-326-5p↔Trim46	NM_001107691	circAlms1-16.11↔rno-miR-326-5p	156	-28.12	-27.3	rno-miR-326-5p↔NM_001107691	164	-34.31	-33.7
circCttnbp2-11.5↔rno-miR-326-5p↔Trim46	NM_001107691	circCttnbp2-11.5↔rno-miR-326-5p	157	-29.05	-33.4	rno-miR-326-5p↔NM_001107691	164	-34.31	-33.7
circSfxn5-13.7↔rno-miR-326-5p↔Trim46	NM_001107691	circSfxn5-13.7↔rno-miR-326-5p	160	-31.26	-34.8	rno-miR-326-5p↔NM_001107691	164	-34.31	-33.7
circSfxn5-13.11↔rno-miR-326-5p↔Trim46	NM_001107691	circSfxn5-13.11↔rno-miR-326-5p	160	-31.26	-34.8	rno-miR-326-5p↔NM_001107691	164	-34.31	-33.7
circSfxn5-13.9↔rno-miR-326-5p↔Trim46	NM_001107691	circSfxn5-13.9↔rno-miR-326-5p	160	-31.26	-34.8	rno-miR-326-5p↔NM_001107691	164	-34.31	-33.7
circSorcs2-12.8↔rno-miR-326-5p↔Trim46	NM_001107691	circSorcs2-12.8↔rno-miR-326-5p	165	-27.71	-26.7	rno-miR-326-5p↔NM_001107691	164	-34.31	-33.7
circMcm2-15.3↔rno-miR-326-5p↔Ltk	NM_001107763	circMcm2-15.3↔rno-miR-326-5p	162	-28.72	-27.5	rno-miR-326-5p↔NM_001107763	156	-28.66	-27.9
circElmsan1-3.2↔rno-miR-326-5p↔Ltk	NM_001107763	circElmsan1-3.2↔rno-miR-326-5p	156	-28.66	-30.2	rno-miR-326-5p↔NM_001107763	156	-28.66	-27.9
circMfsd6-3.3↔rno-miR-326-5p↔Ltk	NM_001107763	circMfsd6-3.3↔rno-miR-326-5p	166	-30.64	-26.1	rno-miR-326-5p↔NM_001107763	156	-28.66	-27.9
circAlms1-16.13↔rno-miR-326-5p↔Ltk	NM_001107763	circAlms1-16.13↔rno-miR-326-5p	156	-28.12	-27.3	rno-miR-326-5p↔NM_001107763	156	-28.66	-27.9
circAlms1-16.11↔rno-miR-326-5p↔Ltk	NM_001107763	circAlms1-16.11↔rno-miR-326-5p	156	-28.12	-27.3	rno-miR-326-5p↔NM_001107763	156	-28.66	-27.9
circCttnbp2-11.5↔rno-miR-326-5p↔Ltk	NM_001107763	circCttnbp2-11.5↔rno-miR-326-5p	157	-29.05	-33.4	rno-miR-326-5p↔NM_001107763	156	-28.66	-27.9
circSfxn5-13.7↔rno-miR-326-5p↔Ltk	NM_001107763	circSfxn5-13.7↔rno-miR-326-5p	160	-31.26	-34.8	rno-miR-326-5p↔NM_001107763	156	-28.66	-27.9
circSfxn5-13.11↔rno-miR-326-5p↔Ltk	NM_001107763	circSfxn5-13.11↔rno-miR-326-5p	160	-31.26	-34.8	rno-miR-326-5p↔NM_001107763	156	-28.66	-27.9
circSfxn5-13.9↔rno-miR-326-5p↔Ltk	NM_001107763	circSfxn5-13.9↔rno-miR-326-5p	160	-31.26	-34.8	rno-miR-326-5p↔NM_001107763	156	-28.66	-27.9
circSorcs2-12.8↔rno-miR-326-5p↔Ltk	NM_001107763	circSorcs2-12.8↔rno-miR-326-5p	165	-27.71	-26.7	rno-miR-326-5p↔NM_001107763	156	-28.66	-27.9
circMcm2-15.3↔rno-miR-326-5p↔Pla2g4b	NM_001107764	circMcm2-15.3↔rno-miR-326-5p	162	-28.72	-27.5	rno-miR-326-5p↔NM_001107764	161	-28.93	-34.9
circElmsan1-3.2↔rno-miR-326-5p↔Pla2g4b	NM_001107764	circElmsan1-3.2↔rno-miR-326-5p	156	-28.66	-30.2	rno-miR-326-5p↔NM_001107764	161	-28.93	-34.9
circMfsd6-3.3↔rno-miR-326-5p↔Pla2g4b	NM_001107764	circMfsd6-3.3↔rno-miR-326-5p	166	-30.64	-26.1	rno-miR-326-5p↔NM_001107764	161	-28.93	-34.9
circAlms1-16.13↔rno-miR-326-5p↔Pla2g4b	NM_001107764	circAlms1-16.13↔rno-miR-326-5p	156	-28.12	-27.3	rno-miR-326-5p↔NM_001107764	161	-28.93	-34.9
circAlms1-16.11↔rno-miR-326-5p↔Pla2g4b	NM_001107764	circAlms1-16.11↔rno-miR-326-5p	156	-28.12	-27.3	rno-miR-326-5p↔NM_001107764	161	-28.93	-34.9
circCttnbp2-11.5↔rno-miR-326-5p↔Pla2g4b	NM_001107764	circCttnbp2-11.5↔rno-miR-326-5p	157	-29.05	-33.4	rno-miR-326-5p↔NM_001107764	161	-28.93	-34.9
circSfxn5-13.7↔rno-miR-326-5p↔Pla2g4b	NM_001107764	circSfxn5-13.7↔rno-miR-326-5p	160	-31.26	-34.8	rno-miR-326-5p↔NM_001107764	161	-28.93	-34.9
circSfxn5-13.11↔rno-miR-326-5p↔Pla2g4b	NM_001107764	circSfxn5-13.11↔rno-miR-326-5p	160	-31.26	-34.8	rno-miR-326-5p↔NM_001107764	161	-28.93	-34.9
circSfxn5-13.9↔rno-miR-326-5p↔Pla2g4b	NM_001107764	circSfxn5-13.9↔rno-miR-326-5p	160	-31.26	-34.8	rno-miR-326-5p↔NM_001107764	161	-28.93	-34.9
circSorcs2-12.8↔rno-miR-326-5p↔Pla2g4b	NM_001107764	circSorcs2-12.8↔rno-miR-326-5p	165	-27.71	-26.7	rno-miR-326-5p↔NM_001107764	161	-28.93	-34.9
circMcm2-15.3↔rno-miR-326-5p↔Mettl24	NM_001025038	circMcm2-15.3↔rno-miR-326-5p	162	-28.72	-27.5	rno-miR-326-5p↔NM_001025038	156	-25.48	-30.2
circElmsan1-3.2↔rno-miR-326-5p↔Mettl24	NM_001025038	circElmsan1-3.2↔rno-miR-326-5p	156	-28.66	-30.2	rno-miR-326-5p↔NM_001025038	156	-25.48	-30.2
circMfsd6-3.3↔rno-miR-326-5p↔Mettl24	NM_001025038	circMfsd6-3.3↔rno-miR-326-5p	166	-30.64	-26.1	rno-miR-326-5p↔NM_001025038	156	-25.48	-30.2
circAlms1-16.13↔rno-miR-326-5p↔Mettl24	NM_001025038	circAlms1-16.13↔rno-miR-326-5p	156	-28.12	-27.3	rno-miR-326-5p↔NM_001025038	156	-25.48	-30.2
circAlms1-16.11↔rno-miR-326-5p↔Mettl24	NM_001025038	circAlms1-16.11↔rno-miR-326-5p	156	-28.12	-27.3	rno-miR-326-5p↔NM_001025038	156	-25.48	-30.2
circCttnbp2-11.5↔rno-miR-326-5p↔Mettl24	NM_001025038	circCttnbp2-11.5↔rno-miR-326-5p	157	-29.05	-33.4	rno-miR-326-5p↔NM_001025038	156	-25.48	-30.2
circSfxn5-13.7↔rno-miR-326-5p↔Mettl24	NM_001025038	circSfxn5-13.7↔rno-miR-326-5p	160	-31.26	-34.8	rno-miR-326-5p↔NM_001025038	156	-25.48	-30.2
circSfxn5-13.11↔rno-miR-326-5p↔Mettl24	NM_001025038	circSfxn5-13.11↔rno-miR-326-5p	160	-31.26	-34.8	rno-miR-326-5p↔NM_001025038	156	-25.48	-30.2
circSfxn5-13.9↔rno-miR-326-5p↔Mettl24	NM_001025038	circSfxn5-13.9↔rno-miR-326-5p	160	-31.26	-34.8	rno-miR-326-5p↔NM_001025038	156	-25.48	-30.2
circSorcs2-12.8↔rno-miR-326-5p↔Mettl24	NM_001025038	circSorcs2-12.8↔rno-miR-326-5p	165	-27.71	-26.7	rno-miR-326-5p↔NM_001025038	156	-25.48	-30.2
circMcm2-15.3↔rno-miR-326-5p↔Zfp217	NM_001107813	circMcm2-15.3↔rno-miR-326-5p	162	-28.72	-27.5	rno-miR-326-5p↔NM_001107813	162	-28.05	-28.6
circElmsan1-3.2↔rno-miR-326-5p↔Zfp217	NM_001107813	circElmsan1-3.2↔rno-miR-326-5p	156	-28.66	-30.2	rno-miR-326-5p↔NM_001107813	162	-28.05	-28.6
circMfsd6-3.3↔rno-miR-326-5p↔Zfp217	NM_001107813	circMfsd6-3.3↔rno-miR-326-5p	166	-30.64	-26.1	rno-miR-326-5p↔NM_001107813	162	-28.05	-28.6
circAlms1-16.13↔rno-miR-326-5p↔Zfp217	NM_001107813	circAlms1-16.13↔rno-miR-326-5p	156	-28.12	-27.3	rno-miR-326-5p↔NM_001107813	162	-28.05	-28.6
circAlms1-16.11↔rno-miR-326-5p↔Zfp217	NM_001107813	circAlms1-16.11↔rno-miR-326-5p	156	-28.12	-27.3	rno-miR-326-5p↔NM_001107813	162	-28.05	-28.6
circCttnbp2-11.5↔rno-miR-326-5p↔Zfp217	NM_001107813	circCttnbp2-11.5↔rno-miR-326-5p	157	-29.05	-33.4	rno-miR-326-5p↔NM_001107813	162	-28.05	-28.6
circSfxn5-13.7↔rno-miR-326-5p↔Zfp217	NM_001107813	circSfxn5-13.7↔rno-miR-326-5p	160	-31.26	-34.8	rno-miR-326-5p↔NM_001107813	162	-28.05	-28.6
circSfxn5-13.11↔rno-miR-326-5p↔Zfp217	NM_001107813	circSfxn5-13.11↔rno-miR-326-5p	160	-31.26	-34.8	rno-miR-326-5p↔NM_001107813	162	-28.05	-28.6
circSfxn5-13.9↔rno-miR-326-5p↔Zfp217	NM_001107813	circSfxn5-13.9↔rno-miR-326-5p	160	-31.26	-34.8	rno-miR-326-5p↔NM_001107813	162	-28.05	-28.6
circSorcs2-12.8↔rno-miR-326-5p↔Zfp217	NM_001107813	circSorcs2-12.8↔rno-miR-326-5p	165	-27.71	-26.7	rno-miR-326-5p↔NM_001107813	162	-28.05	-28.6
circMcm2-15.3↔rno-miR-326-5p↔Etv5	NM_001107082	circMcm2-15.3↔rno-miR-326-5p	162	-28.72	-27.5	rno-miR-326-5p↔NM_001107082	157	-27.21	-32.2
circElmsan1-3.2↔rno-miR-326-5p↔Etv5	NM_001107082	circElmsan1-3.2↔rno-miR-326-5p	156	-28.66	-30.2	rno-miR-326-5p↔NM_001107082	157	-27.21	-32.2
circMfsd6-3.3↔rno-miR-326-5p↔Etv5	NM_001107082	circMfsd6-3.3↔rno-miR-326-5p	166	-30.64	-26.1	rno-miR-326-5p↔NM_001107082	157	-27.21	-32.2
circAlms1-16.13↔rno-miR-326-5p↔Etv5	NM_001107082	circAlms1-16.13↔rno-miR-326-5p	156	-28.12	-27.3	rno-miR-326-5p↔NM_001107082	157	-27.21	-32.2
circAlms1-16.11↔rno-miR-326-5p↔Etv5	NM_001107082	circAlms1-16.11↔rno-miR-326-5p	156	-28.12	-27.3	rno-miR-326-5p↔NM_001107082	157	-27.21	-32.2
circCttnbp2-11.5↔rno-miR-326-5p↔Etv5	NM_001107082	circCttnbp2-11.5↔rno-miR-326-5p	157	-29.05	-33.4	rno-miR-326-5p↔NM_001107082	157	-27.21	-32.2
circSfxn5-13.7↔rno-miR-326-5p↔Etv5	NM_001107082	circSfxn5-13.7↔rno-miR-326-5p	160	-31.26	-34.8	rno-miR-326-5p↔NM_001107082	157	-27.21	-32.2
circSfxn5-13.11↔rno-miR-326-5p↔Etv5	NM_001107082	circSfxn5-13.11↔rno-miR-326-5p	160	-31.26	-34.8	rno-miR-326-5p↔NM_001107082	157	-27.21	-32.2
circSfxn5-13.9↔rno-miR-326-5p↔Etv5	NM_001107082	circSfxn5-13.9↔rno-miR-326-5p	160	-31.26	-34.8	rno-miR-326-5p↔NM_001107082	157	-27.21	-32.2
circSorcs2-12.8↔rno-miR-326-5p↔Etv5	NM_001107082	circSorcs2-12.8↔rno-miR-326-5p	165	-27.71	-26.7	rno-miR-326-5p↔NM_001107082	157	-27.21	-32.2
circMcm2-15.3↔rno-miR-326-5p↔Cntnap1	NM_032061	circMcm2-15.3↔rno-miR-326-5p	162	-28.72	-27.5	rno-miR-326-5p↔NM_032061	169	-30.08	-33.3
circElmsan1-3.2↔rno-miR-326-5p↔Cntnap1	NM_032061	circElmsan1-3.2↔rno-miR-326-5p	156	-28.66	-30.2	rno-miR-326-5p↔NM_032061	169	-30.08	-33.3
circMfsd6-3.3↔rno-miR-326-5p↔Cntnap1	NM_032061	circMfsd6-3.3↔rno-miR-326-5p	166	-30.64	-26.1	rno-miR-326-5p↔NM_032061	169	-30.08	-33.3
circAlms1-16.13↔rno-miR-326-5p↔Cntnap1	NM_032061	circAlms1-16.13↔rno-miR-326-5p	156	-28.12	-27.3	rno-miR-326-5p↔NM_032061	169	-30.08	-33.3
circAlms1-16.11↔rno-miR-326-5p↔Cntnap1	NM_032061	circAlms1-16.11↔rno-miR-326-5p	156	-28.12	-27.3	rno-miR-326-5p↔NM_032061	169	-30.08	-33.3
circCttnbp2-11.5↔rno-miR-326-5p↔Cntnap1	NM_032061	circCttnbp2-11.5↔rno-miR-326-5p	157	-29.05	-33.4	rno-miR-326-5p↔NM_032061	169	-30.08	-33.3
circSfxn5-13.7↔rno-miR-326-5p↔Cntnap1	NM_032061	circSfxn5-13.7↔rno-miR-326-5p	160	-31.26	-34.8	rno-miR-326-5p↔NM_032061	169	-30.08	-33.3
circSfxn5-13.11↔rno-miR-326-5p↔Cntnap1	NM_032061	circSfxn5-13.11↔rno-miR-326-5p	160	-31.26	-34.8	rno-miR-326-5p↔NM_032061	169	-30.08	-33.3
circSfxn5-13.9↔rno-miR-326-5p↔Cntnap1	NM_032061	circSfxn5-13.9↔rno-miR-326-5p	160	-31.26	-34.8	rno-miR-326-5p↔NM_032061	169	-30.08	-33.3
circSorcs2-12.8↔rno-miR-326-5p↔Cntnap1	NM_032061	circSorcs2-12.8↔rno-miR-326-5p	165	-27.71	-26.7	rno-miR-326-5p↔NM_032061	169	-30.08	-33.3
circMcm2-15.3↔rno-miR-326-5p↔Klhl21	NM_001107996	circMcm2-15.3↔rno-miR-326-5p	162	-28.72	-27.5	rno-miR-326-5p↔NM_001107996	164	-35.36	-38.3
circElmsan1-3.2↔rno-miR-326-5p↔Klhl21	NM_001107996	circElmsan1-3.2↔rno-miR-326-5p	156	-28.66	-30.2	rno-miR-326-5p↔NM_001107996	164	-35.36	-38.3
circMfsd6-3.3↔rno-miR-326-5p↔Klhl21	NM_001107996	circMfsd6-3.3↔rno-miR-326-5p	166	-30.64	-26.1	rno-miR-326-5p↔NM_001107996	164	-35.36	-38.3
circAlms1-16.13↔rno-miR-326-5p↔Klhl21	NM_001107996	circAlms1-16.13↔rno-miR-326-5p	156	-28.12	-27.3	rno-miR-326-5p↔NM_001107996	164	-35.36	-38.3
circAlms1-16.11↔rno-miR-326-5p↔Klhl21	NM_001107996	circAlms1-16.11↔rno-miR-326-5p	156	-28.12	-27.3	rno-miR-326-5p↔NM_001107996	164	-35.36	-38.3
circCttnbp2-11.5↔rno-miR-326-5p↔Klhl21	NM_001107996	circCttnbp2-11.5↔rno-miR-326-5p	157	-29.05	-33.4	rno-miR-326-5p↔NM_001107996	164	-35.36	-38.3
circSfxn5-13.7↔rno-miR-326-5p↔Klhl21	NM_001107996	circSfxn5-13.7↔rno-miR-326-5p	160	-31.26	-34.8	rno-miR-326-5p↔NM_001107996	164	-35.36	-38.3
circSfxn5-13.11↔rno-miR-326-5p↔Klhl21	NM_001107996	circSfxn5-13.11↔rno-miR-326-5p	160	-31.26	-34.8	rno-miR-326-5p↔NM_001107996	164	-35.36	-38.3
circSfxn5-13.9↔rno-miR-326-5p↔Klhl21	NM_001107996	circSfxn5-13.9↔rno-miR-326-5p	160	-31.26	-34.8	rno-miR-326-5p↔NM_001107996	164	-35.36	-38.3
circSorcs2-12.8↔rno-miR-326-5p↔Klhl21	NM_001107996	circSorcs2-12.8↔rno-miR-326-5p	165	-27.71	-26.7	rno-miR-326-5p↔NM_001107996	164	-35.36	-38.3
circMcm2-15.3↔rno-miR-326-5p↔Sbno2	NM_001108068	circMcm2-15.3↔rno-miR-326-5p	162	-28.72	-27.5	rno-miR-326-5p↔NM_001108068	159	-29.58	-29.3
circElmsan1-3.2↔rno-miR-326-5p↔Sbno2	NM_001108068	circElmsan1-3.2↔rno-miR-326-5p	156	-28.66	-30.2	rno-miR-326-5p↔NM_001108068	159	-29.58	-29.3
circMfsd6-3.3↔rno-miR-326-5p↔Sbno2	NM_001108068	circMfsd6-3.3↔rno-miR-326-5p	166	-30.64	-26.1	rno-miR-326-5p↔NM_001108068	159	-29.58	-29.3
circAlms1-16.13↔rno-miR-326-5p↔Sbno2	NM_001108068	circAlms1-16.13↔rno-miR-326-5p	156	-28.12	-27.3	rno-miR-326-5p↔NM_001108068	159	-29.58	-29.3
circAlms1-16.11↔rno-miR-326-5p↔Sbno2	NM_001108068	circAlms1-16.11↔rno-miR-326-5p	156	-28.12	-27.3	rno-miR-326-5p↔NM_001108068	159	-29.58	-29.3
circCttnbp2-11.5↔rno-miR-326-5p↔Sbno2	NM_001108068	circCttnbp2-11.5↔rno-miR-326-5p	157	-29.05	-33.4	rno-miR-326-5p↔NM_001108068	159	-29.58	-29.3
circSfxn5-13.7↔rno-miR-326-5p↔Sbno2	NM_001108068	circSfxn5-13.7↔rno-miR-326-5p	160	-31.26	-34.8	rno-miR-326-5p↔NM_001108068	159	-29.58	-29.3
circSfxn5-13.11↔rno-miR-326-5p↔Sbno2	NM_001108068	circSfxn5-13.11↔rno-miR-326-5p	160	-31.26	-34.8	rno-miR-326-5p↔NM_001108068	159	-29.58	-29.3
circSfxn5-13.9↔rno-miR-326-5p↔Sbno2	NM_001108068	circSfxn5-13.9↔rno-miR-326-5p	160	-31.26	-34.8	rno-miR-326-5p↔NM_001108068	159	-29.58	-29.3
circSorcs2-12.8↔rno-miR-326-5p↔Sbno2	NM_001108068	circSorcs2-12.8↔rno-miR-326-5p	165	-27.71	-26.7	rno-miR-326-5p↔NM_001108068	159	-29.58	-29.3
circMcm2-15.3↔rno-miR-326-5p↔Tcte1	NM_001108206	circMcm2-15.3↔rno-miR-326-5p	162	-28.72	-27.5	rno-miR-326-5p↔NM_001108206	159	-28.18	-30.2
circElmsan1-3.2↔rno-miR-326-5p↔Tcte1	NM_001108206	circElmsan1-3.2↔rno-miR-326-5p	156	-28.66	-30.2	rno-miR-326-5p↔NM_001108206	159	-28.18	-30.2
circMfsd6-3.3↔rno-miR-326-5p↔Tcte1	NM_001108206	circMfsd6-3.3↔rno-miR-326-5p	166	-30.64	-26.1	rno-miR-326-5p↔NM_001108206	159	-28.18	-30.2
circAlms1-16.13↔rno-miR-326-5p↔Tcte1	NM_001108206	circAlms1-16.13↔rno-miR-326-5p	156	-28.12	-27.3	rno-miR-326-5p↔NM_001108206	159	-28.18	-30.2
circAlms1-16.11↔rno-miR-326-5p↔Tcte1	NM_001108206	circAlms1-16.11↔rno-miR-326-5p	156	-28.12	-27.3	rno-miR-326-5p↔NM_001108206	159	-28.18	-30.2
circCttnbp2-11.5↔rno-miR-326-5p↔Tcte1	NM_001108206	circCttnbp2-11.5↔rno-miR-326-5p	157	-29.05	-33.4	rno-miR-326-5p↔NM_001108206	159	-28.18	-30.2
circSfxn5-13.7↔rno-miR-326-5p↔Tcte1	NM_001108206	circSfxn5-13.7↔rno-miR-326-5p	160	-31.26	-34.8	rno-miR-326-5p↔NM_001108206	159	-28.18	-30.2
circSfxn5-13.11↔rno-miR-326-5p↔Tcte1	NM_001108206	circSfxn5-13.11↔rno-miR-326-5p	160	-31.26	-34.8	rno-miR-326-5p↔NM_001108206	159	-28.18	-30.2
circSfxn5-13.9↔rno-miR-326-5p↔Tcte1	NM_001108206	circSfxn5-13.9↔rno-miR-326-5p	160	-31.26	-34.8	rno-miR-326-5p↔NM_001108206	159	-28.18	-30.2
circSorcs2-12.8↔rno-miR-326-5p↔Tcte1	NM_001108206	circSorcs2-12.8↔rno-miR-326-5p	165	-27.71	-26.7	rno-miR-326-5p↔NM_001108206	159	-28.18	-30.2
circMcm2-15.3↔rno-miR-326-5p↔Wnt10a	NM_001108227	circMcm2-15.3↔rno-miR-326-5p	162	-28.72	-27.5	rno-miR-326-5p↔NM_001108227	162	-30.2	-25.6
circElmsan1-3.2↔rno-miR-326-5p↔Wnt10a	NM_001108227	circElmsan1-3.2↔rno-miR-326-5p	156	-28.66	-30.2	rno-miR-326-5p↔NM_001108227	162	-30.2	-25.6
circMfsd6-3.3↔rno-miR-326-5p↔Wnt10a	NM_001108227	circMfsd6-3.3↔rno-miR-326-5p	166	-30.64	-26.1	rno-miR-326-5p↔NM_001108227	162	-30.2	-25.6
circAlms1-16.13↔rno-miR-326-5p↔Wnt10a	NM_001108227	circAlms1-16.13↔rno-miR-326-5p	156	-28.12	-27.3	rno-miR-326-5p↔NM_001108227	162	-30.2	-25.6
circAlms1-16.11↔rno-miR-326-5p↔Wnt10a	NM_001108227	circAlms1-16.11↔rno-miR-326-5p	156	-28.12	-27.3	rno-miR-326-5p↔NM_001108227	162	-30.2	-25.6
circCttnbp2-11.5↔rno-miR-326-5p↔Wnt10a	NM_001108227	circCttnbp2-11.5↔rno-miR-326-5p	157	-29.05	-33.4	rno-miR-326-5p↔NM_001108227	162	-30.2	-25.6
circSfxn5-13.7↔rno-miR-326-5p↔Wnt10a	NM_001108227	circSfxn5-13.7↔rno-miR-326-5p	160	-31.26	-34.8	rno-miR-326-5p↔NM_001108227	162	-30.2	-25.6
circSfxn5-13.11↔rno-miR-326-5p↔Wnt10a	NM_001108227	circSfxn5-13.11↔rno-miR-326-5p	160	-31.26	-34.8	rno-miR-326-5p↔NM_001108227	162	-30.2	-25.6
circSfxn5-13.9↔rno-miR-326-5p↔Wnt10a	NM_001108227	circSfxn5-13.9↔rno-miR-326-5p	160	-31.26	-34.8	rno-miR-326-5p↔NM_001108227	162	-30.2	-25.6
circSorcs2-12.8↔rno-miR-326-5p↔Wnt10a	NM_001108227	circSorcs2-12.8↔rno-miR-326-5p	165	-27.71	-26.7	rno-miR-326-5p↔NM_001108227	162	-30.2	-25.6
circMcm2-15.3↔rno-miR-326-5p↔Pnma8a	NM_001108473	circMcm2-15.3↔rno-miR-326-5p	162	-28.72	-27.5	rno-miR-326-5p↔NM_001108473	161	-30.79	-29.6
circElmsan1-3.2↔rno-miR-326-5p↔Pnma8a	NM_001108473	circElmsan1-3.2↔rno-miR-326-5p	156	-28.66	-30.2	rno-miR-326-5p↔NM_001108473	161	-30.79	-29.6
circMfsd6-3.3↔rno-miR-326-5p↔Pnma8a	NM_001108473	circMfsd6-3.3↔rno-miR-326-5p	166	-30.64	-26.1	rno-miR-326-5p↔NM_001108473	161	-30.79	-29.6
circAlms1-16.13↔rno-miR-326-5p↔Pnma8a	NM_001108473	circAlms1-16.13↔rno-miR-326-5p	156	-28.12	-27.3	rno-miR-326-5p↔NM_001108473	161	-30.79	-29.6
circAlms1-16.11↔rno-miR-326-5p↔Pnma8a	NM_001108473	circAlms1-16.11↔rno-miR-326-5p	156	-28.12	-27.3	rno-miR-326-5p↔NM_001108473	161	-30.79	-29.6
circCttnbp2-11.5↔rno-miR-326-5p↔Pnma8a	NM_001108473	circCttnbp2-11.5↔rno-miR-326-5p	157	-29.05	-33.4	rno-miR-326-5p↔NM_001108473	161	-30.79	-29.6
circSfxn5-13.7↔rno-miR-326-5p↔Pnma8a	NM_001108473	circSfxn5-13.7↔rno-miR-326-5p	160	-31.26	-34.8	rno-miR-326-5p↔NM_001108473	161	-30.79	-29.6
circSfxn5-13.11↔rno-miR-326-5p↔Pnma8a	NM_001108473	circSfxn5-13.11↔rno-miR-326-5p	160	-31.26	-34.8	rno-miR-326-5p↔NM_001108473	161	-30.79	-29.6
circSfxn5-13.9↔rno-miR-326-5p↔Pnma8a	NM_001108473	circSfxn5-13.9↔rno-miR-326-5p	160	-31.26	-34.8	rno-miR-326-5p↔NM_001108473	161	-30.79	-29.6
circSorcs2-12.8↔rno-miR-326-5p↔Pnma8a	NM_001108473	circSorcs2-12.8↔rno-miR-326-5p	165	-27.71	-26.7	rno-miR-326-5p↔NM_001108473	161	-30.79	-29.6
circMcm2-15.3↔rno-miR-326-5p↔Ttc9b	NM_001108478	circMcm2-15.3↔rno-miR-326-5p	162	-28.72	-27.5	rno-miR-326-5p↔NM_001108478	162	-32.67	-32.3
circElmsan1-3.2↔rno-miR-326-5p↔Ttc9b	NM_001108478	circElmsan1-3.2↔rno-miR-326-5p	156	-28.66	-30.2	rno-miR-326-5p↔NM_001108478	162	-32.67	-32.3
circMfsd6-3.3↔rno-miR-326-5p↔Ttc9b	NM_001108478	circMfsd6-3.3↔rno-miR-326-5p	166	-30.64	-26.1	rno-miR-326-5p↔NM_001108478	162	-32.67	-32.3
circAlms1-16.13↔rno-miR-326-5p↔Ttc9b	NM_001108478	circAlms1-16.13↔rno-miR-326-5p	156	-28.12	-27.3	rno-miR-326-5p↔NM_001108478	162	-32.67	-32.3
circAlms1-16.11↔rno-miR-326-5p↔Ttc9b	NM_001108478	circAlms1-16.11↔rno-miR-326-5p	156	-28.12	-27.3	rno-miR-326-5p↔NM_001108478	162	-32.67	-32.3
circCttnbp2-11.5↔rno-miR-326-5p↔Ttc9b	NM_001108478	circCttnbp2-11.5↔rno-miR-326-5p	157	-29.05	-33.4	rno-miR-326-5p↔NM_001108478	162	-32.67	-32.3
circSfxn5-13.7↔rno-miR-326-5p↔Ttc9b	NM_001108478	circSfxn5-13.7↔rno-miR-326-5p	160	-31.26	-34.8	rno-miR-326-5p↔NM_001108478	162	-32.67	-32.3
circSfxn5-13.11↔rno-miR-326-5p↔Ttc9b	NM_001108478	circSfxn5-13.11↔rno-miR-326-5p	160	-31.26	-34.8	rno-miR-326-5p↔NM_001108478	162	-32.67	-32.3
circSfxn5-13.9↔rno-miR-326-5p↔Ttc9b	NM_001108478	circSfxn5-13.9↔rno-miR-326-5p	160	-31.26	-34.8	rno-miR-326-5p↔NM_001108478	162	-32.67	-32.3
circSorcs2-12.8↔rno-miR-326-5p↔Ttc9b	NM_001108478	circSorcs2-12.8↔rno-miR-326-5p	165	-27.71	-26.7	rno-miR-326-5p↔NM_001108478	162	-32.67	-32.3
circMcm2-15.3↔rno-miR-326-5p↔Spock2	NM_001108533	circMcm2-15.3↔rno-miR-326-5p	162	-28.72	-27.5	rno-miR-326-5p↔NM_001108533	161	-30.56	-27.6
circElmsan1-3.2↔rno-miR-326-5p↔Spock2	NM_001108533	circElmsan1-3.2↔rno-miR-326-5p	156	-28.66	-30.2	rno-miR-326-5p↔NM_001108533	161	-30.56	-27.6
circMfsd6-3.3↔rno-miR-326-5p↔Spock2	NM_001108533	circMfsd6-3.3↔rno-miR-326-5p	166	-30.64	-26.1	rno-miR-326-5p↔NM_001108533	161	-30.56	-27.6
circAlms1-16.13↔rno-miR-326-5p↔Spock2	NM_001108533	circAlms1-16.13↔rno-miR-326-5p	156	-28.12	-27.3	rno-miR-326-5p↔NM_001108533	161	-30.56	-27.6
circAlms1-16.11↔rno-miR-326-5p↔Spock2	NM_001108533	circAlms1-16.11↔rno-miR-326-5p	156	-28.12	-27.3	rno-miR-326-5p↔NM_001108533	161	-30.56	-27.6
circCttnbp2-11.5↔rno-miR-326-5p↔Spock2	NM_001108533	circCttnbp2-11.5↔rno-miR-326-5p	157	-29.05	-33.4	rno-miR-326-5p↔NM_001108533	161	-30.56	-27.6
circSfxn5-13.7↔rno-miR-326-5p↔Spock2	NM_001108533	circSfxn5-13.7↔rno-miR-326-5p	160	-31.26	-34.8	rno-miR-326-5p↔NM_001108533	161	-30.56	-27.6
circSfxn5-13.11↔rno-miR-326-5p↔Spock2	NM_001108533	circSfxn5-13.11↔rno-miR-326-5p	160	-31.26	-34.8	rno-miR-326-5p↔NM_001108533	161	-30.56	-27.6
circSfxn5-13.9↔rno-miR-326-5p↔Spock2	NM_001108533	circSfxn5-13.9↔rno-miR-326-5p	160	-31.26	-34.8	rno-miR-326-5p↔NM_001108533	161	-30.56	-27.6
circSorcs2-12.8↔rno-miR-326-5p↔Spock2	NM_001108533	circSorcs2-12.8↔rno-miR-326-5p	165	-27.71	-26.7	rno-miR-326-5p↔NM_001108533	161	-30.56	-27.6
circMcm2-15.3↔rno-miR-326-5p↔Spen	NM_001271495	circMcm2-15.3↔rno-miR-326-5p	162	-28.72	-27.5	rno-miR-326-5p↔NM_001271495	166	-29.21	-28.9
circElmsan1-3.2↔rno-miR-326-5p↔Spen	NM_001271495	circElmsan1-3.2↔rno-miR-326-5p	156	-28.66	-30.2	rno-miR-326-5p↔NM_001271495	166	-29.21	-28.9
circMfsd6-3.3↔rno-miR-326-5p↔Spen	NM_001271495	circMfsd6-3.3↔rno-miR-326-5p	166	-30.64	-26.1	rno-miR-326-5p↔NM_001271495	166	-29.21	-28.9
circAlms1-16.13↔rno-miR-326-5p↔Spen	NM_001271495	circAlms1-16.13↔rno-miR-326-5p	156	-28.12	-27.3	rno-miR-326-5p↔NM_001271495	166	-29.21	-28.9
circAlms1-16.11↔rno-miR-326-5p↔Spen	NM_001271495	circAlms1-16.11↔rno-miR-326-5p	156	-28.12	-27.3	rno-miR-326-5p↔NM_001271495	166	-29.21	-28.9
circCttnbp2-11.5↔rno-miR-326-5p↔Spen	NM_001271495	circCttnbp2-11.5↔rno-miR-326-5p	157	-29.05	-33.4	rno-miR-326-5p↔NM_001271495	166	-29.21	-28.9
circSfxn5-13.7↔rno-miR-326-5p↔Spen	NM_001271495	circSfxn5-13.7↔rno-miR-326-5p	160	-31.26	-34.8	rno-miR-326-5p↔NM_001271495	166	-29.21	-28.9
circSfxn5-13.11↔rno-miR-326-5p↔Spen	NM_001271495	circSfxn5-13.11↔rno-miR-326-5p	160	-31.26	-34.8	rno-miR-326-5p↔NM_001271495	166	-29.21	-28.9
circSfxn5-13.9↔rno-miR-326-5p↔Spen	NM_001271495	circSfxn5-13.9↔rno-miR-326-5p	160	-31.26	-34.8	rno-miR-326-5p↔NM_001271495	166	-29.21	-28.9
circSorcs2-12.8↔rno-miR-326-5p↔Spen	NM_001271495	circSorcs2-12.8↔rno-miR-326-5p	165	-27.71	-26.7	rno-miR-326-5p↔NM_001271495	166	-29.21	-28.9
circMcm2-15.3↔rno-miR-326-5p↔Mier2	NM_001108737	circMcm2-15.3↔rno-miR-326-5p	162	-28.72	-27.5	rno-miR-326-5p↔NM_001108737	156	-29.51	-34.3
circElmsan1-3.2↔rno-miR-326-5p↔Mier2	NM_001108737	circElmsan1-3.2↔rno-miR-326-5p	156	-28.66	-30.2	rno-miR-326-5p↔NM_001108737	156	-29.51	-34.3
circMfsd6-3.3↔rno-miR-326-5p↔Mier2	NM_001108737	circMfsd6-3.3↔rno-miR-326-5p	166	-30.64	-26.1	rno-miR-326-5p↔NM_001108737	156	-29.51	-34.3
circAlms1-16.13↔rno-miR-326-5p↔Mier2	NM_001108737	circAlms1-16.13↔rno-miR-326-5p	156	-28.12	-27.3	rno-miR-326-5p↔NM_001108737	156	-29.51	-34.3
circAlms1-16.11↔rno-miR-326-5p↔Mier2	NM_001108737	circAlms1-16.11↔rno-miR-326-5p	156	-28.12	-27.3	rno-miR-326-5p↔NM_001108737	156	-29.51	-34.3
circCttnbp2-11.5↔rno-miR-326-5p↔Mier2	NM_001108737	circCttnbp2-11.5↔rno-miR-326-5p	157	-29.05	-33.4	rno-miR-326-5p↔NM_001108737	156	-29.51	-34.3
circSfxn5-13.7↔rno-miR-326-5p↔Mier2	NM_001108737	circSfxn5-13.7↔rno-miR-326-5p	160	-31.26	-34.8	rno-miR-326-5p↔NM_001108737	156	-29.51	-34.3
circSfxn5-13.11↔rno-miR-326-5p↔Mier2	NM_001108737	circSfxn5-13.11↔rno-miR-326-5p	160	-31.26	-34.8	rno-miR-326-5p↔NM_001108737	156	-29.51	-34.3
circSfxn5-13.9↔rno-miR-326-5p↔Mier2	NM_001108737	circSfxn5-13.9↔rno-miR-326-5p	160	-31.26	-34.8	rno-miR-326-5p↔NM_001108737	156	-29.51	-34.3
circSorcs2-12.8↔rno-miR-326-5p↔Mier2	NM_001108737	circSorcs2-12.8↔rno-miR-326-5p	165	-27.71	-26.7	rno-miR-326-5p↔NM_001108737	156	-29.51	-34.3
circMcm2-15.3↔rno-miR-326-5p↔Ckap4	NM_001108740	circMcm2-15.3↔rno-miR-326-5p	162	-28.72	-27.5	rno-miR-326-5p↔NM_001108740	160	-28.12	-34
circElmsan1-3.2↔rno-miR-326-5p↔Ckap4	NM_001108740	circElmsan1-3.2↔rno-miR-326-5p	156	-28.66	-30.2	rno-miR-326-5p↔NM_001108740	160	-28.12	-34
circMfsd6-3.3↔rno-miR-326-5p↔Ckap4	NM_001108740	circMfsd6-3.3↔rno-miR-326-5p	166	-30.64	-26.1	rno-miR-326-5p↔NM_001108740	160	-28.12	-34
circAlms1-16.13↔rno-miR-326-5p↔Ckap4	NM_001108740	circAlms1-16.13↔rno-miR-326-5p	156	-28.12	-27.3	rno-miR-326-5p↔NM_001108740	160	-28.12	-34
circAlms1-16.11↔rno-miR-326-5p↔Ckap4	NM_001108740	circAlms1-16.11↔rno-miR-326-5p	156	-28.12	-27.3	rno-miR-326-5p↔NM_001108740	160	-28.12	-34
circCttnbp2-11.5↔rno-miR-326-5p↔Ckap4	NM_001108740	circCttnbp2-11.5↔rno-miR-326-5p	157	-29.05	-33.4	rno-miR-326-5p↔NM_001108740	160	-28.12	-34
circSfxn5-13.7↔rno-miR-326-5p↔Ckap4	NM_001108740	circSfxn5-13.7↔rno-miR-326-5p	160	-31.26	-34.8	rno-miR-326-5p↔NM_001108740	160	-28.12	-34
circSfxn5-13.11↔rno-miR-326-5p↔Ckap4	NM_001108740	circSfxn5-13.11↔rno-miR-326-5p	160	-31.26	-34.8	rno-miR-326-5p↔NM_001108740	160	-28.12	-34
circSfxn5-13.9↔rno-miR-326-5p↔Ckap4	NM_001108740	circSfxn5-13.9↔rno-miR-326-5p	160	-31.26	-34.8	rno-miR-326-5p↔NM_001108740	160	-28.12	-34
circSorcs2-12.8↔rno-miR-326-5p↔Ckap4	NM_001108740	circSorcs2-12.8↔rno-miR-326-5p	165	-27.71	-26.7	rno-miR-326-5p↔NM_001108740	160	-28.12	-34
circMcm2-15.3↔rno-miR-326-5p↔Stac2	NM_001108834	circMcm2-15.3↔rno-miR-326-5p	162	-28.72	-27.5	rno-miR-326-5p↔NM_001108834	160	-25.57	-30.5
circElmsan1-3.2↔rno-miR-326-5p↔Stac2	NM_001108834	circElmsan1-3.2↔rno-miR-326-5p	156	-28.66	-30.2	rno-miR-326-5p↔NM_001108834	160	-25.57	-30.5
circMfsd6-3.3↔rno-miR-326-5p↔Stac2	NM_001108834	circMfsd6-3.3↔rno-miR-326-5p	166	-30.64	-26.1	rno-miR-326-5p↔NM_001108834	160	-25.57	-30.5
circAlms1-16.13↔rno-miR-326-5p↔Stac2	NM_001108834	circAlms1-16.13↔rno-miR-326-5p	156	-28.12	-27.3	rno-miR-326-5p↔NM_001108834	160	-25.57	-30.5
circAlms1-16.11↔rno-miR-326-5p↔Stac2	NM_001108834	circAlms1-16.11↔rno-miR-326-5p	156	-28.12	-27.3	rno-miR-326-5p↔NM_001108834	160	-25.57	-30.5
circCttnbp2-11.5↔rno-miR-326-5p↔Stac2	NM_001108834	circCttnbp2-11.5↔rno-miR-326-5p	157	-29.05	-33.4	rno-miR-326-5p↔NM_001108834	160	-25.57	-30.5
circSfxn5-13.7↔rno-miR-326-5p↔Stac2	NM_001108834	circSfxn5-13.7↔rno-miR-326-5p	160	-31.26	-34.8	rno-miR-326-5p↔NM_001108834	160	-25.57	-30.5
circSfxn5-13.11↔rno-miR-326-5p↔Stac2	NM_001108834	circSfxn5-13.11↔rno-miR-326-5p	160	-31.26	-34.8	rno-miR-326-5p↔NM_001108834	160	-25.57	-30.5
circSfxn5-13.9↔rno-miR-326-5p↔Stac2	NM_001108834	circSfxn5-13.9↔rno-miR-326-5p	160	-31.26	-34.8	rno-miR-326-5p↔NM_001108834	160	-25.57	-30.5
circSorcs2-12.8↔rno-miR-326-5p↔Stac2	NM_001108834	circSorcs2-12.8↔rno-miR-326-5p	165	-27.71	-26.7	rno-miR-326-5p↔NM_001108834	160	-25.57	-30.5
circMcm2-15.3↔rno-miR-326-5p↔Cabp4	NM_001108926	circMcm2-15.3↔rno-miR-326-5p	162	-28.72	-27.5	rno-miR-326-5p↔NM_001108926	160	-35.35	-27
circElmsan1-3.2↔rno-miR-326-5p↔Cabp4	NM_001108926	circElmsan1-3.2↔rno-miR-326-5p	156	-28.66	-30.2	rno-miR-326-5p↔NM_001108926	160	-35.35	-27
circMfsd6-3.3↔rno-miR-326-5p↔Cabp4	NM_001108926	circMfsd6-3.3↔rno-miR-326-5p	166	-30.64	-26.1	rno-miR-326-5p↔NM_001108926	160	-35.35	-27
circAlms1-16.13↔rno-miR-326-5p↔Cabp4	NM_001108926	circAlms1-16.13↔rno-miR-326-5p	156	-28.12	-27.3	rno-miR-326-5p↔NM_001108926	160	-35.35	-27
circAlms1-16.11↔rno-miR-326-5p↔Cabp4	NM_001108926	circAlms1-16.11↔rno-miR-326-5p	156	-28.12	-27.3	rno-miR-326-5p↔NM_001108926	160	-35.35	-27
circCttnbp2-11.5↔rno-miR-326-5p↔Cabp4	NM_001108926	circCttnbp2-11.5↔rno-miR-326-5p	157	-29.05	-33.4	rno-miR-326-5p↔NM_001108926	160	-35.35	-27
circSfxn5-13.7↔rno-miR-326-5p↔Cabp4	NM_001108926	circSfxn5-13.7↔rno-miR-326-5p	160	-31.26	-34.8	rno-miR-326-5p↔NM_001108926	160	-35.35	-27
circSfxn5-13.11↔rno-miR-326-5p↔Cabp4	NM_001108926	circSfxn5-13.11↔rno-miR-326-5p	160	-31.26	-34.8	rno-miR-326-5p↔NM_001108926	160	-35.35	-27
circSfxn5-13.9↔rno-miR-326-5p↔Cabp4	NM_001108926	circSfxn5-13.9↔rno-miR-326-5p	160	-31.26	-34.8	rno-miR-326-5p↔NM_001108926	160	-35.35	-27
circSorcs2-12.8↔rno-miR-326-5p↔Cabp4	NM_001108926	circSorcs2-12.8↔rno-miR-326-5p	165	-27.71	-26.7	rno-miR-326-5p↔NM_001108926	160	-35.35	-27
circMcm2-15.3↔rno-miR-326-5p↔Pik3cd	NM_001108978	circMcm2-15.3↔rno-miR-326-5p	162	-28.72	-27.5	rno-miR-326-5p↔NM_001108978	156	-31.44	-29.1
circElmsan1-3.2↔rno-miR-326-5p↔Pik3cd	NM_001108978	circElmsan1-3.2↔rno-miR-326-5p	156	-28.66	-30.2	rno-miR-326-5p↔NM_001108978	156	-31.44	-29.1
circMfsd6-3.3↔rno-miR-326-5p↔Pik3cd	NM_001108978	circMfsd6-3.3↔rno-miR-326-5p	166	-30.64	-26.1	rno-miR-326-5p↔NM_001108978	156	-31.44	-29.1
circAlms1-16.13↔rno-miR-326-5p↔Pik3cd	NM_001108978	circAlms1-16.13↔rno-miR-326-5p	156	-28.12	-27.3	rno-miR-326-5p↔NM_001108978	156	-31.44	-29.1
circAlms1-16.11↔rno-miR-326-5p↔Pik3cd	NM_001108978	circAlms1-16.11↔rno-miR-326-5p	156	-28.12	-27.3	rno-miR-326-5p↔NM_001108978	156	-31.44	-29.1
circCttnbp2-11.5↔rno-miR-326-5p↔Pik3cd	NM_001108978	circCttnbp2-11.5↔rno-miR-326-5p	157	-29.05	-33.4	rno-miR-326-5p↔NM_001108978	156	-31.44	-29.1
circSfxn5-13.7↔rno-miR-326-5p↔Pik3cd	NM_001108978	circSfxn5-13.7↔rno-miR-326-5p	160	-31.26	-34.8	rno-miR-326-5p↔NM_001108978	156	-31.44	-29.1
circSfxn5-13.11↔rno-miR-326-5p↔Pik3cd	NM_001108978	circSfxn5-13.11↔rno-miR-326-5p	160	-31.26	-34.8	rno-miR-326-5p↔NM_001108978	156	-31.44	-29.1
circSfxn5-13.9↔rno-miR-326-5p↔Pik3cd	NM_001108978	circSfxn5-13.9↔rno-miR-326-5p	160	-31.26	-34.8	rno-miR-326-5p↔NM_001108978	156	-31.44	-29.1
circSorcs2-12.8↔rno-miR-326-5p↔Pik3cd	NM_001108978	circSorcs2-12.8↔rno-miR-326-5p	165	-27.71	-26.7	rno-miR-326-5p↔NM_001108978	156	-31.44	-29.1
circMcm2-15.3↔rno-miR-326-5p↔Diras1	NM_001108987	circMcm2-15.3↔rno-miR-326-5p	162	-28.72	-27.5	rno-miR-326-5p↔NM_001108987	164	-30.03	-30.7
circElmsan1-3.2↔rno-miR-326-5p↔Diras1	NM_001108987	circElmsan1-3.2↔rno-miR-326-5p	156	-28.66	-30.2	rno-miR-326-5p↔NM_001108987	164	-30.03	-30.7
circMfsd6-3.3↔rno-miR-326-5p↔Diras1	NM_001108987	circMfsd6-3.3↔rno-miR-326-5p	166	-30.64	-26.1	rno-miR-326-5p↔NM_001108987	164	-30.03	-30.7
circAlms1-16.13↔rno-miR-326-5p↔Diras1	NM_001108987	circAlms1-16.13↔rno-miR-326-5p	156	-28.12	-27.3	rno-miR-326-5p↔NM_001108987	164	-30.03	-30.7
circAlms1-16.11↔rno-miR-326-5p↔Diras1	NM_001108987	circAlms1-16.11↔rno-miR-326-5p	156	-28.12	-27.3	rno-miR-326-5p↔NM_001108987	164	-30.03	-30.7
circCttnbp2-11.5↔rno-miR-326-5p↔Diras1	NM_001108987	circCttnbp2-11.5↔rno-miR-326-5p	157	-29.05	-33.4	rno-miR-326-5p↔NM_001108987	164	-30.03	-30.7
circSfxn5-13.7↔rno-miR-326-5p↔Diras1	NM_001108987	circSfxn5-13.7↔rno-miR-326-5p	160	-31.26	-34.8	rno-miR-326-5p↔NM_001108987	164	-30.03	-30.7
circSfxn5-13.11↔rno-miR-326-5p↔Diras1	NM_001108987	circSfxn5-13.11↔rno-miR-326-5p	160	-31.26	-34.8	rno-miR-326-5p↔NM_001108987	164	-30.03	-30.7
circSfxn5-13.9↔rno-miR-326-5p↔Diras1	NM_001108987	circSfxn5-13.9↔rno-miR-326-5p	160	-31.26	-34.8	rno-miR-326-5p↔NM_001108987	164	-30.03	-30.7
circSorcs2-12.8↔rno-miR-326-5p↔Diras1	NM_001108987	circSorcs2-12.8↔rno-miR-326-5p	165	-27.71	-26.7	rno-miR-326-5p↔NM_001108987	164	-30.03	-30.7
circMcm2-15.3↔rno-miR-326-5p↔Traip	NM_001109004	circMcm2-15.3↔rno-miR-326-5p	162	-28.72	-27.5	rno-miR-326-5p↔NM_001109004	157	-28.87	-27.6
circElmsan1-3.2↔rno-miR-326-5p↔Traip	NM_001109004	circElmsan1-3.2↔rno-miR-326-5p	156	-28.66	-30.2	rno-miR-326-5p↔NM_001109004	157	-28.87	-27.6
circMfsd6-3.3↔rno-miR-326-5p↔Traip	NM_001109004	circMfsd6-3.3↔rno-miR-326-5p	166	-30.64	-26.1	rno-miR-326-5p↔NM_001109004	157	-28.87	-27.6
circAlms1-16.13↔rno-miR-326-5p↔Traip	NM_001109004	circAlms1-16.13↔rno-miR-326-5p	156	-28.12	-27.3	rno-miR-326-5p↔NM_001109004	157	-28.87	-27.6
circAlms1-16.11↔rno-miR-326-5p↔Traip	NM_001109004	circAlms1-16.11↔rno-miR-326-5p	156	-28.12	-27.3	rno-miR-326-5p↔NM_001109004	157	-28.87	-27.6
circCttnbp2-11.5↔rno-miR-326-5p↔Traip	NM_001109004	circCttnbp2-11.5↔rno-miR-326-5p	157	-29.05	-33.4	rno-miR-326-5p↔NM_001109004	157	-28.87	-27.6
circSfxn5-13.7↔rno-miR-326-5p↔Traip	NM_001109004	circSfxn5-13.7↔rno-miR-326-5p	160	-31.26	-34.8	rno-miR-326-5p↔NM_001109004	157	-28.87	-27.6
circSfxn5-13.11↔rno-miR-326-5p↔Traip	NM_001109004	circSfxn5-13.11↔rno-miR-326-5p	160	-31.26	-34.8	rno-miR-326-5p↔NM_001109004	157	-28.87	-27.6
circSfxn5-13.9↔rno-miR-326-5p↔Traip	NM_001109004	circSfxn5-13.9↔rno-miR-326-5p	160	-31.26	-34.8	rno-miR-326-5p↔NM_001109004	157	-28.87	-27.6
circSorcs2-12.8↔rno-miR-326-5p↔Traip	NM_001109004	circSorcs2-12.8↔rno-miR-326-5p	165	-27.71	-26.7	rno-miR-326-5p↔NM_001109004	157	-28.87	-27.6
circMcm2-15.3↔rno-miR-326-5p↔Celf3	NM_001109190	circMcm2-15.3↔rno-miR-326-5p	162	-28.72	-27.5	rno-miR-326-5p↔NM_001109190	156	-25.04	-26.6
circElmsan1-3.2↔rno-miR-326-5p↔Celf3	NM_001109190	circElmsan1-3.2↔rno-miR-326-5p	156	-28.66	-30.2	rno-miR-326-5p↔NM_001109190	156	-25.04	-26.6
circMfsd6-3.3↔rno-miR-326-5p↔Celf3	NM_001109190	circMfsd6-3.3↔rno-miR-326-5p	166	-30.64	-26.1	rno-miR-326-5p↔NM_001109190	156	-25.04	-26.6
circAlms1-16.13↔rno-miR-326-5p↔Celf3	NM_001109190	circAlms1-16.13↔rno-miR-326-5p	156	-28.12	-27.3	rno-miR-326-5p↔NM_001109190	156	-25.04	-26.6
circAlms1-16.11↔rno-miR-326-5p↔Celf3	NM_001109190	circAlms1-16.11↔rno-miR-326-5p	156	-28.12	-27.3	rno-miR-326-5p↔NM_001109190	156	-25.04	-26.6
circCttnbp2-11.5↔rno-miR-326-5p↔Celf3	NM_001109190	circCttnbp2-11.5↔rno-miR-326-5p	157	-29.05	-33.4	rno-miR-326-5p↔NM_001109190	156	-25.04	-26.6
circSfxn5-13.7↔rno-miR-326-5p↔Celf3	NM_001109190	circSfxn5-13.7↔rno-miR-326-5p	160	-31.26	-34.8	rno-miR-326-5p↔NM_001109190	156	-25.04	-26.6
circSfxn5-13.11↔rno-miR-326-5p↔Celf3	NM_001109190	circSfxn5-13.11↔rno-miR-326-5p	160	-31.26	-34.8	rno-miR-326-5p↔NM_001109190	156	-25.04	-26.6
circSfxn5-13.9↔rno-miR-326-5p↔Celf3	NM_001109190	circSfxn5-13.9↔rno-miR-326-5p	160	-31.26	-34.8	rno-miR-326-5p↔NM_001109190	156	-25.04	-26.6
circSorcs2-12.8↔rno-miR-326-5p↔Celf3	NM_001109190	circSorcs2-12.8↔rno-miR-326-5p	165	-27.71	-26.7	rno-miR-326-5p↔NM_001109190	156	-25.04	-26.6
circMcm2-15.3↔rno-miR-326-5p↔Xrcc2	NM_001109215	circMcm2-15.3↔rno-miR-326-5p	162	-28.72	-27.5	rno-miR-326-5p↔NM_001109215	157	-28.69	-27.3
circElmsan1-3.2↔rno-miR-326-5p↔Xrcc2	NM_001109215	circElmsan1-3.2↔rno-miR-326-5p	156	-28.66	-30.2	rno-miR-326-5p↔NM_001109215	157	-28.69	-27.3
circMfsd6-3.3↔rno-miR-326-5p↔Xrcc2	NM_001109215	circMfsd6-3.3↔rno-miR-326-5p	166	-30.64	-26.1	rno-miR-326-5p↔NM_001109215	157	-28.69	-27.3
circAlms1-16.13↔rno-miR-326-5p↔Xrcc2	NM_001109215	circAlms1-16.13↔rno-miR-326-5p	156	-28.12	-27.3	rno-miR-326-5p↔NM_001109215	157	-28.69	-27.3
circAlms1-16.11↔rno-miR-326-5p↔Xrcc2	NM_001109215	circAlms1-16.11↔rno-miR-326-5p	156	-28.12	-27.3	rno-miR-326-5p↔NM_001109215	157	-28.69	-27.3
circCttnbp2-11.5↔rno-miR-326-5p↔Xrcc2	NM_001109215	circCttnbp2-11.5↔rno-miR-326-5p	157	-29.05	-33.4	rno-miR-326-5p↔NM_001109215	157	-28.69	-27.3
circSfxn5-13.7↔rno-miR-326-5p↔Xrcc2	NM_001109215	circSfxn5-13.7↔rno-miR-326-5p	160	-31.26	-34.8	rno-miR-326-5p↔NM_001109215	157	-28.69	-27.3
circSfxn5-13.11↔rno-miR-326-5p↔Xrcc2	NM_001109215	circSfxn5-13.11↔rno-miR-326-5p	160	-31.26	-34.8	rno-miR-326-5p↔NM_001109215	157	-28.69	-27.3
circSfxn5-13.9↔rno-miR-326-5p↔Xrcc2	NM_001109215	circSfxn5-13.9↔rno-miR-326-5p	160	-31.26	-34.8	rno-miR-326-5p↔NM_001109215	157	-28.69	-27.3
circSorcs2-12.8↔rno-miR-326-5p↔Xrcc2	NM_001109215	circSorcs2-12.8↔rno-miR-326-5p	165	-27.71	-26.7	rno-miR-326-5p↔NM_001109215	157	-28.69	-27.3
circMcm2-15.3↔rno-miR-326-5p↔Syndig1l	NM_001109485	circMcm2-15.3↔rno-miR-326-5p	162	-28.72	-27.5	rno-miR-326-5p↔NM_001109485	158	-25.32	-28.3
circElmsan1-3.2↔rno-miR-326-5p↔Syndig1l	NM_001109485	circElmsan1-3.2↔rno-miR-326-5p	156	-28.66	-30.2	rno-miR-326-5p↔NM_001109485	158	-25.32	-28.3
circMfsd6-3.3↔rno-miR-326-5p↔Syndig1l	NM_001109485	circMfsd6-3.3↔rno-miR-326-5p	166	-30.64	-26.1	rno-miR-326-5p↔NM_001109485	158	-25.32	-28.3
circAlms1-16.13↔rno-miR-326-5p↔Syndig1l	NM_001109485	circAlms1-16.13↔rno-miR-326-5p	156	-28.12	-27.3	rno-miR-326-5p↔NM_001109485	158	-25.32	-28.3
circAlms1-16.11↔rno-miR-326-5p↔Syndig1l	NM_001109485	circAlms1-16.11↔rno-miR-326-5p	156	-28.12	-27.3	rno-miR-326-5p↔NM_001109485	158	-25.32	-28.3
circCttnbp2-11.5↔rno-miR-326-5p↔Syndig1l	NM_001109485	circCttnbp2-11.5↔rno-miR-326-5p	157	-29.05	-33.4	rno-miR-326-5p↔NM_001109485	158	-25.32	-28.3
circSfxn5-13.7↔rno-miR-326-5p↔Syndig1l	NM_001109485	circSfxn5-13.7↔rno-miR-326-5p	160	-31.26	-34.8	rno-miR-326-5p↔NM_001109485	158	-25.32	-28.3
circSfxn5-13.11↔rno-miR-326-5p↔Syndig1l	NM_001109485	circSfxn5-13.11↔rno-miR-326-5p	160	-31.26	-34.8	rno-miR-326-5p↔NM_001109485	158	-25.32	-28.3
circSfxn5-13.9↔rno-miR-326-5p↔Syndig1l	NM_001109485	circSfxn5-13.9↔rno-miR-326-5p	160	-31.26	-34.8	rno-miR-326-5p↔NM_001109485	158	-25.32	-28.3
circSorcs2-12.8↔rno-miR-326-5p↔Syndig1l	NM_001109485	circSorcs2-12.8↔rno-miR-326-5p	165	-27.71	-26.7	rno-miR-326-5p↔NM_001109485	158	-25.32	-28.3
circMcm2-15.3↔rno-miR-326-5p↔Slc9a2	NM_001113335	circMcm2-15.3↔rno-miR-326-5p	162	-28.72	-27.5	rno-miR-326-5p↔NM_001113335	165	-29.03	-26.5
circElmsan1-3.2↔rno-miR-326-5p↔Slc9a2	NM_001113335	circElmsan1-3.2↔rno-miR-326-5p	156	-28.66	-30.2	rno-miR-326-5p↔NM_001113335	165	-29.03	-26.5
circMfsd6-3.3↔rno-miR-326-5p↔Slc9a2	NM_001113335	circMfsd6-3.3↔rno-miR-326-5p	166	-30.64	-26.1	rno-miR-326-5p↔NM_001113335	165	-29.03	-26.5
circAlms1-16.13↔rno-miR-326-5p↔Slc9a2	NM_001113335	circAlms1-16.13↔rno-miR-326-5p	156	-28.12	-27.3	rno-miR-326-5p↔NM_001113335	165	-29.03	-26.5
circAlms1-16.11↔rno-miR-326-5p↔Slc9a2	NM_001113335	circAlms1-16.11↔rno-miR-326-5p	156	-28.12	-27.3	rno-miR-326-5p↔NM_001113335	165	-29.03	-26.5
circCttnbp2-11.5↔rno-miR-326-5p↔Slc9a2	NM_001113335	circCttnbp2-11.5↔rno-miR-326-5p	157	-29.05	-33.4	rno-miR-326-5p↔NM_001113335	165	-29.03	-26.5
circSfxn5-13.7↔rno-miR-326-5p↔Slc9a2	NM_001113335	circSfxn5-13.7↔rno-miR-326-5p	160	-31.26	-34.8	rno-miR-326-5p↔NM_001113335	165	-29.03	-26.5
circSfxn5-13.11↔rno-miR-326-5p↔Slc9a2	NM_001113335	circSfxn5-13.11↔rno-miR-326-5p	160	-31.26	-34.8	rno-miR-326-5p↔NM_001113335	165	-29.03	-26.5
circSfxn5-13.9↔rno-miR-326-5p↔Slc9a2	NM_001113335	circSfxn5-13.9↔rno-miR-326-5p	160	-31.26	-34.8	rno-miR-326-5p↔NM_001113335	165	-29.03	-26.5
circSorcs2-12.8↔rno-miR-326-5p↔Slc9a2	NM_001113335	circSorcs2-12.8↔rno-miR-326-5p	165	-27.71	-26.7	rno-miR-326-5p↔NM_001113335	165	-29.03	-26.5
circMcm2-15.3↔rno-miR-326-5p↔Grm1	NM_001114330	circMcm2-15.3↔rno-miR-326-5p	162	-28.72	-27.5	rno-miR-326-5p↔NM_001114330	157	-27.72	-29.5
circElmsan1-3.2↔rno-miR-326-5p↔Grm1	NM_001114330	circElmsan1-3.2↔rno-miR-326-5p	156	-28.66	-30.2	rno-miR-326-5p↔NM_001114330	157	-27.72	-29.5
circMfsd6-3.3↔rno-miR-326-5p↔Grm1	NM_001114330	circMfsd6-3.3↔rno-miR-326-5p	166	-30.64	-26.1	rno-miR-326-5p↔NM_001114330	157	-27.72	-29.5
circAlms1-16.13↔rno-miR-326-5p↔Grm1	NM_001114330	circAlms1-16.13↔rno-miR-326-5p	156	-28.12	-27.3	rno-miR-326-5p↔NM_001114330	157	-27.72	-29.5
circAlms1-16.11↔rno-miR-326-5p↔Grm1	NM_001114330	circAlms1-16.11↔rno-miR-326-5p	156	-28.12	-27.3	rno-miR-326-5p↔NM_001114330	157	-27.72	-29.5
circCttnbp2-11.5↔rno-miR-326-5p↔Grm1	NM_001114330	circCttnbp2-11.5↔rno-miR-326-5p	157	-29.05	-33.4	rno-miR-326-5p↔NM_001114330	157	-27.72	-29.5
circSfxn5-13.7↔rno-miR-326-5p↔Grm1	NM_001114330	circSfxn5-13.7↔rno-miR-326-5p	160	-31.26	-34.8	rno-miR-326-5p↔NM_001114330	157	-27.72	-29.5
circSfxn5-13.11↔rno-miR-326-5p↔Grm1	NM_001114330	circSfxn5-13.11↔rno-miR-326-5p	160	-31.26	-34.8	rno-miR-326-5p↔NM_001114330	157	-27.72	-29.5
circSfxn5-13.9↔rno-miR-326-5p↔Grm1	NM_001114330	circSfxn5-13.9↔rno-miR-326-5p	160	-31.26	-34.8	rno-miR-326-5p↔NM_001114330	157	-27.72	-29.5
circSorcs2-12.8↔rno-miR-326-5p↔Grm1	NM_001114330	circSorcs2-12.8↔rno-miR-326-5p	165	-27.71	-26.7	rno-miR-326-5p↔NM_001114330	157	-27.72	-29.5
circMcm2-15.3↔rno-miR-326-5p↔Zfp579	NM_001126276	circMcm2-15.3↔rno-miR-326-5p	162	-28.72	-27.5	rno-miR-326-5p↔NM_001126276	158	-28.77	-30
circElmsan1-3.2↔rno-miR-326-5p↔Zfp579	NM_001126276	circElmsan1-3.2↔rno-miR-326-5p	156	-28.66	-30.2	rno-miR-326-5p↔NM_001126276	158	-28.77	-30
circMfsd6-3.3↔rno-miR-326-5p↔Zfp579	NM_001126276	circMfsd6-3.3↔rno-miR-326-5p	166	-30.64	-26.1	rno-miR-326-5p↔NM_001126276	158	-28.77	-30
circAlms1-16.13↔rno-miR-326-5p↔Zfp579	NM_001126276	circAlms1-16.13↔rno-miR-326-5p	156	-28.12	-27.3	rno-miR-326-5p↔NM_001126276	158	-28.77	-30
circAlms1-16.11↔rno-miR-326-5p↔Zfp579	NM_001126276	circAlms1-16.11↔rno-miR-326-5p	156	-28.12	-27.3	rno-miR-326-5p↔NM_001126276	158	-28.77	-30
circCttnbp2-11.5↔rno-miR-326-5p↔Zfp579	NM_001126276	circCttnbp2-11.5↔rno-miR-326-5p	157	-29.05	-33.4	rno-miR-326-5p↔NM_001126276	158	-28.77	-30
circSfxn5-13.7↔rno-miR-326-5p↔Zfp579	NM_001126276	circSfxn5-13.7↔rno-miR-326-5p	160	-31.26	-34.8	rno-miR-326-5p↔NM_001126276	158	-28.77	-30
circSfxn5-13.11↔rno-miR-326-5p↔Zfp579	NM_001126276	circSfxn5-13.11↔rno-miR-326-5p	160	-31.26	-34.8	rno-miR-326-5p↔NM_001126276	158	-28.77	-30
circSfxn5-13.9↔rno-miR-326-5p↔Zfp579	NM_001126276	circSfxn5-13.9↔rno-miR-326-5p	160	-31.26	-34.8	rno-miR-326-5p↔NM_001126276	158	-28.77	-30
circSorcs2-12.8↔rno-miR-326-5p↔Zfp579	NM_001126276	circSorcs2-12.8↔rno-miR-326-5p	165	-27.71	-26.7	rno-miR-326-5p↔NM_001126276	158	-28.77	-30
circMcm2-15.3↔rno-miR-326-5p↔Tmem179	NM_001126280	circMcm2-15.3↔rno-miR-326-5p	162	-28.72	-27.5	rno-miR-326-5p↔NM_001126280	165	-28.8	-26.8
circElmsan1-3.2↔rno-miR-326-5p↔Tmem179	NM_001126280	circElmsan1-3.2↔rno-miR-326-5p	156	-28.66	-30.2	rno-miR-326-5p↔NM_001126280	165	-28.8	-26.8
circMfsd6-3.3↔rno-miR-326-5p↔Tmem179	NM_001126280	circMfsd6-3.3↔rno-miR-326-5p	166	-30.64	-26.1	rno-miR-326-5p↔NM_001126280	165	-28.8	-26.8
circAlms1-16.13↔rno-miR-326-5p↔Tmem179	NM_001126280	circAlms1-16.13↔rno-miR-326-5p	156	-28.12	-27.3	rno-miR-326-5p↔NM_001126280	165	-28.8	-26.8
circAlms1-16.11↔rno-miR-326-5p↔Tmem179	NM_001126280	circAlms1-16.11↔rno-miR-326-5p	156	-28.12	-27.3	rno-miR-326-5p↔NM_001126280	165	-28.8	-26.8
circCttnbp2-11.5↔rno-miR-326-5p↔Tmem179	NM_001126280	circCttnbp2-11.5↔rno-miR-326-5p	157	-29.05	-33.4	rno-miR-326-5p↔NM_001126280	165	-28.8	-26.8
circSfxn5-13.7↔rno-miR-326-5p↔Tmem179	NM_001126280	circSfxn5-13.7↔rno-miR-326-5p	160	-31.26	-34.8	rno-miR-326-5p↔NM_001126280	165	-28.8	-26.8
circSfxn5-13.11↔rno-miR-326-5p↔Tmem179	NM_001126280	circSfxn5-13.11↔rno-miR-326-5p	160	-31.26	-34.8	rno-miR-326-5p↔NM_001126280	165	-28.8	-26.8
circSfxn5-13.9↔rno-miR-326-5p↔Tmem179	NM_001126280	circSfxn5-13.9↔rno-miR-326-5p	160	-31.26	-34.8	rno-miR-326-5p↔NM_001126280	165	-28.8	-26.8
circSorcs2-12.8↔rno-miR-326-5p↔Tmem179	NM_001126280	circSorcs2-12.8↔rno-miR-326-5p	165	-27.71	-26.7	rno-miR-326-5p↔NM_001126280	165	-28.8	-26.8
circMcm2-15.3↔rno-miR-326-5p↔Peli3	NM_001127542	circMcm2-15.3↔rno-miR-326-5p	162	-28.72	-27.5	rno-miR-326-5p↔NM_001127542	157	-25.07	-27.2
circElmsan1-3.2↔rno-miR-326-5p↔Peli3	NM_001127542	circElmsan1-3.2↔rno-miR-326-5p	156	-28.66	-30.2	rno-miR-326-5p↔NM_001127542	157	-25.07	-27.2
circMfsd6-3.3↔rno-miR-326-5p↔Peli3	NM_001127542	circMfsd6-3.3↔rno-miR-326-5p	166	-30.64	-26.1	rno-miR-326-5p↔NM_001127542	157	-25.07	-27.2
circAlms1-16.13↔rno-miR-326-5p↔Peli3	NM_001127542	circAlms1-16.13↔rno-miR-326-5p	156	-28.12	-27.3	rno-miR-326-5p↔NM_001127542	157	-25.07	-27.2
circAlms1-16.11↔rno-miR-326-5p↔Peli3	NM_001127542	circAlms1-16.11↔rno-miR-326-5p	156	-28.12	-27.3	rno-miR-326-5p↔NM_001127542	157	-25.07	-27.2
circCttnbp2-11.5↔rno-miR-326-5p↔Peli3	NM_001127542	circCttnbp2-11.5↔rno-miR-326-5p	157	-29.05	-33.4	rno-miR-326-5p↔NM_001127542	157	-25.07	-27.2
circSfxn5-13.7↔rno-miR-326-5p↔Peli3	NM_001127542	circSfxn5-13.7↔rno-miR-326-5p	160	-31.26	-34.8	rno-miR-326-5p↔NM_001127542	157	-25.07	-27.2
circSfxn5-13.11↔rno-miR-326-5p↔Peli3	NM_001127542	circSfxn5-13.11↔rno-miR-326-5p	160	-31.26	-34.8	rno-miR-326-5p↔NM_001127542	157	-25.07	-27.2
circSfxn5-13.9↔rno-miR-326-5p↔Peli3	NM_001127542	circSfxn5-13.9↔rno-miR-326-5p	160	-31.26	-34.8	rno-miR-326-5p↔NM_001127542	157	-25.07	-27.2
circSorcs2-12.8↔rno-miR-326-5p↔Peli3	NM_001127542	circSorcs2-12.8↔rno-miR-326-5p	165	-27.71	-26.7	rno-miR-326-5p↔NM_001127542	157	-25.07	-27.2
circMcm2-15.3↔rno-miR-326-5p↔Slc25a42	NM_001127590	circMcm2-15.3↔rno-miR-326-5p	162	-28.72	-27.5	rno-miR-326-5p↔NM_001127590	163	-32.2	-33.5
circElmsan1-3.2↔rno-miR-326-5p↔Slc25a42	NM_001127590	circElmsan1-3.2↔rno-miR-326-5p	156	-28.66	-30.2	rno-miR-326-5p↔NM_001127590	163	-32.2	-33.5
circMfsd6-3.3↔rno-miR-326-5p↔Slc25a42	NM_001127590	circMfsd6-3.3↔rno-miR-326-5p	166	-30.64	-26.1	rno-miR-326-5p↔NM_001127590	163	-32.2	-33.5
circAlms1-16.13↔rno-miR-326-5p↔Slc25a42	NM_001127590	circAlms1-16.13↔rno-miR-326-5p	156	-28.12	-27.3	rno-miR-326-5p↔NM_001127590	163	-32.2	-33.5
circAlms1-16.11↔rno-miR-326-5p↔Slc25a42	NM_001127590	circAlms1-16.11↔rno-miR-326-5p	156	-28.12	-27.3	rno-miR-326-5p↔NM_001127590	163	-32.2	-33.5
circCttnbp2-11.5↔rno-miR-326-5p↔Slc25a42	NM_001127590	circCttnbp2-11.5↔rno-miR-326-5p	157	-29.05	-33.4	rno-miR-326-5p↔NM_001127590	163	-32.2	-33.5
circSfxn5-13.7↔rno-miR-326-5p↔Slc25a42	NM_001127590	circSfxn5-13.7↔rno-miR-326-5p	160	-31.26	-34.8	rno-miR-326-5p↔NM_001127590	163	-32.2	-33.5
circSfxn5-13.11↔rno-miR-326-5p↔Slc25a42	NM_001127590	circSfxn5-13.11↔rno-miR-326-5p	160	-31.26	-34.8	rno-miR-326-5p↔NM_001127590	163	-32.2	-33.5
circSfxn5-13.9↔rno-miR-326-5p↔Slc25a42	NM_001127590	circSfxn5-13.9↔rno-miR-326-5p	160	-31.26	-34.8	rno-miR-326-5p↔NM_001127590	163	-32.2	-33.5
circSorcs2-12.8↔rno-miR-326-5p↔Slc25a42	NM_001127590	circSorcs2-12.8↔rno-miR-326-5p	165	-27.71	-26.7	rno-miR-326-5p↔NM_001127590	163	-32.2	-33.5
circMcm2-15.3↔rno-miR-326-5p↔Fam83h	NM_001130565	circMcm2-15.3↔rno-miR-326-5p	162	-28.72	-27.5	rno-miR-326-5p↔NM_001130565	162	-33.9	-39.2
circElmsan1-3.2↔rno-miR-326-5p↔Fam83h	NM_001130565	circElmsan1-3.2↔rno-miR-326-5p	156	-28.66	-30.2	rno-miR-326-5p↔NM_001130565	162	-33.9	-39.2
circMfsd6-3.3↔rno-miR-326-5p↔Fam83h	NM_001130565	circMfsd6-3.3↔rno-miR-326-5p	166	-30.64	-26.1	rno-miR-326-5p↔NM_001130565	162	-33.9	-39.2
circAlms1-16.13↔rno-miR-326-5p↔Fam83h	NM_001130565	circAlms1-16.13↔rno-miR-326-5p	156	-28.12	-27.3	rno-miR-326-5p↔NM_001130565	162	-33.9	-39.2
circAlms1-16.11↔rno-miR-326-5p↔Fam83h	NM_001130565	circAlms1-16.11↔rno-miR-326-5p	156	-28.12	-27.3	rno-miR-326-5p↔NM_001130565	162	-33.9	-39.2
circCttnbp2-11.5↔rno-miR-326-5p↔Fam83h	NM_001130565	circCttnbp2-11.5↔rno-miR-326-5p	157	-29.05	-33.4	rno-miR-326-5p↔NM_001130565	162	-33.9	-39.2
circSfxn5-13.7↔rno-miR-326-5p↔Fam83h	NM_001130565	circSfxn5-13.7↔rno-miR-326-5p	160	-31.26	-34.8	rno-miR-326-5p↔NM_001130565	162	-33.9	-39.2
circSfxn5-13.11↔rno-miR-326-5p↔Fam83h	NM_001130565	circSfxn5-13.11↔rno-miR-326-5p	160	-31.26	-34.8	rno-miR-326-5p↔NM_001130565	162	-33.9	-39.2
circSfxn5-13.9↔rno-miR-326-5p↔Fam83h	NM_001130565	circSfxn5-13.9↔rno-miR-326-5p	160	-31.26	-34.8	rno-miR-326-5p↔NM_001130565	162	-33.9	-39.2
circSorcs2-12.8↔rno-miR-326-5p↔Fam83h	NM_001130565	circSorcs2-12.8↔rno-miR-326-5p	165	-27.71	-26.7	rno-miR-326-5p↔NM_001130565	162	-33.9	-39.2
circMcm2-15.3↔rno-miR-326-5p↔Ppp1r16a	NM_001130566	circMcm2-15.3↔rno-miR-326-5p	162	-28.72	-27.5	rno-miR-326-5p↔NM_001130566	157	-26.54	-33.1
circElmsan1-3.2↔rno-miR-326-5p↔Ppp1r16a	NM_001130566	circElmsan1-3.2↔rno-miR-326-5p	156	-28.66	-30.2	rno-miR-326-5p↔NM_001130566	157	-26.54	-33.1
circMfsd6-3.3↔rno-miR-326-5p↔Ppp1r16a	NM_001130566	circMfsd6-3.3↔rno-miR-326-5p	166	-30.64	-26.1	rno-miR-326-5p↔NM_001130566	157	-26.54	-33.1
circAlms1-16.13↔rno-miR-326-5p↔Ppp1r16a	NM_001130566	circAlms1-16.13↔rno-miR-326-5p	156	-28.12	-27.3	rno-miR-326-5p↔NM_001130566	157	-26.54	-33.1
circAlms1-16.11↔rno-miR-326-5p↔Ppp1r16a	NM_001130566	circAlms1-16.11↔rno-miR-326-5p	156	-28.12	-27.3	rno-miR-326-5p↔NM_001130566	157	-26.54	-33.1
circCttnbp2-11.5↔rno-miR-326-5p↔Ppp1r16a	NM_001130566	circCttnbp2-11.5↔rno-miR-326-5p	157	-29.05	-33.4	rno-miR-326-5p↔NM_001130566	157	-26.54	-33.1
circSfxn5-13.7↔rno-miR-326-5p↔Ppp1r16a	NM_001130566	circSfxn5-13.7↔rno-miR-326-5p	160	-31.26	-34.8	rno-miR-326-5p↔NM_001130566	157	-26.54	-33.1
circSfxn5-13.11↔rno-miR-326-5p↔Ppp1r16a	NM_001130566	circSfxn5-13.11↔rno-miR-326-5p	160	-31.26	-34.8	rno-miR-326-5p↔NM_001130566	157	-26.54	-33.1
circSfxn5-13.9↔rno-miR-326-5p↔Ppp1r16a	NM_001130566	circSfxn5-13.9↔rno-miR-326-5p	160	-31.26	-34.8	rno-miR-326-5p↔NM_001130566	157	-26.54	-33.1
circSorcs2-12.8↔rno-miR-326-5p↔Ppp1r16a	NM_001130566	circSorcs2-12.8↔rno-miR-326-5p	165	-27.71	-26.7	rno-miR-326-5p↔NM_001130566	157	-26.54	-33.1
circMcm2-15.3↔rno-miR-326-5p↔Cyth4	NM_001130577	circMcm2-15.3↔rno-miR-326-5p	162	-28.72	-27.5	rno-miR-326-5p↔NM_001130577	158	-25.75	-27.6
circElmsan1-3.2↔rno-miR-326-5p↔Cyth4	NM_001130577	circElmsan1-3.2↔rno-miR-326-5p	156	-28.66	-30.2	rno-miR-326-5p↔NM_001130577	158	-25.75	-27.6
circMfsd6-3.3↔rno-miR-326-5p↔Cyth4	NM_001130577	circMfsd6-3.3↔rno-miR-326-5p	166	-30.64	-26.1	rno-miR-326-5p↔NM_001130577	158	-25.75	-27.6
circAlms1-16.13↔rno-miR-326-5p↔Cyth4	NM_001130577	circAlms1-16.13↔rno-miR-326-5p	156	-28.12	-27.3	rno-miR-326-5p↔NM_001130577	158	-25.75	-27.6
circAlms1-16.11↔rno-miR-326-5p↔Cyth4	NM_001130577	circAlms1-16.11↔rno-miR-326-5p	156	-28.12	-27.3	rno-miR-326-5p↔NM_001130577	158	-25.75	-27.6
circCttnbp2-11.5↔rno-miR-326-5p↔Cyth4	NM_001130577	circCttnbp2-11.5↔rno-miR-326-5p	157	-29.05	-33.4	rno-miR-326-5p↔NM_001130577	158	-25.75	-27.6
circSfxn5-13.7↔rno-miR-326-5p↔Cyth4	NM_001130577	circSfxn5-13.7↔rno-miR-326-5p	160	-31.26	-34.8	rno-miR-326-5p↔NM_001130577	158	-25.75	-27.6
circSfxn5-13.11↔rno-miR-326-5p↔Cyth4	NM_001130577	circSfxn5-13.11↔rno-miR-326-5p	160	-31.26	-34.8	rno-miR-326-5p↔NM_001130577	158	-25.75	-27.6
circSfxn5-13.9↔rno-miR-326-5p↔Cyth4	NM_001130577	circSfxn5-13.9↔rno-miR-326-5p	160	-31.26	-34.8	rno-miR-326-5p↔NM_001130577	158	-25.75	-27.6
circSorcs2-12.8↔rno-miR-326-5p↔Cyth4	NM_001130577	circSorcs2-12.8↔rno-miR-326-5p	165	-27.71	-26.7	rno-miR-326-5p↔NM_001130577	158	-25.75	-27.6
circMcm2-15.3↔rno-miR-326-5p↔Uap1l1	NM_001134516	circMcm2-15.3↔rno-miR-326-5p	162	-28.72	-27.5	rno-miR-326-5p↔NM_001134516	158	-27.78	-29.8
circElmsan1-3.2↔rno-miR-326-5p↔Uap1l1	NM_001134516	circElmsan1-3.2↔rno-miR-326-5p	156	-28.66	-30.2	rno-miR-326-5p↔NM_001134516	158	-27.78	-29.8
circMfsd6-3.3↔rno-miR-326-5p↔Uap1l1	NM_001134516	circMfsd6-3.3↔rno-miR-326-5p	166	-30.64	-26.1	rno-miR-326-5p↔NM_001134516	158	-27.78	-29.8
circAlms1-16.13↔rno-miR-326-5p↔Uap1l1	NM_001134516	circAlms1-16.13↔rno-miR-326-5p	156	-28.12	-27.3	rno-miR-326-5p↔NM_001134516	158	-27.78	-29.8
circAlms1-16.11↔rno-miR-326-5p↔Uap1l1	NM_001134516	circAlms1-16.11↔rno-miR-326-5p	156	-28.12	-27.3	rno-miR-326-5p↔NM_001134516	158	-27.78	-29.8
circCttnbp2-11.5↔rno-miR-326-5p↔Uap1l1	NM_001134516	circCttnbp2-11.5↔rno-miR-326-5p	157	-29.05	-33.4	rno-miR-326-5p↔NM_001134516	158	-27.78	-29.8
circSfxn5-13.7↔rno-miR-326-5p↔Uap1l1	NM_001134516	circSfxn5-13.7↔rno-miR-326-5p	160	-31.26	-34.8	rno-miR-326-5p↔NM_001134516	158	-27.78	-29.8
circSfxn5-13.11↔rno-miR-326-5p↔Uap1l1	NM_001134516	circSfxn5-13.11↔rno-miR-326-5p	160	-31.26	-34.8	rno-miR-326-5p↔NM_001134516	158	-27.78	-29.8
circSfxn5-13.9↔rno-miR-326-5p↔Uap1l1	NM_001134516	circSfxn5-13.9↔rno-miR-326-5p	160	-31.26	-34.8	rno-miR-326-5p↔NM_001134516	158	-27.78	-29.8
circSorcs2-12.8↔rno-miR-326-5p↔Uap1l1	NM_001134516	circSorcs2-12.8↔rno-miR-326-5p	165	-27.71	-26.7	rno-miR-326-5p↔NM_001134516	158	-27.78	-29.8
circMcm2-15.3↔rno-miR-326-5p↔Trak1	NM_001134565	circMcm2-15.3↔rno-miR-326-5p	162	-28.72	-27.5	rno-miR-326-5p↔NM_001134565	161	-28.47	-26.1
circElmsan1-3.2↔rno-miR-326-5p↔Trak1	NM_001134565	circElmsan1-3.2↔rno-miR-326-5p	156	-28.66	-30.2	rno-miR-326-5p↔NM_001134565	161	-28.47	-26.1
circMfsd6-3.3↔rno-miR-326-5p↔Trak1	NM_001134565	circMfsd6-3.3↔rno-miR-326-5p	166	-30.64	-26.1	rno-miR-326-5p↔NM_001134565	161	-28.47	-26.1
circAlms1-16.13↔rno-miR-326-5p↔Trak1	NM_001134565	circAlms1-16.13↔rno-miR-326-5p	156	-28.12	-27.3	rno-miR-326-5p↔NM_001134565	161	-28.47	-26.1
circAlms1-16.11↔rno-miR-326-5p↔Trak1	NM_001134565	circAlms1-16.11↔rno-miR-326-5p	156	-28.12	-27.3	rno-miR-326-5p↔NM_001134565	161	-28.47	-26.1
circCttnbp2-11.5↔rno-miR-326-5p↔Trak1	NM_001134565	circCttnbp2-11.5↔rno-miR-326-5p	157	-29.05	-33.4	rno-miR-326-5p↔NM_001134565	161	-28.47	-26.1
circSfxn5-13.7↔rno-miR-326-5p↔Trak1	NM_001134565	circSfxn5-13.7↔rno-miR-326-5p	160	-31.26	-34.8	rno-miR-326-5p↔NM_001134565	161	-28.47	-26.1
circSfxn5-13.11↔rno-miR-326-5p↔Trak1	NM_001134565	circSfxn5-13.11↔rno-miR-326-5p	160	-31.26	-34.8	rno-miR-326-5p↔NM_001134565	161	-28.47	-26.1
circSfxn5-13.9↔rno-miR-326-5p↔Trak1	NM_001134565	circSfxn5-13.9↔rno-miR-326-5p	160	-31.26	-34.8	rno-miR-326-5p↔NM_001134565	161	-28.47	-26.1
circSorcs2-12.8↔rno-miR-326-5p↔Trak1	NM_001134565	circSorcs2-12.8↔rno-miR-326-5p	165	-27.71	-26.7	rno-miR-326-5p↔NM_001134565	161	-28.47	-26.1
circMcm2-15.3↔rno-miR-326-5p↔Fat3	NM_138544	circMcm2-15.3↔rno-miR-326-5p	162	-28.72	-27.5	rno-miR-326-5p↔NM_138544	158	-27.68	-35.6
circElmsan1-3.2↔rno-miR-326-5p↔Fat3	NM_138544	circElmsan1-3.2↔rno-miR-326-5p	156	-28.66	-30.2	rno-miR-326-5p↔NM_138544	158	-27.68	-35.6
circMfsd6-3.3↔rno-miR-326-5p↔Fat3	NM_138544	circMfsd6-3.3↔rno-miR-326-5p	166	-30.64	-26.1	rno-miR-326-5p↔NM_138544	158	-27.68	-35.6
circAlms1-16.13↔rno-miR-326-5p↔Fat3	NM_138544	circAlms1-16.13↔rno-miR-326-5p	156	-28.12	-27.3	rno-miR-326-5p↔NM_138544	158	-27.68	-35.6
circAlms1-16.11↔rno-miR-326-5p↔Fat3	NM_138544	circAlms1-16.11↔rno-miR-326-5p	156	-28.12	-27.3	rno-miR-326-5p↔NM_138544	158	-27.68	-35.6
circCttnbp2-11.5↔rno-miR-326-5p↔Fat3	NM_138544	circCttnbp2-11.5↔rno-miR-326-5p	157	-29.05	-33.4	rno-miR-326-5p↔NM_138544	158	-27.68	-35.6
circSfxn5-13.7↔rno-miR-326-5p↔Fat3	NM_138544	circSfxn5-13.7↔rno-miR-326-5p	160	-31.26	-34.8	rno-miR-326-5p↔NM_138544	158	-27.68	-35.6
circSfxn5-13.11↔rno-miR-326-5p↔Fat3	NM_138544	circSfxn5-13.11↔rno-miR-326-5p	160	-31.26	-34.8	rno-miR-326-5p↔NM_138544	158	-27.68	-35.6
circSfxn5-13.9↔rno-miR-326-5p↔Fat3	NM_138544	circSfxn5-13.9↔rno-miR-326-5p	160	-31.26	-34.8	rno-miR-326-5p↔NM_138544	158	-27.68	-35.6
circSorcs2-12.8↔rno-miR-326-5p↔Fat3	NM_138544	circSorcs2-12.8↔rno-miR-326-5p	165	-27.71	-26.7	rno-miR-326-5p↔NM_138544	158	-27.68	-35.6
circMcm2-15.3↔rno-miR-326-5p↔Epha10	NM_001135709	circMcm2-15.3↔rno-miR-326-5p	162	-28.72	-27.5	rno-miR-326-5p↔NM_001135709	156	-27.71	-30.2
circElmsan1-3.2↔rno-miR-326-5p↔Epha10	NM_001135709	circElmsan1-3.2↔rno-miR-326-5p	156	-28.66	-30.2	rno-miR-326-5p↔NM_001135709	156	-27.71	-30.2
circMfsd6-3.3↔rno-miR-326-5p↔Epha10	NM_001135709	circMfsd6-3.3↔rno-miR-326-5p	166	-30.64	-26.1	rno-miR-326-5p↔NM_001135709	156	-27.71	-30.2
circAlms1-16.13↔rno-miR-326-5p↔Epha10	NM_001135709	circAlms1-16.13↔rno-miR-326-5p	156	-28.12	-27.3	rno-miR-326-5p↔NM_001135709	156	-27.71	-30.2
circAlms1-16.11↔rno-miR-326-5p↔Epha10	NM_001135709	circAlms1-16.11↔rno-miR-326-5p	156	-28.12	-27.3	rno-miR-326-5p↔NM_001135709	156	-27.71	-30.2
circCttnbp2-11.5↔rno-miR-326-5p↔Epha10	NM_001135709	circCttnbp2-11.5↔rno-miR-326-5p	157	-29.05	-33.4	rno-miR-326-5p↔NM_001135709	156	-27.71	-30.2
circSfxn5-13.7↔rno-miR-326-5p↔Epha10	NM_001135709	circSfxn5-13.7↔rno-miR-326-5p	160	-31.26	-34.8	rno-miR-326-5p↔NM_001135709	156	-27.71	-30.2
circSfxn5-13.11↔rno-miR-326-5p↔Epha10	NM_001135709	circSfxn5-13.11↔rno-miR-326-5p	160	-31.26	-34.8	rno-miR-326-5p↔NM_001135709	156	-27.71	-30.2
circSfxn5-13.9↔rno-miR-326-5p↔Epha10	NM_001135709	circSfxn5-13.9↔rno-miR-326-5p	160	-31.26	-34.8	rno-miR-326-5p↔NM_001135709	156	-27.71	-30.2
circSorcs2-12.8↔rno-miR-326-5p↔Epha10	NM_001135709	circSorcs2-12.8↔rno-miR-326-5p	165	-27.71	-26.7	rno-miR-326-5p↔NM_001135709	156	-27.71	-30.2
circMcm2-15.3↔rno-miR-326-5p↔Sec31b	NM_001135713	circMcm2-15.3↔rno-miR-326-5p	162	-28.72	-27.5	rno-miR-326-5p↔NM_001135713	157	-26.48	-28.1
circElmsan1-3.2↔rno-miR-326-5p↔Sec31b	NM_001135713	circElmsan1-3.2↔rno-miR-326-5p	156	-28.66	-30.2	rno-miR-326-5p↔NM_001135713	157	-26.48	-28.1
circMfsd6-3.3↔rno-miR-326-5p↔Sec31b	NM_001135713	circMfsd6-3.3↔rno-miR-326-5p	166	-30.64	-26.1	rno-miR-326-5p↔NM_001135713	157	-26.48	-28.1
circAlms1-16.13↔rno-miR-326-5p↔Sec31b	NM_001135713	circAlms1-16.13↔rno-miR-326-5p	156	-28.12	-27.3	rno-miR-326-5p↔NM_001135713	157	-26.48	-28.1
circAlms1-16.11↔rno-miR-326-5p↔Sec31b	NM_001135713	circAlms1-16.11↔rno-miR-326-5p	156	-28.12	-27.3	rno-miR-326-5p↔NM_001135713	157	-26.48	-28.1
circCttnbp2-11.5↔rno-miR-326-5p↔Sec31b	NM_001135713	circCttnbp2-11.5↔rno-miR-326-5p	157	-29.05	-33.4	rno-miR-326-5p↔NM_001135713	157	-26.48	-28.1
circSfxn5-13.7↔rno-miR-326-5p↔Sec31b	NM_001135713	circSfxn5-13.7↔rno-miR-326-5p	160	-31.26	-34.8	rno-miR-326-5p↔NM_001135713	157	-26.48	-28.1
circSfxn5-13.11↔rno-miR-326-5p↔Sec31b	NM_001135713	circSfxn5-13.11↔rno-miR-326-5p	160	-31.26	-34.8	rno-miR-326-5p↔NM_001135713	157	-26.48	-28.1
circSfxn5-13.9↔rno-miR-326-5p↔Sec31b	NM_001135713	circSfxn5-13.9↔rno-miR-326-5p	160	-31.26	-34.8	rno-miR-326-5p↔NM_001135713	157	-26.48	-28.1
circSorcs2-12.8↔rno-miR-326-5p↔Sec31b	NM_001135713	circSorcs2-12.8↔rno-miR-326-5p	165	-27.71	-26.7	rno-miR-326-5p↔NM_001135713	157	-26.48	-28.1
circMcm2-15.3↔rno-miR-326-5p↔Crb2	NM_001135761	circMcm2-15.3↔rno-miR-326-5p	162	-28.72	-27.5	rno-miR-326-5p↔NM_001135761	161	-31.49	-26.8
circElmsan1-3.2↔rno-miR-326-5p↔Crb2	NM_001135761	circElmsan1-3.2↔rno-miR-326-5p	156	-28.66	-30.2	rno-miR-326-5p↔NM_001135761	161	-31.49	-26.8
circMfsd6-3.3↔rno-miR-326-5p↔Crb2	NM_001135761	circMfsd6-3.3↔rno-miR-326-5p	166	-30.64	-26.1	rno-miR-326-5p↔NM_001135761	161	-31.49	-26.8
circAlms1-16.13↔rno-miR-326-5p↔Crb2	NM_001135761	circAlms1-16.13↔rno-miR-326-5p	156	-28.12	-27.3	rno-miR-326-5p↔NM_001135761	161	-31.49	-26.8
circAlms1-16.11↔rno-miR-326-5p↔Crb2	NM_001135761	circAlms1-16.11↔rno-miR-326-5p	156	-28.12	-27.3	rno-miR-326-5p↔NM_001135761	161	-31.49	-26.8
circCttnbp2-11.5↔rno-miR-326-5p↔Crb2	NM_001135761	circCttnbp2-11.5↔rno-miR-326-5p	157	-29.05	-33.4	rno-miR-326-5p↔NM_001135761	161	-31.49	-26.8
circSfxn5-13.7↔rno-miR-326-5p↔Crb2	NM_001135761	circSfxn5-13.7↔rno-miR-326-5p	160	-31.26	-34.8	rno-miR-326-5p↔NM_001135761	161	-31.49	-26.8
circSfxn5-13.11↔rno-miR-326-5p↔Crb2	NM_001135761	circSfxn5-13.11↔rno-miR-326-5p	160	-31.26	-34.8	rno-miR-326-5p↔NM_001135761	161	-31.49	-26.8
circSfxn5-13.9↔rno-miR-326-5p↔Crb2	NM_001135761	circSfxn5-13.9↔rno-miR-326-5p	160	-31.26	-34.8	rno-miR-326-5p↔NM_001135761	161	-31.49	-26.8
circSorcs2-12.8↔rno-miR-326-5p↔Crb2	NM_001135761	circSorcs2-12.8↔rno-miR-326-5p	165	-27.71	-26.7	rno-miR-326-5p↔NM_001135761	161	-31.49	-26.8
circMcm2-15.3↔rno-miR-326-5p↔Shisa7	NM_001145175	circMcm2-15.3↔rno-miR-326-5p	162	-28.72	-27.5	rno-miR-326-5p↔NM_001145175	157	-29.84	-27.7
circElmsan1-3.2↔rno-miR-326-5p↔Shisa7	NM_001145175	circElmsan1-3.2↔rno-miR-326-5p	156	-28.66	-30.2	rno-miR-326-5p↔NM_001145175	157	-29.84	-27.7
circMfsd6-3.3↔rno-miR-326-5p↔Shisa7	NM_001145175	circMfsd6-3.3↔rno-miR-326-5p	166	-30.64	-26.1	rno-miR-326-5p↔NM_001145175	157	-29.84	-27.7
circAlms1-16.13↔rno-miR-326-5p↔Shisa7	NM_001145175	circAlms1-16.13↔rno-miR-326-5p	156	-28.12	-27.3	rno-miR-326-5p↔NM_001145175	157	-29.84	-27.7
circAlms1-16.11↔rno-miR-326-5p↔Shisa7	NM_001145175	circAlms1-16.11↔rno-miR-326-5p	156	-28.12	-27.3	rno-miR-326-5p↔NM_001145175	157	-29.84	-27.7
circCttnbp2-11.5↔rno-miR-326-5p↔Shisa7	NM_001145175	circCttnbp2-11.5↔rno-miR-326-5p	157	-29.05	-33.4	rno-miR-326-5p↔NM_001145175	157	-29.84	-27.7
circSfxn5-13.7↔rno-miR-326-5p↔Shisa7	NM_001145175	circSfxn5-13.7↔rno-miR-326-5p	160	-31.26	-34.8	rno-miR-326-5p↔NM_001145175	157	-29.84	-27.7
circSfxn5-13.11↔rno-miR-326-5p↔Shisa7	NM_001145175	circSfxn5-13.11↔rno-miR-326-5p	160	-31.26	-34.8	rno-miR-326-5p↔NM_001145175	157	-29.84	-27.7
circSfxn5-13.9↔rno-miR-326-5p↔Shisa7	NM_001145175	circSfxn5-13.9↔rno-miR-326-5p	160	-31.26	-34.8	rno-miR-326-5p↔NM_001145175	157	-29.84	-27.7
circSorcs2-12.8↔rno-miR-326-5p↔Shisa7	NM_001145175	circSorcs2-12.8↔rno-miR-326-5p	165	-27.71	-26.7	rno-miR-326-5p↔NM_001145175	157	-29.84	-27.7
circMcm2-15.3↔rno-miR-326-5p↔Alk	NM_001169101	circMcm2-15.3↔rno-miR-326-5p	162	-28.72	-27.5	rno-miR-326-5p↔NM_001169101	159	-25.76	-30.2
circElmsan1-3.2↔rno-miR-326-5p↔Alk	NM_001169101	circElmsan1-3.2↔rno-miR-326-5p	156	-28.66	-30.2	rno-miR-326-5p↔NM_001169101	159	-25.76	-30.2
circMfsd6-3.3↔rno-miR-326-5p↔Alk	NM_001169101	circMfsd6-3.3↔rno-miR-326-5p	166	-30.64	-26.1	rno-miR-326-5p↔NM_001169101	159	-25.76	-30.2
circAlms1-16.13↔rno-miR-326-5p↔Alk	NM_001169101	circAlms1-16.13↔rno-miR-326-5p	156	-28.12	-27.3	rno-miR-326-5p↔NM_001169101	159	-25.76	-30.2
circAlms1-16.11↔rno-miR-326-5p↔Alk	NM_001169101	circAlms1-16.11↔rno-miR-326-5p	156	-28.12	-27.3	rno-miR-326-5p↔NM_001169101	159	-25.76	-30.2
circCttnbp2-11.5↔rno-miR-326-5p↔Alk	NM_001169101	circCttnbp2-11.5↔rno-miR-326-5p	157	-29.05	-33.4	rno-miR-326-5p↔NM_001169101	159	-25.76	-30.2
circSfxn5-13.7↔rno-miR-326-5p↔Alk	NM_001169101	circSfxn5-13.7↔rno-miR-326-5p	160	-31.26	-34.8	rno-miR-326-5p↔NM_001169101	159	-25.76	-30.2
circSfxn5-13.11↔rno-miR-326-5p↔Alk	NM_001169101	circSfxn5-13.11↔rno-miR-326-5p	160	-31.26	-34.8	rno-miR-326-5p↔NM_001169101	159	-25.76	-30.2
circSfxn5-13.9↔rno-miR-326-5p↔Alk	NM_001169101	circSfxn5-13.9↔rno-miR-326-5p	160	-31.26	-34.8	rno-miR-326-5p↔NM_001169101	159	-25.76	-30.2
circSorcs2-12.8↔rno-miR-326-5p↔Alk	NM_001169101	circSorcs2-12.8↔rno-miR-326-5p	165	-27.71	-26.7	rno-miR-326-5p↔NM_001169101	159	-25.76	-30.2
circMcm2-15.3↔rno-miR-326-5p↔Ppp1r3e	NM_001169575	circMcm2-15.3↔rno-miR-326-5p	162	-28.72	-27.5	rno-miR-326-5p↔NM_001169575	162	-29.05	-31.3
circElmsan1-3.2↔rno-miR-326-5p↔Ppp1r3e	NM_001169575	circElmsan1-3.2↔rno-miR-326-5p	156	-28.66	-30.2	rno-miR-326-5p↔NM_001169575	162	-29.05	-31.3
circMfsd6-3.3↔rno-miR-326-5p↔Ppp1r3e	NM_001169575	circMfsd6-3.3↔rno-miR-326-5p	166	-30.64	-26.1	rno-miR-326-5p↔NM_001169575	162	-29.05	-31.3
circAlms1-16.13↔rno-miR-326-5p↔Ppp1r3e	NM_001169575	circAlms1-16.13↔rno-miR-326-5p	156	-28.12	-27.3	rno-miR-326-5p↔NM_001169575	162	-29.05	-31.3
circAlms1-16.11↔rno-miR-326-5p↔Ppp1r3e	NM_001169575	circAlms1-16.11↔rno-miR-326-5p	156	-28.12	-27.3	rno-miR-326-5p↔NM_001169575	162	-29.05	-31.3
circCttnbp2-11.5↔rno-miR-326-5p↔Ppp1r3e	NM_001169575	circCttnbp2-11.5↔rno-miR-326-5p	157	-29.05	-33.4	rno-miR-326-5p↔NM_001169575	162	-29.05	-31.3
circSfxn5-13.7↔rno-miR-326-5p↔Ppp1r3e	NM_001169575	circSfxn5-13.7↔rno-miR-326-5p	160	-31.26	-34.8	rno-miR-326-5p↔NM_001169575	162	-29.05	-31.3
circSfxn5-13.11↔rno-miR-326-5p↔Ppp1r3e	NM_001169575	circSfxn5-13.11↔rno-miR-326-5p	160	-31.26	-34.8	rno-miR-326-5p↔NM_001169575	162	-29.05	-31.3
circSfxn5-13.9↔rno-miR-326-5p↔Ppp1r3e	NM_001169575	circSfxn5-13.9↔rno-miR-326-5p	160	-31.26	-34.8	rno-miR-326-5p↔NM_001169575	162	-29.05	-31.3
circSorcs2-12.8↔rno-miR-326-5p↔Ppp1r3e	NM_001169575	circSorcs2-12.8↔rno-miR-326-5p	165	-27.71	-26.7	rno-miR-326-5p↔NM_001169575	162	-29.05	-31.3
circMcm2-15.3↔rno-miR-326-5p↔Orai2	NM_001170403	circMcm2-15.3↔rno-miR-326-5p	162	-28.72	-27.5	rno-miR-326-5p↔NM_001170403	169	-31.38	-35.6
circElmsan1-3.2↔rno-miR-326-5p↔Orai2	NM_001170403	circElmsan1-3.2↔rno-miR-326-5p	156	-28.66	-30.2	rno-miR-326-5p↔NM_001170403	169	-31.38	-35.6
circMfsd6-3.3↔rno-miR-326-5p↔Orai2	NM_001170403	circMfsd6-3.3↔rno-miR-326-5p	166	-30.64	-26.1	rno-miR-326-5p↔NM_001170403	169	-31.38	-35.6
circAlms1-16.13↔rno-miR-326-5p↔Orai2	NM_001170403	circAlms1-16.13↔rno-miR-326-5p	156	-28.12	-27.3	rno-miR-326-5p↔NM_001170403	169	-31.38	-35.6
circAlms1-16.11↔rno-miR-326-5p↔Orai2	NM_001170403	circAlms1-16.11↔rno-miR-326-5p	156	-28.12	-27.3	rno-miR-326-5p↔NM_001170403	169	-31.38	-35.6
circCttnbp2-11.5↔rno-miR-326-5p↔Orai2	NM_001170403	circCttnbp2-11.5↔rno-miR-326-5p	157	-29.05	-33.4	rno-miR-326-5p↔NM_001170403	169	-31.38	-35.6
circSfxn5-13.7↔rno-miR-326-5p↔Orai2	NM_001170403	circSfxn5-13.7↔rno-miR-326-5p	160	-31.26	-34.8	rno-miR-326-5p↔NM_001170403	169	-31.38	-35.6
circSfxn5-13.11↔rno-miR-326-5p↔Orai2	NM_001170403	circSfxn5-13.11↔rno-miR-326-5p	160	-31.26	-34.8	rno-miR-326-5p↔NM_001170403	169	-31.38	-35.6
circSfxn5-13.9↔rno-miR-326-5p↔Orai2	NM_001170403	circSfxn5-13.9↔rno-miR-326-5p	160	-31.26	-34.8	rno-miR-326-5p↔NM_001170403	169	-31.38	-35.6
circSorcs2-12.8↔rno-miR-326-5p↔Orai2	NM_001170403	circSorcs2-12.8↔rno-miR-326-5p	165	-27.71	-26.7	rno-miR-326-5p↔NM_001170403	169	-31.38	-35.6
circMcm2-15.3↔rno-miR-326-5p↔Lrrc32	NM_001170434	circMcm2-15.3↔rno-miR-326-5p	162	-28.72	-27.5	rno-miR-326-5p↔NM_001170434	166	-31.12	-36.2
circElmsan1-3.2↔rno-miR-326-5p↔Lrrc32	NM_001170434	circElmsan1-3.2↔rno-miR-326-5p	156	-28.66	-30.2	rno-miR-326-5p↔NM_001170434	166	-31.12	-36.2
circMfsd6-3.3↔rno-miR-326-5p↔Lrrc32	NM_001170434	circMfsd6-3.3↔rno-miR-326-5p	166	-30.64	-26.1	rno-miR-326-5p↔NM_001170434	166	-31.12	-36.2
circAlms1-16.13↔rno-miR-326-5p↔Lrrc32	NM_001170434	circAlms1-16.13↔rno-miR-326-5p	156	-28.12	-27.3	rno-miR-326-5p↔NM_001170434	166	-31.12	-36.2
circAlms1-16.11↔rno-miR-326-5p↔Lrrc32	NM_001170434	circAlms1-16.11↔rno-miR-326-5p	156	-28.12	-27.3	rno-miR-326-5p↔NM_001170434	166	-31.12	-36.2
circCttnbp2-11.5↔rno-miR-326-5p↔Lrrc32	NM_001170434	circCttnbp2-11.5↔rno-miR-326-5p	157	-29.05	-33.4	rno-miR-326-5p↔NM_001170434	166	-31.12	-36.2
circSfxn5-13.7↔rno-miR-326-5p↔Lrrc32	NM_001170434	circSfxn5-13.7↔rno-miR-326-5p	160	-31.26	-34.8	rno-miR-326-5p↔NM_001170434	166	-31.12	-36.2
circSfxn5-13.11↔rno-miR-326-5p↔Lrrc32	NM_001170434	circSfxn5-13.11↔rno-miR-326-5p	160	-31.26	-34.8	rno-miR-326-5p↔NM_001170434	166	-31.12	-36.2
circSfxn5-13.9↔rno-miR-326-5p↔Lrrc32	NM_001170434	circSfxn5-13.9↔rno-miR-326-5p	160	-31.26	-34.8	rno-miR-326-5p↔NM_001170434	166	-31.12	-36.2
circSorcs2-12.8↔rno-miR-326-5p↔Lrrc32	NM_001170434	circSorcs2-12.8↔rno-miR-326-5p	165	-27.71	-26.7	rno-miR-326-5p↔NM_001170434	166	-31.12	-36.2
circMcm2-15.3↔rno-miR-326-5p↔Il17rc	NM_001170565	circMcm2-15.3↔rno-miR-326-5p	162	-28.72	-27.5	rno-miR-326-5p↔NM_001170565	162	-30	-28.7
circElmsan1-3.2↔rno-miR-326-5p↔Il17rc	NM_001170565	circElmsan1-3.2↔rno-miR-326-5p	156	-28.66	-30.2	rno-miR-326-5p↔NM_001170565	162	-30	-28.7
circMfsd6-3.3↔rno-miR-326-5p↔Il17rc	NM_001170565	circMfsd6-3.3↔rno-miR-326-5p	166	-30.64	-26.1	rno-miR-326-5p↔NM_001170565	162	-30	-28.7
circAlms1-16.13↔rno-miR-326-5p↔Il17rc	NM_001170565	circAlms1-16.13↔rno-miR-326-5p	156	-28.12	-27.3	rno-miR-326-5p↔NM_001170565	162	-30	-28.7
circAlms1-16.11↔rno-miR-326-5p↔Il17rc	NM_001170565	circAlms1-16.11↔rno-miR-326-5p	156	-28.12	-27.3	rno-miR-326-5p↔NM_001170565	162	-30	-28.7
circCttnbp2-11.5↔rno-miR-326-5p↔Il17rc	NM_001170565	circCttnbp2-11.5↔rno-miR-326-5p	157	-29.05	-33.4	rno-miR-326-5p↔NM_001170565	162	-30	-28.7
circSfxn5-13.7↔rno-miR-326-5p↔Il17rc	NM_001170565	circSfxn5-13.7↔rno-miR-326-5p	160	-31.26	-34.8	rno-miR-326-5p↔NM_001170565	162	-30	-28.7
circSfxn5-13.11↔rno-miR-326-5p↔Il17rc	NM_001170565	circSfxn5-13.11↔rno-miR-326-5p	160	-31.26	-34.8	rno-miR-326-5p↔NM_001170565	162	-30	-28.7
circSfxn5-13.9↔rno-miR-326-5p↔Il17rc	NM_001170565	circSfxn5-13.9↔rno-miR-326-5p	160	-31.26	-34.8	rno-miR-326-5p↔NM_001170565	162	-30	-28.7
circSorcs2-12.8↔rno-miR-326-5p↔Il17rc	NM_001170565	circSorcs2-12.8↔rno-miR-326-5p	165	-27.71	-26.7	rno-miR-326-5p↔NM_001170565	162	-30	-28.7
circMcm2-15.3↔rno-miR-326-5p↔Lrrn2	NM_001177368	circMcm2-15.3↔rno-miR-326-5p	162	-28.72	-27.5	rno-miR-326-5p↔NM_001177368	157	-30.29	-32.4
circElmsan1-3.2↔rno-miR-326-5p↔Lrrn2	NM_001177368	circElmsan1-3.2↔rno-miR-326-5p	156	-28.66	-30.2	rno-miR-326-5p↔NM_001177368	157	-30.29	-32.4
circMfsd6-3.3↔rno-miR-326-5p↔Lrrn2	NM_001177368	circMfsd6-3.3↔rno-miR-326-5p	166	-30.64	-26.1	rno-miR-326-5p↔NM_001177368	157	-30.29	-32.4
circAlms1-16.13↔rno-miR-326-5p↔Lrrn2	NM_001177368	circAlms1-16.13↔rno-miR-326-5p	156	-28.12	-27.3	rno-miR-326-5p↔NM_001177368	157	-30.29	-32.4
circAlms1-16.11↔rno-miR-326-5p↔Lrrn2	NM_001177368	circAlms1-16.11↔rno-miR-326-5p	156	-28.12	-27.3	rno-miR-326-5p↔NM_001177368	157	-30.29	-32.4
circCttnbp2-11.5↔rno-miR-326-5p↔Lrrn2	NM_001177368	circCttnbp2-11.5↔rno-miR-326-5p	157	-29.05	-33.4	rno-miR-326-5p↔NM_001177368	157	-30.29	-32.4
circSfxn5-13.7↔rno-miR-326-5p↔Lrrn2	NM_001177368	circSfxn5-13.7↔rno-miR-326-5p	160	-31.26	-34.8	rno-miR-326-5p↔NM_001177368	157	-30.29	-32.4
circSfxn5-13.11↔rno-miR-326-5p↔Lrrn2	NM_001177368	circSfxn5-13.11↔rno-miR-326-5p	160	-31.26	-34.8	rno-miR-326-5p↔NM_001177368	157	-30.29	-32.4
circSfxn5-13.9↔rno-miR-326-5p↔Lrrn2	NM_001177368	circSfxn5-13.9↔rno-miR-326-5p	160	-31.26	-34.8	rno-miR-326-5p↔NM_001177368	157	-30.29	-32.4
circSorcs2-12.8↔rno-miR-326-5p↔Lrrn2	NM_001177368	circSorcs2-12.8↔rno-miR-326-5p	165	-27.71	-26.7	rno-miR-326-5p↔NM_001177368	157	-30.29	-32.4
circMcm2-15.3↔rno-miR-326-5p↔Numa1	NM_001100691	circMcm2-15.3↔rno-miR-326-5p	162	-28.72	-27.5	rno-miR-326-5p↔NM_001100691	162	-29.98	-30.2
circElmsan1-3.2↔rno-miR-326-5p↔Numa1	NM_001100691	circElmsan1-3.2↔rno-miR-326-5p	156	-28.66	-30.2	rno-miR-326-5p↔NM_001100691	162	-29.98	-30.2
circMfsd6-3.3↔rno-miR-326-5p↔Numa1	NM_001100691	circMfsd6-3.3↔rno-miR-326-5p	166	-30.64	-26.1	rno-miR-326-5p↔NM_001100691	162	-29.98	-30.2
circAlms1-16.13↔rno-miR-326-5p↔Numa1	NM_001100691	circAlms1-16.13↔rno-miR-326-5p	156	-28.12	-27.3	rno-miR-326-5p↔NM_001100691	162	-29.98	-30.2
circAlms1-16.11↔rno-miR-326-5p↔Numa1	NM_001100691	circAlms1-16.11↔rno-miR-326-5p	156	-28.12	-27.3	rno-miR-326-5p↔NM_001100691	162	-29.98	-30.2
circCttnbp2-11.5↔rno-miR-326-5p↔Numa1	NM_001100691	circCttnbp2-11.5↔rno-miR-326-5p	157	-29.05	-33.4	rno-miR-326-5p↔NM_001100691	162	-29.98	-30.2
circSfxn5-13.7↔rno-miR-326-5p↔Numa1	NM_001100691	circSfxn5-13.7↔rno-miR-326-5p	160	-31.26	-34.8	rno-miR-326-5p↔NM_001100691	162	-29.98	-30.2
circSfxn5-13.11↔rno-miR-326-5p↔Numa1	NM_001100691	circSfxn5-13.11↔rno-miR-326-5p	160	-31.26	-34.8	rno-miR-326-5p↔NM_001100691	162	-29.98	-30.2
circSfxn5-13.9↔rno-miR-326-5p↔Numa1	NM_001100691	circSfxn5-13.9↔rno-miR-326-5p	160	-31.26	-34.8	rno-miR-326-5p↔NM_001100691	162	-29.98	-30.2
circSorcs2-12.8↔rno-miR-326-5p↔Numa1	NM_001100691	circSorcs2-12.8↔rno-miR-326-5p	165	-27.71	-26.7	rno-miR-326-5p↔NM_001100691	162	-29.98	-30.2
circMcm2-15.3↔rno-miR-326-5p↔Cpne6	NM_001191113	circMcm2-15.3↔rno-miR-326-5p	162	-28.72	-27.5	rno-miR-326-5p↔NM_001191113	156	-25.29	-32.7
circElmsan1-3.2↔rno-miR-326-5p↔Cpne6	NM_001191113	circElmsan1-3.2↔rno-miR-326-5p	156	-28.66	-30.2	rno-miR-326-5p↔NM_001191113	156	-25.29	-32.7
circMfsd6-3.3↔rno-miR-326-5p↔Cpne6	NM_001191113	circMfsd6-3.3↔rno-miR-326-5p	166	-30.64	-26.1	rno-miR-326-5p↔NM_001191113	156	-25.29	-32.7
circAlms1-16.13↔rno-miR-326-5p↔Cpne6	NM_001191113	circAlms1-16.13↔rno-miR-326-5p	156	-28.12	-27.3	rno-miR-326-5p↔NM_001191113	156	-25.29	-32.7
circAlms1-16.11↔rno-miR-326-5p↔Cpne6	NM_001191113	circAlms1-16.11↔rno-miR-326-5p	156	-28.12	-27.3	rno-miR-326-5p↔NM_001191113	156	-25.29	-32.7
circCttnbp2-11.5↔rno-miR-326-5p↔Cpne6	NM_001191113	circCttnbp2-11.5↔rno-miR-326-5p	157	-29.05	-33.4	rno-miR-326-5p↔NM_001191113	156	-25.29	-32.7
circSfxn5-13.7↔rno-miR-326-5p↔Cpne6	NM_001191113	circSfxn5-13.7↔rno-miR-326-5p	160	-31.26	-34.8	rno-miR-326-5p↔NM_001191113	156	-25.29	-32.7
circSfxn5-13.11↔rno-miR-326-5p↔Cpne6	NM_001191113	circSfxn5-13.11↔rno-miR-326-5p	160	-31.26	-34.8	rno-miR-326-5p↔NM_001191113	156	-25.29	-32.7
circSfxn5-13.9↔rno-miR-326-5p↔Cpne6	NM_001191113	circSfxn5-13.9↔rno-miR-326-5p	160	-31.26	-34.8	rno-miR-326-5p↔NM_001191113	156	-25.29	-32.7
circSorcs2-12.8↔rno-miR-326-5p↔Cpne6	NM_001191113	circSorcs2-12.8↔rno-miR-326-5p	165	-27.71	-26.7	rno-miR-326-5p↔NM_001191113	156	-25.29	-32.7
circMcm2-15.3↔rno-miR-326-5p↔Rnf123	NM_001191580	circMcm2-15.3↔rno-miR-326-5p	162	-28.72	-27.5	rno-miR-326-5p↔NM_001191580	167	-32.59	-37.9
circElmsan1-3.2↔rno-miR-326-5p↔Rnf123	NM_001191580	circElmsan1-3.2↔rno-miR-326-5p	156	-28.66	-30.2	rno-miR-326-5p↔NM_001191580	167	-32.59	-37.9
circMfsd6-3.3↔rno-miR-326-5p↔Rnf123	NM_001191580	circMfsd6-3.3↔rno-miR-326-5p	166	-30.64	-26.1	rno-miR-326-5p↔NM_001191580	167	-32.59	-37.9
circAlms1-16.13↔rno-miR-326-5p↔Rnf123	NM_001191580	circAlms1-16.13↔rno-miR-326-5p	156	-28.12	-27.3	rno-miR-326-5p↔NM_001191580	167	-32.59	-37.9
circAlms1-16.11↔rno-miR-326-5p↔Rnf123	NM_001191580	circAlms1-16.11↔rno-miR-326-5p	156	-28.12	-27.3	rno-miR-326-5p↔NM_001191580	167	-32.59	-37.9
circCttnbp2-11.5↔rno-miR-326-5p↔Rnf123	NM_001191580	circCttnbp2-11.5↔rno-miR-326-5p	157	-29.05	-33.4	rno-miR-326-5p↔NM_001191580	167	-32.59	-37.9
circSfxn5-13.7↔rno-miR-326-5p↔Rnf123	NM_001191580	circSfxn5-13.7↔rno-miR-326-5p	160	-31.26	-34.8	rno-miR-326-5p↔NM_001191580	167	-32.59	-37.9
circSfxn5-13.11↔rno-miR-326-5p↔Rnf123	NM_001191580	circSfxn5-13.11↔rno-miR-326-5p	160	-31.26	-34.8	rno-miR-326-5p↔NM_001191580	167	-32.59	-37.9
circSfxn5-13.9↔rno-miR-326-5p↔Rnf123	NM_001191580	circSfxn5-13.9↔rno-miR-326-5p	160	-31.26	-34.8	rno-miR-326-5p↔NM_001191580	167	-32.59	-37.9
circSorcs2-12.8↔rno-miR-326-5p↔Rnf123	NM_001191580	circSorcs2-12.8↔rno-miR-326-5p	165	-27.71	-26.7	rno-miR-326-5p↔NM_001191580	167	-32.59	-37.9
circMcm2-15.3↔rno-miR-326-5p↔Fhod1	NM_001191600	circMcm2-15.3↔rno-miR-326-5p	162	-28.72	-27.5	rno-miR-326-5p↔NM_001191600	159	-28.89	-33.6
circElmsan1-3.2↔rno-miR-326-5p↔Fhod1	NM_001191600	circElmsan1-3.2↔rno-miR-326-5p	156	-28.66	-30.2	rno-miR-326-5p↔NM_001191600	159	-28.89	-33.6
circMfsd6-3.3↔rno-miR-326-5p↔Fhod1	NM_001191600	circMfsd6-3.3↔rno-miR-326-5p	166	-30.64	-26.1	rno-miR-326-5p↔NM_001191600	159	-28.89	-33.6
circAlms1-16.13↔rno-miR-326-5p↔Fhod1	NM_001191600	circAlms1-16.13↔rno-miR-326-5p	156	-28.12	-27.3	rno-miR-326-5p↔NM_001191600	159	-28.89	-33.6
circAlms1-16.11↔rno-miR-326-5p↔Fhod1	NM_001191600	circAlms1-16.11↔rno-miR-326-5p	156	-28.12	-27.3	rno-miR-326-5p↔NM_001191600	159	-28.89	-33.6
circCttnbp2-11.5↔rno-miR-326-5p↔Fhod1	NM_001191600	circCttnbp2-11.5↔rno-miR-326-5p	157	-29.05	-33.4	rno-miR-326-5p↔NM_001191600	159	-28.89	-33.6
circSfxn5-13.7↔rno-miR-326-5p↔Fhod1	NM_001191600	circSfxn5-13.7↔rno-miR-326-5p	160	-31.26	-34.8	rno-miR-326-5p↔NM_001191600	159	-28.89	-33.6
circSfxn5-13.11↔rno-miR-326-5p↔Fhod1	NM_001191600	circSfxn5-13.11↔rno-miR-326-5p	160	-31.26	-34.8	rno-miR-326-5p↔NM_001191600	159	-28.89	-33.6
circSfxn5-13.9↔rno-miR-326-5p↔Fhod1	NM_001191600	circSfxn5-13.9↔rno-miR-326-5p	160	-31.26	-34.8	rno-miR-326-5p↔NM_001191600	159	-28.89	-33.6
circSorcs2-12.8↔rno-miR-326-5p↔Fhod1	NM_001191600	circSorcs2-12.8↔rno-miR-326-5p	165	-27.71	-26.7	rno-miR-326-5p↔NM_001191600	159	-28.89	-33.6
circMcm2-15.3↔rno-miR-326-5p↔Lama5	NM_001191609	circMcm2-15.3↔rno-miR-326-5p	162	-28.72	-27.5	rno-miR-326-5p↔NM_001191609	160	-28.12	-34
circElmsan1-3.2↔rno-miR-326-5p↔Lama5	NM_001191609	circElmsan1-3.2↔rno-miR-326-5p	156	-28.66	-30.2	rno-miR-326-5p↔NM_001191609	160	-28.12	-34
circMfsd6-3.3↔rno-miR-326-5p↔Lama5	NM_001191609	circMfsd6-3.3↔rno-miR-326-5p	166	-30.64	-26.1	rno-miR-326-5p↔NM_001191609	160	-28.12	-34
circAlms1-16.13↔rno-miR-326-5p↔Lama5	NM_001191609	circAlms1-16.13↔rno-miR-326-5p	156	-28.12	-27.3	rno-miR-326-5p↔NM_001191609	160	-28.12	-34
circAlms1-16.11↔rno-miR-326-5p↔Lama5	NM_001191609	circAlms1-16.11↔rno-miR-326-5p	156	-28.12	-27.3	rno-miR-326-5p↔NM_001191609	160	-28.12	-34
circCttnbp2-11.5↔rno-miR-326-5p↔Lama5	NM_001191609	circCttnbp2-11.5↔rno-miR-326-5p	157	-29.05	-33.4	rno-miR-326-5p↔NM_001191609	160	-28.12	-34
circSfxn5-13.7↔rno-miR-326-5p↔Lama5	NM_001191609	circSfxn5-13.7↔rno-miR-326-5p	160	-31.26	-34.8	rno-miR-326-5p↔NM_001191609	160	-28.12	-34
circSfxn5-13.11↔rno-miR-326-5p↔Lama5	NM_001191609	circSfxn5-13.11↔rno-miR-326-5p	160	-31.26	-34.8	rno-miR-326-5p↔NM_001191609	160	-28.12	-34
circSfxn5-13.9↔rno-miR-326-5p↔Lama5	NM_001191609	circSfxn5-13.9↔rno-miR-326-5p	160	-31.26	-34.8	rno-miR-326-5p↔NM_001191609	160	-28.12	-34
circSorcs2-12.8↔rno-miR-326-5p↔Lama5	NM_001191609	circSorcs2-12.8↔rno-miR-326-5p	165	-27.71	-26.7	rno-miR-326-5p↔NM_001191609	160	-28.12	-34
circMcm2-15.3↔rno-miR-326-5p↔Nat8l	NM_001191681	circMcm2-15.3↔rno-miR-326-5p	162	-28.72	-27.5	rno-miR-326-5p↔NM_001191681	156	-27.47	-27.8
circElmsan1-3.2↔rno-miR-326-5p↔Nat8l	NM_001191681	circElmsan1-3.2↔rno-miR-326-5p	156	-28.66	-30.2	rno-miR-326-5p↔NM_001191681	156	-27.47	-27.8
circMfsd6-3.3↔rno-miR-326-5p↔Nat8l	NM_001191681	circMfsd6-3.3↔rno-miR-326-5p	166	-30.64	-26.1	rno-miR-326-5p↔NM_001191681	156	-27.47	-27.8
circAlms1-16.13↔rno-miR-326-5p↔Nat8l	NM_001191681	circAlms1-16.13↔rno-miR-326-5p	156	-28.12	-27.3	rno-miR-326-5p↔NM_001191681	156	-27.47	-27.8
circAlms1-16.11↔rno-miR-326-5p↔Nat8l	NM_001191681	circAlms1-16.11↔rno-miR-326-5p	156	-28.12	-27.3	rno-miR-326-5p↔NM_001191681	156	-27.47	-27.8
circCttnbp2-11.5↔rno-miR-326-5p↔Nat8l	NM_001191681	circCttnbp2-11.5↔rno-miR-326-5p	157	-29.05	-33.4	rno-miR-326-5p↔NM_001191681	156	-27.47	-27.8
circSfxn5-13.7↔rno-miR-326-5p↔Nat8l	NM_001191681	circSfxn5-13.7↔rno-miR-326-5p	160	-31.26	-34.8	rno-miR-326-5p↔NM_001191681	156	-27.47	-27.8
circSfxn5-13.11↔rno-miR-326-5p↔Nat8l	NM_001191681	circSfxn5-13.11↔rno-miR-326-5p	160	-31.26	-34.8	rno-miR-326-5p↔NM_001191681	156	-27.47	-27.8
circSfxn5-13.9↔rno-miR-326-5p↔Nat8l	NM_001191681	circSfxn5-13.9↔rno-miR-326-5p	160	-31.26	-34.8	rno-miR-326-5p↔NM_001191681	156	-27.47	-27.8
circSorcs2-12.8↔rno-miR-326-5p↔Nat8l	NM_001191681	circSorcs2-12.8↔rno-miR-326-5p	165	-27.71	-26.7	rno-miR-326-5p↔NM_001191681	156	-27.47	-27.8
circMcm2-15.3↔rno-miR-326-5p↔Rassf8	NM_001191753	circMcm2-15.3↔rno-miR-326-5p	162	-28.72	-27.5	rno-miR-326-5p↔NM_001191753	158	-28.43	-26.8
circElmsan1-3.2↔rno-miR-326-5p↔Rassf8	NM_001191753	circElmsan1-3.2↔rno-miR-326-5p	156	-28.66	-30.2	rno-miR-326-5p↔NM_001191753	158	-28.43	-26.8
circMfsd6-3.3↔rno-miR-326-5p↔Rassf8	NM_001191753	circMfsd6-3.3↔rno-miR-326-5p	166	-30.64	-26.1	rno-miR-326-5p↔NM_001191753	158	-28.43	-26.8
circAlms1-16.13↔rno-miR-326-5p↔Rassf8	NM_001191753	circAlms1-16.13↔rno-miR-326-5p	156	-28.12	-27.3	rno-miR-326-5p↔NM_001191753	158	-28.43	-26.8
circAlms1-16.11↔rno-miR-326-5p↔Rassf8	NM_001191753	circAlms1-16.11↔rno-miR-326-5p	156	-28.12	-27.3	rno-miR-326-5p↔NM_001191753	158	-28.43	-26.8
circCttnbp2-11.5↔rno-miR-326-5p↔Rassf8	NM_001191753	circCttnbp2-11.5↔rno-miR-326-5p	157	-29.05	-33.4	rno-miR-326-5p↔NM_001191753	158	-28.43	-26.8
circSfxn5-13.7↔rno-miR-326-5p↔Rassf8	NM_001191753	circSfxn5-13.7↔rno-miR-326-5p	160	-31.26	-34.8	rno-miR-326-5p↔NM_001191753	158	-28.43	-26.8
circSfxn5-13.11↔rno-miR-326-5p↔Rassf8	NM_001191753	circSfxn5-13.11↔rno-miR-326-5p	160	-31.26	-34.8	rno-miR-326-5p↔NM_001191753	158	-28.43	-26.8
circSfxn5-13.9↔rno-miR-326-5p↔Rassf8	NM_001191753	circSfxn5-13.9↔rno-miR-326-5p	160	-31.26	-34.8	rno-miR-326-5p↔NM_001191753	158	-28.43	-26.8
circSorcs2-12.8↔rno-miR-326-5p↔Rassf8	NM_001191753	circSorcs2-12.8↔rno-miR-326-5p	165	-27.71	-26.7	rno-miR-326-5p↔NM_001191753	158	-28.43	-26.8
circMcm2-15.3↔rno-miR-326-5p↔Tgfb1i1	NM_001191840	circMcm2-15.3↔rno-miR-326-5p	162	-28.72	-27.5	rno-miR-326-5p↔NM_001191840	157	-30.9	-29.1
circElmsan1-3.2↔rno-miR-326-5p↔Tgfb1i1	NM_001191840	circElmsan1-3.2↔rno-miR-326-5p	156	-28.66	-30.2	rno-miR-326-5p↔NM_001191840	157	-30.9	-29.1
circMfsd6-3.3↔rno-miR-326-5p↔Tgfb1i1	NM_001191840	circMfsd6-3.3↔rno-miR-326-5p	166	-30.64	-26.1	rno-miR-326-5p↔NM_001191840	157	-30.9	-29.1
circAlms1-16.13↔rno-miR-326-5p↔Tgfb1i1	NM_001191840	circAlms1-16.13↔rno-miR-326-5p	156	-28.12	-27.3	rno-miR-326-5p↔NM_001191840	157	-30.9	-29.1
circAlms1-16.11↔rno-miR-326-5p↔Tgfb1i1	NM_001191840	circAlms1-16.11↔rno-miR-326-5p	156	-28.12	-27.3	rno-miR-326-5p↔NM_001191840	157	-30.9	-29.1
circCttnbp2-11.5↔rno-miR-326-5p↔Tgfb1i1	NM_001191840	circCttnbp2-11.5↔rno-miR-326-5p	157	-29.05	-33.4	rno-miR-326-5p↔NM_001191840	157	-30.9	-29.1
circSfxn5-13.7↔rno-miR-326-5p↔Tgfb1i1	NM_001191840	circSfxn5-13.7↔rno-miR-326-5p	160	-31.26	-34.8	rno-miR-326-5p↔NM_001191840	157	-30.9	-29.1
circSfxn5-13.11↔rno-miR-326-5p↔Tgfb1i1	NM_001191840	circSfxn5-13.11↔rno-miR-326-5p	160	-31.26	-34.8	rno-miR-326-5p↔NM_001191840	157	-30.9	-29.1
circSfxn5-13.9↔rno-miR-326-5p↔Tgfb1i1	NM_001191840	circSfxn5-13.9↔rno-miR-326-5p	160	-31.26	-34.8	rno-miR-326-5p↔NM_001191840	157	-30.9	-29.1
circSorcs2-12.8↔rno-miR-326-5p↔Tgfb1i1	NM_001191840	circSorcs2-12.8↔rno-miR-326-5p	165	-27.71	-26.7	rno-miR-326-5p↔NM_001191840	157	-30.9	-29.1
circMcm2-15.3↔rno-miR-326-5p↔Flnc	NM_001191862	circMcm2-15.3↔rno-miR-326-5p	162	-28.72	-27.5	rno-miR-326-5p↔NM_001191862	160	-26.51	-30.4
circElmsan1-3.2↔rno-miR-326-5p↔Flnc	NM_001191862	circElmsan1-3.2↔rno-miR-326-5p	156	-28.66	-30.2	rno-miR-326-5p↔NM_001191862	160	-26.51	-30.4
circMfsd6-3.3↔rno-miR-326-5p↔Flnc	NM_001191862	circMfsd6-3.3↔rno-miR-326-5p	166	-30.64	-26.1	rno-miR-326-5p↔NM_001191862	160	-26.51	-30.4
circAlms1-16.13↔rno-miR-326-5p↔Flnc	NM_001191862	circAlms1-16.13↔rno-miR-326-5p	156	-28.12	-27.3	rno-miR-326-5p↔NM_001191862	160	-26.51	-30.4
circAlms1-16.11↔rno-miR-326-5p↔Flnc	NM_001191862	circAlms1-16.11↔rno-miR-326-5p	156	-28.12	-27.3	rno-miR-326-5p↔NM_001191862	160	-26.51	-30.4
circCttnbp2-11.5↔rno-miR-326-5p↔Flnc	NM_001191862	circCttnbp2-11.5↔rno-miR-326-5p	157	-29.05	-33.4	rno-miR-326-5p↔NM_001191862	160	-26.51	-30.4
circSfxn5-13.7↔rno-miR-326-5p↔Flnc	NM_001191862	circSfxn5-13.7↔rno-miR-326-5p	160	-31.26	-34.8	rno-miR-326-5p↔NM_001191862	160	-26.51	-30.4
circSfxn5-13.11↔rno-miR-326-5p↔Flnc	NM_001191862	circSfxn5-13.11↔rno-miR-326-5p	160	-31.26	-34.8	rno-miR-326-5p↔NM_001191862	160	-26.51	-30.4
circSfxn5-13.9↔rno-miR-326-5p↔Flnc	NM_001191862	circSfxn5-13.9↔rno-miR-326-5p	160	-31.26	-34.8	rno-miR-326-5p↔NM_001191862	160	-26.51	-30.4
circSorcs2-12.8↔rno-miR-326-5p↔Flnc	NM_001191862	circSorcs2-12.8↔rno-miR-326-5p	165	-27.71	-26.7	rno-miR-326-5p↔NM_001191862	160	-26.51	-30.4
circMcm2-15.3↔rno-miR-326-5p↔Thsd7a	NM_001191970	circMcm2-15.3↔rno-miR-326-5p	162	-28.72	-27.5	rno-miR-326-5p↔NM_001191970	157	-29.9	-35.2
circElmsan1-3.2↔rno-miR-326-5p↔Thsd7a	NM_001191970	circElmsan1-3.2↔rno-miR-326-5p	156	-28.66	-30.2	rno-miR-326-5p↔NM_001191970	157	-29.9	-35.2
circMfsd6-3.3↔rno-miR-326-5p↔Thsd7a	NM_001191970	circMfsd6-3.3↔rno-miR-326-5p	166	-30.64	-26.1	rno-miR-326-5p↔NM_001191970	157	-29.9	-35.2
circAlms1-16.13↔rno-miR-326-5p↔Thsd7a	NM_001191970	circAlms1-16.13↔rno-miR-326-5p	156	-28.12	-27.3	rno-miR-326-5p↔NM_001191970	157	-29.9	-35.2
circAlms1-16.11↔rno-miR-326-5p↔Thsd7a	NM_001191970	circAlms1-16.11↔rno-miR-326-5p	156	-28.12	-27.3	rno-miR-326-5p↔NM_001191970	157	-29.9	-35.2
circCttnbp2-11.5↔rno-miR-326-5p↔Thsd7a	NM_001191970	circCttnbp2-11.5↔rno-miR-326-5p	157	-29.05	-33.4	rno-miR-326-5p↔NM_001191970	157	-29.9	-35.2
circSfxn5-13.7↔rno-miR-326-5p↔Thsd7a	NM_001191970	circSfxn5-13.7↔rno-miR-326-5p	160	-31.26	-34.8	rno-miR-326-5p↔NM_001191970	157	-29.9	-35.2
circSfxn5-13.11↔rno-miR-326-5p↔Thsd7a	NM_001191970	circSfxn5-13.11↔rno-miR-326-5p	160	-31.26	-34.8	rno-miR-326-5p↔NM_001191970	157	-29.9	-35.2
circSfxn5-13.9↔rno-miR-326-5p↔Thsd7a	NM_001191970	circSfxn5-13.9↔rno-miR-326-5p	160	-31.26	-34.8	rno-miR-326-5p↔NM_001191970	157	-29.9	-35.2
circSorcs2-12.8↔rno-miR-326-5p↔Thsd7a	NM_001191970	circSorcs2-12.8↔rno-miR-326-5p	165	-27.71	-26.7	rno-miR-326-5p↔NM_001191970	157	-29.9	-35.2
circMcm2-15.3↔rno-miR-326-5p↔Dtx3	NM_001191989	circMcm2-15.3↔rno-miR-326-5p	162	-28.72	-27.5	rno-miR-326-5p↔NM_001191989	163	-25.59	-36.1
circElmsan1-3.2↔rno-miR-326-5p↔Dtx3	NM_001191989	circElmsan1-3.2↔rno-miR-326-5p	156	-28.66	-30.2	rno-miR-326-5p↔NM_001191989	163	-25.59	-36.1
circMfsd6-3.3↔rno-miR-326-5p↔Dtx3	NM_001191989	circMfsd6-3.3↔rno-miR-326-5p	166	-30.64	-26.1	rno-miR-326-5p↔NM_001191989	163	-25.59	-36.1
circAlms1-16.13↔rno-miR-326-5p↔Dtx3	NM_001191989	circAlms1-16.13↔rno-miR-326-5p	156	-28.12	-27.3	rno-miR-326-5p↔NM_001191989	163	-25.59	-36.1
circAlms1-16.11↔rno-miR-326-5p↔Dtx3	NM_001191989	circAlms1-16.11↔rno-miR-326-5p	156	-28.12	-27.3	rno-miR-326-5p↔NM_001191989	163	-25.59	-36.1
circCttnbp2-11.5↔rno-miR-326-5p↔Dtx3	NM_001191989	circCttnbp2-11.5↔rno-miR-326-5p	157	-29.05	-33.4	rno-miR-326-5p↔NM_001191989	163	-25.59	-36.1
circSfxn5-13.7↔rno-miR-326-5p↔Dtx3	NM_001191989	circSfxn5-13.7↔rno-miR-326-5p	160	-31.26	-34.8	rno-miR-326-5p↔NM_001191989	163	-25.59	-36.1
circSfxn5-13.11↔rno-miR-326-5p↔Dtx3	NM_001191989	circSfxn5-13.11↔rno-miR-326-5p	160	-31.26	-34.8	rno-miR-326-5p↔NM_001191989	163	-25.59	-36.1
circSfxn5-13.9↔rno-miR-326-5p↔Dtx3	NM_001191989	circSfxn5-13.9↔rno-miR-326-5p	160	-31.26	-34.8	rno-miR-326-5p↔NM_001191989	163	-25.59	-36.1
circSorcs2-12.8↔rno-miR-326-5p↔Dtx3	NM_001191989	circSorcs2-12.8↔rno-miR-326-5p	165	-27.71	-26.7	rno-miR-326-5p↔NM_001191989	163	-25.59	-36.1
circMcm2-15.3↔rno-miR-326-5p↔Hrh3	NM_001270564	circMcm2-15.3↔rno-miR-326-5p	162	-28.72	-27.5	rno-miR-326-5p↔NM_001270564	157	-29.24	-31.9
circElmsan1-3.2↔rno-miR-326-5p↔Hrh3	NM_001270564	circElmsan1-3.2↔rno-miR-326-5p	156	-28.66	-30.2	rno-miR-326-5p↔NM_001270564	157	-29.24	-31.9
circMfsd6-3.3↔rno-miR-326-5p↔Hrh3	NM_001270564	circMfsd6-3.3↔rno-miR-326-5p	166	-30.64	-26.1	rno-miR-326-5p↔NM_001270564	157	-29.24	-31.9
circAlms1-16.13↔rno-miR-326-5p↔Hrh3	NM_001270564	circAlms1-16.13↔rno-miR-326-5p	156	-28.12	-27.3	rno-miR-326-5p↔NM_001270564	157	-29.24	-31.9
circAlms1-16.11↔rno-miR-326-5p↔Hrh3	NM_001270564	circAlms1-16.11↔rno-miR-326-5p	156	-28.12	-27.3	rno-miR-326-5p↔NM_001270564	157	-29.24	-31.9
circCttnbp2-11.5↔rno-miR-326-5p↔Hrh3	NM_001270564	circCttnbp2-11.5↔rno-miR-326-5p	157	-29.05	-33.4	rno-miR-326-5p↔NM_001270564	157	-29.24	-31.9
circSfxn5-13.7↔rno-miR-326-5p↔Hrh3	NM_001270564	circSfxn5-13.7↔rno-miR-326-5p	160	-31.26	-34.8	rno-miR-326-5p↔NM_001270564	157	-29.24	-31.9
circSfxn5-13.11↔rno-miR-326-5p↔Hrh3	NM_001270564	circSfxn5-13.11↔rno-miR-326-5p	160	-31.26	-34.8	rno-miR-326-5p↔NM_001270564	157	-29.24	-31.9
circSfxn5-13.9↔rno-miR-326-5p↔Hrh3	NM_001270564	circSfxn5-13.9↔rno-miR-326-5p	160	-31.26	-34.8	rno-miR-326-5p↔NM_001270564	157	-29.24	-31.9
circSorcs2-12.8↔rno-miR-326-5p↔Hrh3	NM_001270564	circSorcs2-12.8↔rno-miR-326-5p	165	-27.71	-26.7	rno-miR-326-5p↔NM_001270564	157	-29.24	-31.9
circMcm2-15.3↔rno-miR-326-5p↔Unc13a	NM_022861	circMcm2-15.3↔rno-miR-326-5p	162	-28.72	-27.5	rno-miR-326-5p↔NM_022861	167	-36.1	-40.3
circElmsan1-3.2↔rno-miR-326-5p↔Unc13a	NM_022861	circElmsan1-3.2↔rno-miR-326-5p	156	-28.66	-30.2	rno-miR-326-5p↔NM_022861	167	-36.1	-40.3
circMfsd6-3.3↔rno-miR-326-5p↔Unc13a	NM_022861	circMfsd6-3.3↔rno-miR-326-5p	166	-30.64	-26.1	rno-miR-326-5p↔NM_022861	167	-36.1	-40.3
circAlms1-16.13↔rno-miR-326-5p↔Unc13a	NM_022861	circAlms1-16.13↔rno-miR-326-5p	156	-28.12	-27.3	rno-miR-326-5p↔NM_022861	167	-36.1	-40.3
circAlms1-16.11↔rno-miR-326-5p↔Unc13a	NM_022861	circAlms1-16.11↔rno-miR-326-5p	156	-28.12	-27.3	rno-miR-326-5p↔NM_022861	167	-36.1	-40.3
circCttnbp2-11.5↔rno-miR-326-5p↔Unc13a	NM_022861	circCttnbp2-11.5↔rno-miR-326-5p	157	-29.05	-33.4	rno-miR-326-5p↔NM_022861	167	-36.1	-40.3
circSfxn5-13.7↔rno-miR-326-5p↔Unc13a	NM_022861	circSfxn5-13.7↔rno-miR-326-5p	160	-31.26	-34.8	rno-miR-326-5p↔NM_022861	167	-36.1	-40.3
circSfxn5-13.11↔rno-miR-326-5p↔Unc13a	NM_022861	circSfxn5-13.11↔rno-miR-326-5p	160	-31.26	-34.8	rno-miR-326-5p↔NM_022861	167	-36.1	-40.3
circSfxn5-13.9↔rno-miR-326-5p↔Unc13a	NM_022861	circSfxn5-13.9↔rno-miR-326-5p	160	-31.26	-34.8	rno-miR-326-5p↔NM_022861	167	-36.1	-40.3
circSorcs2-12.8↔rno-miR-326-5p↔Unc13a	NM_022861	circSorcs2-12.8↔rno-miR-326-5p	165	-27.71	-26.7	rno-miR-326-5p↔NM_022861	167	-36.1	-40.3
circMcm2-15.3↔rno-miR-326-5p↔Hs6st3	NM_001271404	circMcm2-15.3↔rno-miR-326-5p	162	-28.72	-27.5	rno-miR-326-5p↔NM_001271404	156	-25.72	-26.3
circElmsan1-3.2↔rno-miR-326-5p↔Hs6st3	NM_001271404	circElmsan1-3.2↔rno-miR-326-5p	156	-28.66	-30.2	rno-miR-326-5p↔NM_001271404	156	-25.72	-26.3
circMfsd6-3.3↔rno-miR-326-5p↔Hs6st3	NM_001271404	circMfsd6-3.3↔rno-miR-326-5p	166	-30.64	-26.1	rno-miR-326-5p↔NM_001271404	156	-25.72	-26.3
circAlms1-16.13↔rno-miR-326-5p↔Hs6st3	NM_001271404	circAlms1-16.13↔rno-miR-326-5p	156	-28.12	-27.3	rno-miR-326-5p↔NM_001271404	156	-25.72	-26.3
circAlms1-16.11↔rno-miR-326-5p↔Hs6st3	NM_001271404	circAlms1-16.11↔rno-miR-326-5p	156	-28.12	-27.3	rno-miR-326-5p↔NM_001271404	156	-25.72	-26.3
circCttnbp2-11.5↔rno-miR-326-5p↔Hs6st3	NM_001271404	circCttnbp2-11.5↔rno-miR-326-5p	157	-29.05	-33.4	rno-miR-326-5p↔NM_001271404	156	-25.72	-26.3
circSfxn5-13.7↔rno-miR-326-5p↔Hs6st3	NM_001271404	circSfxn5-13.7↔rno-miR-326-5p	160	-31.26	-34.8	rno-miR-326-5p↔NM_001271404	156	-25.72	-26.3
circSfxn5-13.11↔rno-miR-326-5p↔Hs6st3	NM_001271404	circSfxn5-13.11↔rno-miR-326-5p	160	-31.26	-34.8	rno-miR-326-5p↔NM_001271404	156	-25.72	-26.3
circSfxn5-13.9↔rno-miR-326-5p↔Hs6st3	NM_001271404	circSfxn5-13.9↔rno-miR-326-5p	160	-31.26	-34.8	rno-miR-326-5p↔NM_001271404	156	-25.72	-26.3
circSorcs2-12.8↔rno-miR-326-5p↔Hs6st3	NM_001271404	circSorcs2-12.8↔rno-miR-326-5p	165	-27.71	-26.7	rno-miR-326-5p↔NM_001271404	156	-25.72	-26.3
circMcm2-15.3↔rno-miR-326-5p↔Iqsec2	NM_001277386	circMcm2-15.3↔rno-miR-326-5p	162	-28.72	-27.5	rno-miR-326-5p↔NM_001277386	161	-29.37	-35
circElmsan1-3.2↔rno-miR-326-5p↔Iqsec2	NM_001277386	circElmsan1-3.2↔rno-miR-326-5p	156	-28.66	-30.2	rno-miR-326-5p↔NM_001277386	161	-29.37	-35
circMfsd6-3.3↔rno-miR-326-5p↔Iqsec2	NM_001277386	circMfsd6-3.3↔rno-miR-326-5p	166	-30.64	-26.1	rno-miR-326-5p↔NM_001277386	161	-29.37	-35
circAlms1-16.13↔rno-miR-326-5p↔Iqsec2	NM_001277386	circAlms1-16.13↔rno-miR-326-5p	156	-28.12	-27.3	rno-miR-326-5p↔NM_001277386	161	-29.37	-35
circAlms1-16.11↔rno-miR-326-5p↔Iqsec2	NM_001277386	circAlms1-16.11↔rno-miR-326-5p	156	-28.12	-27.3	rno-miR-326-5p↔NM_001277386	161	-29.37	-35
circCttnbp2-11.5↔rno-miR-326-5p↔Iqsec2	NM_001277386	circCttnbp2-11.5↔rno-miR-326-5p	157	-29.05	-33.4	rno-miR-326-5p↔NM_001277386	161	-29.37	-35
circSfxn5-13.7↔rno-miR-326-5p↔Iqsec2	NM_001277386	circSfxn5-13.7↔rno-miR-326-5p	160	-31.26	-34.8	rno-miR-326-5p↔NM_001277386	161	-29.37	-35
circSfxn5-13.11↔rno-miR-326-5p↔Iqsec2	NM_001277386	circSfxn5-13.11↔rno-miR-326-5p	160	-31.26	-34.8	rno-miR-326-5p↔NM_001277386	161	-29.37	-35
circSfxn5-13.9↔rno-miR-326-5p↔Iqsec2	NM_001277386	circSfxn5-13.9↔rno-miR-326-5p	160	-31.26	-34.8	rno-miR-326-5p↔NM_001277386	161	-29.37	-35
circSorcs2-12.8↔rno-miR-326-5p↔Iqsec2	NM_001277386	circSorcs2-12.8↔rno-miR-326-5p	165	-27.71	-26.7	rno-miR-326-5p↔NM_001277386	161	-29.37	-35
circMcm2-15.3↔rno-miR-326-5p↔Trpm3	NM_001191562	circMcm2-15.3↔rno-miR-326-5p	162	-28.72	-27.5	rno-miR-326-5p↔NM_001191562	157	-31.04	-27.6
circElmsan1-3.2↔rno-miR-326-5p↔Trpm3	NM_001191562	circElmsan1-3.2↔rno-miR-326-5p	156	-28.66	-30.2	rno-miR-326-5p↔NM_001191562	157	-31.04	-27.6
circMfsd6-3.3↔rno-miR-326-5p↔Trpm3	NM_001191562	circMfsd6-3.3↔rno-miR-326-5p	166	-30.64	-26.1	rno-miR-326-5p↔NM_001191562	157	-31.04	-27.6
circAlms1-16.13↔rno-miR-326-5p↔Trpm3	NM_001191562	circAlms1-16.13↔rno-miR-326-5p	156	-28.12	-27.3	rno-miR-326-5p↔NM_001191562	157	-31.04	-27.6
circAlms1-16.11↔rno-miR-326-5p↔Trpm3	NM_001191562	circAlms1-16.11↔rno-miR-326-5p	156	-28.12	-27.3	rno-miR-326-5p↔NM_001191562	157	-31.04	-27.6
circCttnbp2-11.5↔rno-miR-326-5p↔Trpm3	NM_001191562	circCttnbp2-11.5↔rno-miR-326-5p	157	-29.05	-33.4	rno-miR-326-5p↔NM_001191562	157	-31.04	-27.6
circSfxn5-13.7↔rno-miR-326-5p↔Trpm3	NM_001191562	circSfxn5-13.7↔rno-miR-326-5p	160	-31.26	-34.8	rno-miR-326-5p↔NM_001191562	157	-31.04	-27.6
circSfxn5-13.11↔rno-miR-326-5p↔Trpm3	NM_001191562	circSfxn5-13.11↔rno-miR-326-5p	160	-31.26	-34.8	rno-miR-326-5p↔NM_001191562	157	-31.04	-27.6
circSfxn5-13.9↔rno-miR-326-5p↔Trpm3	NM_001191562	circSfxn5-13.9↔rno-miR-326-5p	160	-31.26	-34.8	rno-miR-326-5p↔NM_001191562	157	-31.04	-27.6
circSorcs2-12.8↔rno-miR-326-5p↔Trpm3	NM_001191562	circSorcs2-12.8↔rno-miR-326-5p	165	-27.71	-26.7	rno-miR-326-5p↔NM_001191562	157	-31.04	-27.6
circMcm2-15.3↔rno-miR-326-5p↔Slc2a6	NM_001106562	circMcm2-15.3↔rno-miR-326-5p	162	-28.72	-27.5	rno-miR-326-5p↔NM_001106562	160	-26.98	-31.8
circElmsan1-3.2↔rno-miR-326-5p↔Slc2a6	NM_001106562	circElmsan1-3.2↔rno-miR-326-5p	156	-28.66	-30.2	rno-miR-326-5p↔NM_001106562	160	-26.98	-31.8
circMfsd6-3.3↔rno-miR-326-5p↔Slc2a6	NM_001106562	circMfsd6-3.3↔rno-miR-326-5p	166	-30.64	-26.1	rno-miR-326-5p↔NM_001106562	160	-26.98	-31.8
circAlms1-16.13↔rno-miR-326-5p↔Slc2a6	NM_001106562	circAlms1-16.13↔rno-miR-326-5p	156	-28.12	-27.3	rno-miR-326-5p↔NM_001106562	160	-26.98	-31.8
circAlms1-16.11↔rno-miR-326-5p↔Slc2a6	NM_001106562	circAlms1-16.11↔rno-miR-326-5p	156	-28.12	-27.3	rno-miR-326-5p↔NM_001106562	160	-26.98	-31.8
circCttnbp2-11.5↔rno-miR-326-5p↔Slc2a6	NM_001106562	circCttnbp2-11.5↔rno-miR-326-5p	157	-29.05	-33.4	rno-miR-326-5p↔NM_001106562	160	-26.98	-31.8
circSfxn5-13.7↔rno-miR-326-5p↔Slc2a6	NM_001106562	circSfxn5-13.7↔rno-miR-326-5p	160	-31.26	-34.8	rno-miR-326-5p↔NM_001106562	160	-26.98	-31.8
circSfxn5-13.11↔rno-miR-326-5p↔Slc2a6	NM_001106562	circSfxn5-13.11↔rno-miR-326-5p	160	-31.26	-34.8	rno-miR-326-5p↔NM_001106562	160	-26.98	-31.8
circSfxn5-13.9↔rno-miR-326-5p↔Slc2a6	NM_001106562	circSfxn5-13.9↔rno-miR-326-5p	160	-31.26	-34.8	rno-miR-326-5p↔NM_001106562	160	-26.98	-31.8
circSorcs2-12.8↔rno-miR-326-5p↔Slc2a6	NM_001106562	circSorcs2-12.8↔rno-miR-326-5p	165	-27.71	-26.7	rno-miR-326-5p↔NM_001106562	160	-26.98	-31.8
circMcm2-15.3↔rno-miR-326-5p↔Asgr1	NM_012503	circMcm2-15.3↔rno-miR-326-5p	162	-28.72	-27.5	rno-miR-326-5p↔NM_012503	178	-32.77	-34.7
circElmsan1-3.2↔rno-miR-326-5p↔Asgr1	NM_012503	circElmsan1-3.2↔rno-miR-326-5p	156	-28.66	-30.2	rno-miR-326-5p↔NM_012503	178	-32.77	-34.7
circMfsd6-3.3↔rno-miR-326-5p↔Asgr1	NM_012503	circMfsd6-3.3↔rno-miR-326-5p	166	-30.64	-26.1	rno-miR-326-5p↔NM_012503	178	-32.77	-34.7
circAlms1-16.13↔rno-miR-326-5p↔Asgr1	NM_012503	circAlms1-16.13↔rno-miR-326-5p	156	-28.12	-27.3	rno-miR-326-5p↔NM_012503	178	-32.77	-34.7
circAlms1-16.11↔rno-miR-326-5p↔Asgr1	NM_012503	circAlms1-16.11↔rno-miR-326-5p	156	-28.12	-27.3	rno-miR-326-5p↔NM_012503	178	-32.77	-34.7
circCttnbp2-11.5↔rno-miR-326-5p↔Asgr1	NM_012503	circCttnbp2-11.5↔rno-miR-326-5p	157	-29.05	-33.4	rno-miR-326-5p↔NM_012503	178	-32.77	-34.7
circSfxn5-13.7↔rno-miR-326-5p↔Asgr1	NM_012503	circSfxn5-13.7↔rno-miR-326-5p	160	-31.26	-34.8	rno-miR-326-5p↔NM_012503	178	-32.77	-34.7
circSfxn5-13.11↔rno-miR-326-5p↔Asgr1	NM_012503	circSfxn5-13.11↔rno-miR-326-5p	160	-31.26	-34.8	rno-miR-326-5p↔NM_012503	178	-32.77	-34.7
circSfxn5-13.9↔rno-miR-326-5p↔Asgr1	NM_012503	circSfxn5-13.9↔rno-miR-326-5p	160	-31.26	-34.8	rno-miR-326-5p↔NM_012503	178	-32.77	-34.7
circSorcs2-12.8↔rno-miR-326-5p↔Asgr1	NM_012503	circSorcs2-12.8↔rno-miR-326-5p	165	-27.71	-26.7	rno-miR-326-5p↔NM_012503	178	-32.77	-34.7
circMcm2-15.3↔rno-miR-326-5p↔Gja1	NM_012567	circMcm2-15.3↔rno-miR-326-5p	162	-28.72	-27.5	rno-miR-326-5p↔NM_012567	156	-29.61	-29.6
circElmsan1-3.2↔rno-miR-326-5p↔Gja1	NM_012567	circElmsan1-3.2↔rno-miR-326-5p	156	-28.66	-30.2	rno-miR-326-5p↔NM_012567	156	-29.61	-29.6
circMfsd6-3.3↔rno-miR-326-5p↔Gja1	NM_012567	circMfsd6-3.3↔rno-miR-326-5p	166	-30.64	-26.1	rno-miR-326-5p↔NM_012567	156	-29.61	-29.6
circAlms1-16.13↔rno-miR-326-5p↔Gja1	NM_012567	circAlms1-16.13↔rno-miR-326-5p	156	-28.12	-27.3	rno-miR-326-5p↔NM_012567	156	-29.61	-29.6
circAlms1-16.11↔rno-miR-326-5p↔Gja1	NM_012567	circAlms1-16.11↔rno-miR-326-5p	156	-28.12	-27.3	rno-miR-326-5p↔NM_012567	156	-29.61	-29.6
circCttnbp2-11.5↔rno-miR-326-5p↔Gja1	NM_012567	circCttnbp2-11.5↔rno-miR-326-5p	157	-29.05	-33.4	rno-miR-326-5p↔NM_012567	156	-29.61	-29.6
circSfxn5-13.7↔rno-miR-326-5p↔Gja1	NM_012567	circSfxn5-13.7↔rno-miR-326-5p	160	-31.26	-34.8	rno-miR-326-5p↔NM_012567	156	-29.61	-29.6
circSfxn5-13.11↔rno-miR-326-5p↔Gja1	NM_012567	circSfxn5-13.11↔rno-miR-326-5p	160	-31.26	-34.8	rno-miR-326-5p↔NM_012567	156	-29.61	-29.6
circSfxn5-13.9↔rno-miR-326-5p↔Gja1	NM_012567	circSfxn5-13.9↔rno-miR-326-5p	160	-31.26	-34.8	rno-miR-326-5p↔NM_012567	156	-29.61	-29.6
circSorcs2-12.8↔rno-miR-326-5p↔Gja1	NM_012567	circSorcs2-12.8↔rno-miR-326-5p	165	-27.71	-26.7	rno-miR-326-5p↔NM_012567	156	-29.61	-29.6
circMcm2-15.3↔rno-miR-326-5p↔Hcn3	NM_053685	circMcm2-15.3↔rno-miR-326-5p	162	-28.72	-27.5	rno-miR-326-5p↔NM_053685	157	-28.42	-27.2
circElmsan1-3.2↔rno-miR-326-5p↔Hcn3	NM_053685	circElmsan1-3.2↔rno-miR-326-5p	156	-28.66	-30.2	rno-miR-326-5p↔NM_053685	157	-28.42	-27.2
circMfsd6-3.3↔rno-miR-326-5p↔Hcn3	NM_053685	circMfsd6-3.3↔rno-miR-326-5p	166	-30.64	-26.1	rno-miR-326-5p↔NM_053685	157	-28.42	-27.2
circAlms1-16.13↔rno-miR-326-5p↔Hcn3	NM_053685	circAlms1-16.13↔rno-miR-326-5p	156	-28.12	-27.3	rno-miR-326-5p↔NM_053685	157	-28.42	-27.2
circAlms1-16.11↔rno-miR-326-5p↔Hcn3	NM_053685	circAlms1-16.11↔rno-miR-326-5p	156	-28.12	-27.3	rno-miR-326-5p↔NM_053685	157	-28.42	-27.2
circCttnbp2-11.5↔rno-miR-326-5p↔Hcn3	NM_053685	circCttnbp2-11.5↔rno-miR-326-5p	157	-29.05	-33.4	rno-miR-326-5p↔NM_053685	157	-28.42	-27.2
circSfxn5-13.7↔rno-miR-326-5p↔Hcn3	NM_053685	circSfxn5-13.7↔rno-miR-326-5p	160	-31.26	-34.8	rno-miR-326-5p↔NM_053685	157	-28.42	-27.2
circSfxn5-13.11↔rno-miR-326-5p↔Hcn3	NM_053685	circSfxn5-13.11↔rno-miR-326-5p	160	-31.26	-34.8	rno-miR-326-5p↔NM_053685	157	-28.42	-27.2
circSfxn5-13.9↔rno-miR-326-5p↔Hcn3	NM_053685	circSfxn5-13.9↔rno-miR-326-5p	160	-31.26	-34.8	rno-miR-326-5p↔NM_053685	157	-28.42	-27.2
circSorcs2-12.8↔rno-miR-326-5p↔Hcn3	NM_053685	circSorcs2-12.8↔rno-miR-326-5p	165	-27.71	-26.7	rno-miR-326-5p↔NM_053685	157	-28.42	-27.2
circMcm2-15.3↔rno-miR-326-5p↔Prkcg	NM_012628	circMcm2-15.3↔rno-miR-326-5p	162	-28.72	-27.5	rno-miR-326-5p↔NM_012628	162	-28.68	-31.1
circElmsan1-3.2↔rno-miR-326-5p↔Prkcg	NM_012628	circElmsan1-3.2↔rno-miR-326-5p	156	-28.66	-30.2	rno-miR-326-5p↔NM_012628	162	-28.68	-31.1
circMfsd6-3.3↔rno-miR-326-5p↔Prkcg	NM_012628	circMfsd6-3.3↔rno-miR-326-5p	166	-30.64	-26.1	rno-miR-326-5p↔NM_012628	162	-28.68	-31.1
circAlms1-16.13↔rno-miR-326-5p↔Prkcg	NM_012628	circAlms1-16.13↔rno-miR-326-5p	156	-28.12	-27.3	rno-miR-326-5p↔NM_012628	162	-28.68	-31.1
circAlms1-16.11↔rno-miR-326-5p↔Prkcg	NM_012628	circAlms1-16.11↔rno-miR-326-5p	156	-28.12	-27.3	rno-miR-326-5p↔NM_012628	162	-28.68	-31.1
circCttnbp2-11.5↔rno-miR-326-5p↔Prkcg	NM_012628	circCttnbp2-11.5↔rno-miR-326-5p	157	-29.05	-33.4	rno-miR-326-5p↔NM_012628	162	-28.68	-31.1
circSfxn5-13.7↔rno-miR-326-5p↔Prkcg	NM_012628	circSfxn5-13.7↔rno-miR-326-5p	160	-31.26	-34.8	rno-miR-326-5p↔NM_012628	162	-28.68	-31.1
circSfxn5-13.11↔rno-miR-326-5p↔Prkcg	NM_012628	circSfxn5-13.11↔rno-miR-326-5p	160	-31.26	-34.8	rno-miR-326-5p↔NM_012628	162	-28.68	-31.1
circSfxn5-13.9↔rno-miR-326-5p↔Prkcg	NM_012628	circSfxn5-13.9↔rno-miR-326-5p	160	-31.26	-34.8	rno-miR-326-5p↔NM_012628	162	-28.68	-31.1
circSorcs2-12.8↔rno-miR-326-5p↔Prkcg	NM_012628	circSorcs2-12.8↔rno-miR-326-5p	165	-27.71	-26.7	rno-miR-326-5p↔NM_012628	162	-28.68	-31.1
circMcm2-15.3↔rno-miR-326-5p↔Fmo1	NM_012792	circMcm2-15.3↔rno-miR-326-5p	162	-28.72	-27.5	rno-miR-326-5p↔NM_012792	158	-29.1	-25.1
circElmsan1-3.2↔rno-miR-326-5p↔Fmo1	NM_012792	circElmsan1-3.2↔rno-miR-326-5p	156	-28.66	-30.2	rno-miR-326-5p↔NM_012792	158	-29.1	-25.1
circMfsd6-3.3↔rno-miR-326-5p↔Fmo1	NM_012792	circMfsd6-3.3↔rno-miR-326-5p	166	-30.64	-26.1	rno-miR-326-5p↔NM_012792	158	-29.1	-25.1
circAlms1-16.13↔rno-miR-326-5p↔Fmo1	NM_012792	circAlms1-16.13↔rno-miR-326-5p	156	-28.12	-27.3	rno-miR-326-5p↔NM_012792	158	-29.1	-25.1
circAlms1-16.11↔rno-miR-326-5p↔Fmo1	NM_012792	circAlms1-16.11↔rno-miR-326-5p	156	-28.12	-27.3	rno-miR-326-5p↔NM_012792	158	-29.1	-25.1
circCttnbp2-11.5↔rno-miR-326-5p↔Fmo1	NM_012792	circCttnbp2-11.5↔rno-miR-326-5p	157	-29.05	-33.4	rno-miR-326-5p↔NM_012792	158	-29.1	-25.1
circSfxn5-13.7↔rno-miR-326-5p↔Fmo1	NM_012792	circSfxn5-13.7↔rno-miR-326-5p	160	-31.26	-34.8	rno-miR-326-5p↔NM_012792	158	-29.1	-25.1
circSfxn5-13.11↔rno-miR-326-5p↔Fmo1	NM_012792	circSfxn5-13.11↔rno-miR-326-5p	160	-31.26	-34.8	rno-miR-326-5p↔NM_012792	158	-29.1	-25.1
circSfxn5-13.9↔rno-miR-326-5p↔Fmo1	NM_012792	circSfxn5-13.9↔rno-miR-326-5p	160	-31.26	-34.8	rno-miR-326-5p↔NM_012792	158	-29.1	-25.1
circSorcs2-12.8↔rno-miR-326-5p↔Fmo1	NM_012792	circSorcs2-12.8↔rno-miR-326-5p	165	-27.71	-26.7	rno-miR-326-5p↔NM_012792	158	-29.1	-25.1
circMcm2-15.3↔rno-miR-326-5p↔Gp5	NM_012795	circMcm2-15.3↔rno-miR-326-5p	162	-28.72	-27.5	rno-miR-326-5p↔NM_012795	161	-28.37	-35
circElmsan1-3.2↔rno-miR-326-5p↔Gp5	NM_012795	circElmsan1-3.2↔rno-miR-326-5p	156	-28.66	-30.2	rno-miR-326-5p↔NM_012795	161	-28.37	-35
circMfsd6-3.3↔rno-miR-326-5p↔Gp5	NM_012795	circMfsd6-3.3↔rno-miR-326-5p	166	-30.64	-26.1	rno-miR-326-5p↔NM_012795	161	-28.37	-35
circAlms1-16.13↔rno-miR-326-5p↔Gp5	NM_012795	circAlms1-16.13↔rno-miR-326-5p	156	-28.12	-27.3	rno-miR-326-5p↔NM_012795	161	-28.37	-35
circAlms1-16.11↔rno-miR-326-5p↔Gp5	NM_012795	circAlms1-16.11↔rno-miR-326-5p	156	-28.12	-27.3	rno-miR-326-5p↔NM_012795	161	-28.37	-35
circCttnbp2-11.5↔rno-miR-326-5p↔Gp5	NM_012795	circCttnbp2-11.5↔rno-miR-326-5p	157	-29.05	-33.4	rno-miR-326-5p↔NM_012795	161	-28.37	-35
circSfxn5-13.7↔rno-miR-326-5p↔Gp5	NM_012795	circSfxn5-13.7↔rno-miR-326-5p	160	-31.26	-34.8	rno-miR-326-5p↔NM_012795	161	-28.37	-35
circSfxn5-13.11↔rno-miR-326-5p↔Gp5	NM_012795	circSfxn5-13.11↔rno-miR-326-5p	160	-31.26	-34.8	rno-miR-326-5p↔NM_012795	161	-28.37	-35
circSfxn5-13.9↔rno-miR-326-5p↔Gp5	NM_012795	circSfxn5-13.9↔rno-miR-326-5p	160	-31.26	-34.8	rno-miR-326-5p↔NM_012795	161	-28.37	-35
circSorcs2-12.8↔rno-miR-326-5p↔Gp5	NM_012795	circSorcs2-12.8↔rno-miR-326-5p	165	-27.71	-26.7	rno-miR-326-5p↔NM_012795	161	-28.37	-35
circMcm2-15.3↔rno-miR-326-5p↔P2ry1	NM_012800	circMcm2-15.3↔rno-miR-326-5p	162	-28.72	-27.5	rno-miR-326-5p↔NM_012800	166	-30.66	-27.4
circElmsan1-3.2↔rno-miR-326-5p↔P2ry1	NM_012800	circElmsan1-3.2↔rno-miR-326-5p	156	-28.66	-30.2	rno-miR-326-5p↔NM_012800	166	-30.66	-27.4
circMfsd6-3.3↔rno-miR-326-5p↔P2ry1	NM_012800	circMfsd6-3.3↔rno-miR-326-5p	166	-30.64	-26.1	rno-miR-326-5p↔NM_012800	166	-30.66	-27.4
circAlms1-16.13↔rno-miR-326-5p↔P2ry1	NM_012800	circAlms1-16.13↔rno-miR-326-5p	156	-28.12	-27.3	rno-miR-326-5p↔NM_012800	166	-30.66	-27.4
circAlms1-16.11↔rno-miR-326-5p↔P2ry1	NM_012800	circAlms1-16.11↔rno-miR-326-5p	156	-28.12	-27.3	rno-miR-326-5p↔NM_012800	166	-30.66	-27.4
circCttnbp2-11.5↔rno-miR-326-5p↔P2ry1	NM_012800	circCttnbp2-11.5↔rno-miR-326-5p	157	-29.05	-33.4	rno-miR-326-5p↔NM_012800	166	-30.66	-27.4
circSfxn5-13.7↔rno-miR-326-5p↔P2ry1	NM_012800	circSfxn5-13.7↔rno-miR-326-5p	160	-31.26	-34.8	rno-miR-326-5p↔NM_012800	166	-30.66	-27.4
circSfxn5-13.11↔rno-miR-326-5p↔P2ry1	NM_012800	circSfxn5-13.11↔rno-miR-326-5p	160	-31.26	-34.8	rno-miR-326-5p↔NM_012800	166	-30.66	-27.4
circSfxn5-13.9↔rno-miR-326-5p↔P2ry1	NM_012800	circSfxn5-13.9↔rno-miR-326-5p	160	-31.26	-34.8	rno-miR-326-5p↔NM_012800	166	-30.66	-27.4
circSorcs2-12.8↔rno-miR-326-5p↔P2ry1	NM_012800	circSorcs2-12.8↔rno-miR-326-5p	165	-27.71	-26.7	rno-miR-326-5p↔NM_012800	166	-30.66	-27.4
circMcm2-15.3↔rno-miR-326-5p↔Elk4	NM_001107173	circMcm2-15.3↔rno-miR-326-5p	162	-28.72	-27.5	rno-miR-326-5p↔NM_001107173	156	-26.46	-25.1
circElmsan1-3.2↔rno-miR-326-5p↔Elk4	NM_001107173	circElmsan1-3.2↔rno-miR-326-5p	156	-28.66	-30.2	rno-miR-326-5p↔NM_001107173	156	-26.46	-25.1
circMfsd6-3.3↔rno-miR-326-5p↔Elk4	NM_001107173	circMfsd6-3.3↔rno-miR-326-5p	166	-30.64	-26.1	rno-miR-326-5p↔NM_001107173	156	-26.46	-25.1
circAlms1-16.13↔rno-miR-326-5p↔Elk4	NM_001107173	circAlms1-16.13↔rno-miR-326-5p	156	-28.12	-27.3	rno-miR-326-5p↔NM_001107173	156	-26.46	-25.1
circAlms1-16.11↔rno-miR-326-5p↔Elk4	NM_001107173	circAlms1-16.11↔rno-miR-326-5p	156	-28.12	-27.3	rno-miR-326-5p↔NM_001107173	156	-26.46	-25.1
circCttnbp2-11.5↔rno-miR-326-5p↔Elk4	NM_001107173	circCttnbp2-11.5↔rno-miR-326-5p	157	-29.05	-33.4	rno-miR-326-5p↔NM_001107173	156	-26.46	-25.1
circSfxn5-13.7↔rno-miR-326-5p↔Elk4	NM_001107173	circSfxn5-13.7↔rno-miR-326-5p	160	-31.26	-34.8	rno-miR-326-5p↔NM_001107173	156	-26.46	-25.1
circSfxn5-13.11↔rno-miR-326-5p↔Elk4	NM_001107173	circSfxn5-13.11↔rno-miR-326-5p	160	-31.26	-34.8	rno-miR-326-5p↔NM_001107173	156	-26.46	-25.1
circSfxn5-13.9↔rno-miR-326-5p↔Elk4	NM_001107173	circSfxn5-13.9↔rno-miR-326-5p	160	-31.26	-34.8	rno-miR-326-5p↔NM_001107173	156	-26.46	-25.1
circSorcs2-12.8↔rno-miR-326-5p↔Elk4	NM_001107173	circSorcs2-12.8↔rno-miR-326-5p	165	-27.71	-26.7	rno-miR-326-5p↔NM_001107173	156	-26.46	-25.1
circMcm2-15.3↔rno-miR-326-5p↔Itgb4	NM_013180	circMcm2-15.3↔rno-miR-326-5p	162	-28.72	-27.5	rno-miR-326-5p↔NM_013180	157	-30.99	-26.1
circElmsan1-3.2↔rno-miR-326-5p↔Itgb4	NM_013180	circElmsan1-3.2↔rno-miR-326-5p	156	-28.66	-30.2	rno-miR-326-5p↔NM_013180	157	-30.99	-26.1
circMfsd6-3.3↔rno-miR-326-5p↔Itgb4	NM_013180	circMfsd6-3.3↔rno-miR-326-5p	166	-30.64	-26.1	rno-miR-326-5p↔NM_013180	157	-30.99	-26.1
circAlms1-16.13↔rno-miR-326-5p↔Itgb4	NM_013180	circAlms1-16.13↔rno-miR-326-5p	156	-28.12	-27.3	rno-miR-326-5p↔NM_013180	157	-30.99	-26.1
circAlms1-16.11↔rno-miR-326-5p↔Itgb4	NM_013180	circAlms1-16.11↔rno-miR-326-5p	156	-28.12	-27.3	rno-miR-326-5p↔NM_013180	157	-30.99	-26.1
circCttnbp2-11.5↔rno-miR-326-5p↔Itgb4	NM_013180	circCttnbp2-11.5↔rno-miR-326-5p	157	-29.05	-33.4	rno-miR-326-5p↔NM_013180	157	-30.99	-26.1
circSfxn5-13.7↔rno-miR-326-5p↔Itgb4	NM_013180	circSfxn5-13.7↔rno-miR-326-5p	160	-31.26	-34.8	rno-miR-326-5p↔NM_013180	157	-30.99	-26.1
circSfxn5-13.11↔rno-miR-326-5p↔Itgb4	NM_013180	circSfxn5-13.11↔rno-miR-326-5p	160	-31.26	-34.8	rno-miR-326-5p↔NM_013180	157	-30.99	-26.1
circSfxn5-13.9↔rno-miR-326-5p↔Itgb4	NM_013180	circSfxn5-13.9↔rno-miR-326-5p	160	-31.26	-34.8	rno-miR-326-5p↔NM_013180	157	-30.99	-26.1
circSorcs2-12.8↔rno-miR-326-5p↔Itgb4	NM_013180	circSorcs2-12.8↔rno-miR-326-5p	165	-27.71	-26.7	rno-miR-326-5p↔NM_013180	157	-30.99	-26.1
circMcm2-15.3↔rno-miR-326-5p↔Ttyh3	NM_001107124	circMcm2-15.3↔rno-miR-326-5p	162	-28.72	-27.5	rno-miR-326-5p↔NM_001107124	158	-25.24	-27.6
circElmsan1-3.2↔rno-miR-326-5p↔Ttyh3	NM_001107124	circElmsan1-3.2↔rno-miR-326-5p	156	-28.66	-30.2	rno-miR-326-5p↔NM_001107124	158	-25.24	-27.6
circMfsd6-3.3↔rno-miR-326-5p↔Ttyh3	NM_001107124	circMfsd6-3.3↔rno-miR-326-5p	166	-30.64	-26.1	rno-miR-326-5p↔NM_001107124	158	-25.24	-27.6
circAlms1-16.13↔rno-miR-326-5p↔Ttyh3	NM_001107124	circAlms1-16.13↔rno-miR-326-5p	156	-28.12	-27.3	rno-miR-326-5p↔NM_001107124	158	-25.24	-27.6
circAlms1-16.11↔rno-miR-326-5p↔Ttyh3	NM_001107124	circAlms1-16.11↔rno-miR-326-5p	156	-28.12	-27.3	rno-miR-326-5p↔NM_001107124	158	-25.24	-27.6
circCttnbp2-11.5↔rno-miR-326-5p↔Ttyh3	NM_001107124	circCttnbp2-11.5↔rno-miR-326-5p	157	-29.05	-33.4	rno-miR-326-5p↔NM_001107124	158	-25.24	-27.6
circSfxn5-13.7↔rno-miR-326-5p↔Ttyh3	NM_001107124	circSfxn5-13.7↔rno-miR-326-5p	160	-31.26	-34.8	rno-miR-326-5p↔NM_001107124	158	-25.24	-27.6
circSfxn5-13.11↔rno-miR-326-5p↔Ttyh3	NM_001107124	circSfxn5-13.11↔rno-miR-326-5p	160	-31.26	-34.8	rno-miR-326-5p↔NM_001107124	158	-25.24	-27.6
circSfxn5-13.9↔rno-miR-326-5p↔Ttyh3	NM_001107124	circSfxn5-13.9↔rno-miR-326-5p	160	-31.26	-34.8	rno-miR-326-5p↔NM_001107124	158	-25.24	-27.6
circSorcs2-12.8↔rno-miR-326-5p↔Ttyh3	NM_001107124	circSorcs2-12.8↔rno-miR-326-5p	165	-27.71	-26.7	rno-miR-326-5p↔NM_001107124	158	-25.24	-27.6
circMcm2-15.3↔rno-miR-326-5p↔Erbb2	NM_017003	circMcm2-15.3↔rno-miR-326-5p	162	-28.72	-27.5	rno-miR-326-5p↔NM_017003	157	-32.63	-32.4
circElmsan1-3.2↔rno-miR-326-5p↔Erbb2	NM_017003	circElmsan1-3.2↔rno-miR-326-5p	156	-28.66	-30.2	rno-miR-326-5p↔NM_017003	157	-32.63	-32.4
circMfsd6-3.3↔rno-miR-326-5p↔Erbb2	NM_017003	circMfsd6-3.3↔rno-miR-326-5p	166	-30.64	-26.1	rno-miR-326-5p↔NM_017003	157	-32.63	-32.4
circAlms1-16.13↔rno-miR-326-5p↔Erbb2	NM_017003	circAlms1-16.13↔rno-miR-326-5p	156	-28.12	-27.3	rno-miR-326-5p↔NM_017003	157	-32.63	-32.4
circAlms1-16.11↔rno-miR-326-5p↔Erbb2	NM_017003	circAlms1-16.11↔rno-miR-326-5p	156	-28.12	-27.3	rno-miR-326-5p↔NM_017003	157	-32.63	-32.4
circCttnbp2-11.5↔rno-miR-326-5p↔Erbb2	NM_017003	circCttnbp2-11.5↔rno-miR-326-5p	157	-29.05	-33.4	rno-miR-326-5p↔NM_017003	157	-32.63	-32.4
circSfxn5-13.7↔rno-miR-326-5p↔Erbb2	NM_017003	circSfxn5-13.7↔rno-miR-326-5p	160	-31.26	-34.8	rno-miR-326-5p↔NM_017003	157	-32.63	-32.4
circSfxn5-13.11↔rno-miR-326-5p↔Erbb2	NM_017003	circSfxn5-13.11↔rno-miR-326-5p	160	-31.26	-34.8	rno-miR-326-5p↔NM_017003	157	-32.63	-32.4
circSfxn5-13.9↔rno-miR-326-5p↔Erbb2	NM_017003	circSfxn5-13.9↔rno-miR-326-5p	160	-31.26	-34.8	rno-miR-326-5p↔NM_017003	157	-32.63	-32.4
circSorcs2-12.8↔rno-miR-326-5p↔Erbb2	NM_017003	circSorcs2-12.8↔rno-miR-326-5p	165	-27.71	-26.7	rno-miR-326-5p↔NM_017003	157	-32.63	-32.4
circMcm2-15.3↔rno-miR-326-5p↔Slc4a3	NM_017049	circMcm2-15.3↔rno-miR-326-5p	162	-28.72	-27.5	rno-miR-326-5p↔NM_017049	159	-31.24	-32.5
circElmsan1-3.2↔rno-miR-326-5p↔Slc4a3	NM_017049	circElmsan1-3.2↔rno-miR-326-5p	156	-28.66	-30.2	rno-miR-326-5p↔NM_017049	159	-31.24	-32.5
circMfsd6-3.3↔rno-miR-326-5p↔Slc4a3	NM_017049	circMfsd6-3.3↔rno-miR-326-5p	166	-30.64	-26.1	rno-miR-326-5p↔NM_017049	159	-31.24	-32.5
circAlms1-16.13↔rno-miR-326-5p↔Slc4a3	NM_017049	circAlms1-16.13↔rno-miR-326-5p	156	-28.12	-27.3	rno-miR-326-5p↔NM_017049	159	-31.24	-32.5
circAlms1-16.11↔rno-miR-326-5p↔Slc4a3	NM_017049	circAlms1-16.11↔rno-miR-326-5p	156	-28.12	-27.3	rno-miR-326-5p↔NM_017049	159	-31.24	-32.5
circCttnbp2-11.5↔rno-miR-326-5p↔Slc4a3	NM_017049	circCttnbp2-11.5↔rno-miR-326-5p	157	-29.05	-33.4	rno-miR-326-5p↔NM_017049	159	-31.24	-32.5
circSfxn5-13.7↔rno-miR-326-5p↔Slc4a3	NM_017049	circSfxn5-13.7↔rno-miR-326-5p	160	-31.26	-34.8	rno-miR-326-5p↔NM_017049	159	-31.24	-32.5
circSfxn5-13.11↔rno-miR-326-5p↔Slc4a3	NM_017049	circSfxn5-13.11↔rno-miR-326-5p	160	-31.26	-34.8	rno-miR-326-5p↔NM_017049	159	-31.24	-32.5
circSfxn5-13.9↔rno-miR-326-5p↔Slc4a3	NM_017049	circSfxn5-13.9↔rno-miR-326-5p	160	-31.26	-34.8	rno-miR-326-5p↔NM_017049	159	-31.24	-32.5
circSorcs2-12.8↔rno-miR-326-5p↔Slc4a3	NM_017049	circSorcs2-12.8↔rno-miR-326-5p	165	-27.71	-26.7	rno-miR-326-5p↔NM_017049	159	-31.24	-32.5
circMcm2-15.3↔rno-miR-326-5p↔Efnb1	NM_017089	circMcm2-15.3↔rno-miR-326-5p	162	-28.72	-27.5	rno-miR-326-5p↔NM_017089	160	-31.34	-36.5
circElmsan1-3.2↔rno-miR-326-5p↔Efnb1	NM_017089	circElmsan1-3.2↔rno-miR-326-5p	156	-28.66	-30.2	rno-miR-326-5p↔NM_017089	160	-31.34	-36.5
circMfsd6-3.3↔rno-miR-326-5p↔Efnb1	NM_017089	circMfsd6-3.3↔rno-miR-326-5p	166	-30.64	-26.1	rno-miR-326-5p↔NM_017089	160	-31.34	-36.5
circAlms1-16.13↔rno-miR-326-5p↔Efnb1	NM_017089	circAlms1-16.13↔rno-miR-326-5p	156	-28.12	-27.3	rno-miR-326-5p↔NM_017089	160	-31.34	-36.5
circAlms1-16.11↔rno-miR-326-5p↔Efnb1	NM_017089	circAlms1-16.11↔rno-miR-326-5p	156	-28.12	-27.3	rno-miR-326-5p↔NM_017089	160	-31.34	-36.5
circCttnbp2-11.5↔rno-miR-326-5p↔Efnb1	NM_017089	circCttnbp2-11.5↔rno-miR-326-5p	157	-29.05	-33.4	rno-miR-326-5p↔NM_017089	160	-31.34	-36.5
circSfxn5-13.7↔rno-miR-326-5p↔Efnb1	NM_017089	circSfxn5-13.7↔rno-miR-326-5p	160	-31.26	-34.8	rno-miR-326-5p↔NM_017089	160	-31.34	-36.5
circSfxn5-13.11↔rno-miR-326-5p↔Efnb1	NM_017089	circSfxn5-13.11↔rno-miR-326-5p	160	-31.26	-34.8	rno-miR-326-5p↔NM_017089	160	-31.34	-36.5
circSfxn5-13.9↔rno-miR-326-5p↔Efnb1	NM_017089	circSfxn5-13.9↔rno-miR-326-5p	160	-31.26	-34.8	rno-miR-326-5p↔NM_017089	160	-31.34	-36.5
circSorcs2-12.8↔rno-miR-326-5p↔Efnb1	NM_017089	circSorcs2-12.8↔rno-miR-326-5p	165	-27.71	-26.7	rno-miR-326-5p↔NM_017089	160	-31.34	-36.5
circMcm2-15.3↔rno-miR-326-5p↔Shank1	NM_031751	circMcm2-15.3↔rno-miR-326-5p	162	-28.72	-27.5	rno-miR-326-5p↔NM_031751	165	-35.21	-33
circElmsan1-3.2↔rno-miR-326-5p↔Shank1	NM_031751	circElmsan1-3.2↔rno-miR-326-5p	156	-28.66	-30.2	rno-miR-326-5p↔NM_031751	165	-35.21	-33
circMfsd6-3.3↔rno-miR-326-5p↔Shank1	NM_031751	circMfsd6-3.3↔rno-miR-326-5p	166	-30.64	-26.1	rno-miR-326-5p↔NM_031751	165	-35.21	-33
circAlms1-16.13↔rno-miR-326-5p↔Shank1	NM_031751	circAlms1-16.13↔rno-miR-326-5p	156	-28.12	-27.3	rno-miR-326-5p↔NM_031751	165	-35.21	-33
circAlms1-16.11↔rno-miR-326-5p↔Shank1	NM_031751	circAlms1-16.11↔rno-miR-326-5p	156	-28.12	-27.3	rno-miR-326-5p↔NM_031751	165	-35.21	-33
circCttnbp2-11.5↔rno-miR-326-5p↔Shank1	NM_031751	circCttnbp2-11.5↔rno-miR-326-5p	157	-29.05	-33.4	rno-miR-326-5p↔NM_031751	165	-35.21	-33
circSfxn5-13.7↔rno-miR-326-5p↔Shank1	NM_031751	circSfxn5-13.7↔rno-miR-326-5p	160	-31.26	-34.8	rno-miR-326-5p↔NM_031751	165	-35.21	-33
circSfxn5-13.11↔rno-miR-326-5p↔Shank1	NM_031751	circSfxn5-13.11↔rno-miR-326-5p	160	-31.26	-34.8	rno-miR-326-5p↔NM_031751	165	-35.21	-33
circSfxn5-13.9↔rno-miR-326-5p↔Shank1	NM_031751	circSfxn5-13.9↔rno-miR-326-5p	160	-31.26	-34.8	rno-miR-326-5p↔NM_031751	165	-35.21	-33
circSorcs2-12.8↔rno-miR-326-5p↔Shank1	NM_031751	circSorcs2-12.8↔rno-miR-326-5p	165	-27.71	-26.7	rno-miR-326-5p↔NM_031751	165	-35.21	-33
circMcm2-15.3↔rno-miR-326-5p↔Camta2	NM_001105801	circMcm2-15.3↔rno-miR-326-5p	162	-28.72	-27.5	rno-miR-326-5p↔NM_001105801	157	-26.29	-28.2
circElmsan1-3.2↔rno-miR-326-5p↔Camta2	NM_001105801	circElmsan1-3.2↔rno-miR-326-5p	156	-28.66	-30.2	rno-miR-326-5p↔NM_001105801	157	-26.29	-28.2
circMfsd6-3.3↔rno-miR-326-5p↔Camta2	NM_001105801	circMfsd6-3.3↔rno-miR-326-5p	166	-30.64	-26.1	rno-miR-326-5p↔NM_001105801	157	-26.29	-28.2
circAlms1-16.13↔rno-miR-326-5p↔Camta2	NM_001105801	circAlms1-16.13↔rno-miR-326-5p	156	-28.12	-27.3	rno-miR-326-5p↔NM_001105801	157	-26.29	-28.2
circAlms1-16.11↔rno-miR-326-5p↔Camta2	NM_001105801	circAlms1-16.11↔rno-miR-326-5p	156	-28.12	-27.3	rno-miR-326-5p↔NM_001105801	157	-26.29	-28.2
circCttnbp2-11.5↔rno-miR-326-5p↔Camta2	NM_001105801	circCttnbp2-11.5↔rno-miR-326-5p	157	-29.05	-33.4	rno-miR-326-5p↔NM_001105801	157	-26.29	-28.2
circSfxn5-13.7↔rno-miR-326-5p↔Camta2	NM_001105801	circSfxn5-13.7↔rno-miR-326-5p	160	-31.26	-34.8	rno-miR-326-5p↔NM_001105801	157	-26.29	-28.2
circSfxn5-13.11↔rno-miR-326-5p↔Camta2	NM_001105801	circSfxn5-13.11↔rno-miR-326-5p	160	-31.26	-34.8	rno-miR-326-5p↔NM_001105801	157	-26.29	-28.2
circSfxn5-13.9↔rno-miR-326-5p↔Camta2	NM_001105801	circSfxn5-13.9↔rno-miR-326-5p	160	-31.26	-34.8	rno-miR-326-5p↔NM_001105801	157	-26.29	-28.2
circSorcs2-12.8↔rno-miR-326-5p↔Camta2	NM_001105801	circSorcs2-12.8↔rno-miR-326-5p	165	-27.71	-26.7	rno-miR-326-5p↔NM_001105801	157	-26.29	-28.2
circMcm2-15.3↔rno-miR-326-5p↔Mcm6	NM_017287	circMcm2-15.3↔rno-miR-326-5p	162	-28.72	-27.5	rno-miR-326-5p↔NM_017287	156	-25.77	-31.3
circElmsan1-3.2↔rno-miR-326-5p↔Mcm6	NM_017287	circElmsan1-3.2↔rno-miR-326-5p	156	-28.66	-30.2	rno-miR-326-5p↔NM_017287	156	-25.77	-31.3
circMfsd6-3.3↔rno-miR-326-5p↔Mcm6	NM_017287	circMfsd6-3.3↔rno-miR-326-5p	166	-30.64	-26.1	rno-miR-326-5p↔NM_017287	156	-25.77	-31.3
circAlms1-16.13↔rno-miR-326-5p↔Mcm6	NM_017287	circAlms1-16.13↔rno-miR-326-5p	156	-28.12	-27.3	rno-miR-326-5p↔NM_017287	156	-25.77	-31.3
circAlms1-16.11↔rno-miR-326-5p↔Mcm6	NM_017287	circAlms1-16.11↔rno-miR-326-5p	156	-28.12	-27.3	rno-miR-326-5p↔NM_017287	156	-25.77	-31.3
circCttnbp2-11.5↔rno-miR-326-5p↔Mcm6	NM_017287	circCttnbp2-11.5↔rno-miR-326-5p	157	-29.05	-33.4	rno-miR-326-5p↔NM_017287	156	-25.77	-31.3
circSfxn5-13.7↔rno-miR-326-5p↔Mcm6	NM_017287	circSfxn5-13.7↔rno-miR-326-5p	160	-31.26	-34.8	rno-miR-326-5p↔NM_017287	156	-25.77	-31.3
circSfxn5-13.11↔rno-miR-326-5p↔Mcm6	NM_017287	circSfxn5-13.11↔rno-miR-326-5p	160	-31.26	-34.8	rno-miR-326-5p↔NM_017287	156	-25.77	-31.3
circSfxn5-13.9↔rno-miR-326-5p↔Mcm6	NM_017287	circSfxn5-13.9↔rno-miR-326-5p	160	-31.26	-34.8	rno-miR-326-5p↔NM_017287	156	-25.77	-31.3
circSorcs2-12.8↔rno-miR-326-5p↔Mcm6	NM_017287	circSorcs2-12.8↔rno-miR-326-5p	165	-27.71	-26.7	rno-miR-326-5p↔NM_017287	156	-25.77	-31.3
circMcm2-15.3↔rno-miR-326-5p↔Ehmt2	NM_212463	circMcm2-15.3↔rno-miR-326-5p	162	-28.72	-27.5	rno-miR-326-5p↔NM_212463	161	-29.27	-28.7
circElmsan1-3.2↔rno-miR-326-5p↔Ehmt2	NM_212463	circElmsan1-3.2↔rno-miR-326-5p	156	-28.66	-30.2	rno-miR-326-5p↔NM_212463	161	-29.27	-28.7
circMfsd6-3.3↔rno-miR-326-5p↔Ehmt2	NM_212463	circMfsd6-3.3↔rno-miR-326-5p	166	-30.64	-26.1	rno-miR-326-5p↔NM_212463	161	-29.27	-28.7
circAlms1-16.13↔rno-miR-326-5p↔Ehmt2	NM_212463	circAlms1-16.13↔rno-miR-326-5p	156	-28.12	-27.3	rno-miR-326-5p↔NM_212463	161	-29.27	-28.7
circAlms1-16.11↔rno-miR-326-5p↔Ehmt2	NM_212463	circAlms1-16.11↔rno-miR-326-5p	156	-28.12	-27.3	rno-miR-326-5p↔NM_212463	161	-29.27	-28.7
circCttnbp2-11.5↔rno-miR-326-5p↔Ehmt2	NM_212463	circCttnbp2-11.5↔rno-miR-326-5p	157	-29.05	-33.4	rno-miR-326-5p↔NM_212463	161	-29.27	-28.7
circSfxn5-13.7↔rno-miR-326-5p↔Ehmt2	NM_212463	circSfxn5-13.7↔rno-miR-326-5p	160	-31.26	-34.8	rno-miR-326-5p↔NM_212463	161	-29.27	-28.7
circSfxn5-13.11↔rno-miR-326-5p↔Ehmt2	NM_212463	circSfxn5-13.11↔rno-miR-326-5p	160	-31.26	-34.8	rno-miR-326-5p↔NM_212463	161	-29.27	-28.7
circSfxn5-13.9↔rno-miR-326-5p↔Ehmt2	NM_212463	circSfxn5-13.9↔rno-miR-326-5p	160	-31.26	-34.8	rno-miR-326-5p↔NM_212463	161	-29.27	-28.7
circSorcs2-12.8↔rno-miR-326-5p↔Ehmt2	NM_212463	circSorcs2-12.8↔rno-miR-326-5p	165	-27.71	-26.7	rno-miR-326-5p↔NM_212463	161	-29.27	-28.7
circMcm2-15.3↔rno-miR-326-5p↔Sptbn2	NM_019167	circMcm2-15.3↔rno-miR-326-5p	162	-28.72	-27.5	rno-miR-326-5p↔NM_019167	157	-25.88	-32.5
circElmsan1-3.2↔rno-miR-326-5p↔Sptbn2	NM_019167	circElmsan1-3.2↔rno-miR-326-5p	156	-28.66	-30.2	rno-miR-326-5p↔NM_019167	157	-25.88	-32.5
circMfsd6-3.3↔rno-miR-326-5p↔Sptbn2	NM_019167	circMfsd6-3.3↔rno-miR-326-5p	166	-30.64	-26.1	rno-miR-326-5p↔NM_019167	157	-25.88	-32.5
circAlms1-16.13↔rno-miR-326-5p↔Sptbn2	NM_019167	circAlms1-16.13↔rno-miR-326-5p	156	-28.12	-27.3	rno-miR-326-5p↔NM_019167	157	-25.88	-32.5
circAlms1-16.11↔rno-miR-326-5p↔Sptbn2	NM_019167	circAlms1-16.11↔rno-miR-326-5p	156	-28.12	-27.3	rno-miR-326-5p↔NM_019167	157	-25.88	-32.5
circCttnbp2-11.5↔rno-miR-326-5p↔Sptbn2	NM_019167	circCttnbp2-11.5↔rno-miR-326-5p	157	-29.05	-33.4	rno-miR-326-5p↔NM_019167	157	-25.88	-32.5
circSfxn5-13.7↔rno-miR-326-5p↔Sptbn2	NM_019167	circSfxn5-13.7↔rno-miR-326-5p	160	-31.26	-34.8	rno-miR-326-5p↔NM_019167	157	-25.88	-32.5
circSfxn5-13.11↔rno-miR-326-5p↔Sptbn2	NM_019167	circSfxn5-13.11↔rno-miR-326-5p	160	-31.26	-34.8	rno-miR-326-5p↔NM_019167	157	-25.88	-32.5
circSfxn5-13.9↔rno-miR-326-5p↔Sptbn2	NM_019167	circSfxn5-13.9↔rno-miR-326-5p	160	-31.26	-34.8	rno-miR-326-5p↔NM_019167	157	-25.88	-32.5
circSorcs2-12.8↔rno-miR-326-5p↔Sptbn2	NM_019167	circSorcs2-12.8↔rno-miR-326-5p	165	-27.71	-26.7	rno-miR-326-5p↔NM_019167	157	-25.88	-32.5
circMcm2-15.3↔rno-miR-326-5p↔Tef	NM_019194	circMcm2-15.3↔rno-miR-326-5p	162	-28.72	-27.5	rno-miR-326-5p↔NM_019194	163	-27.2	-30.5
circElmsan1-3.2↔rno-miR-326-5p↔Tef	NM_019194	circElmsan1-3.2↔rno-miR-326-5p	156	-28.66	-30.2	rno-miR-326-5p↔NM_019194	163	-27.2	-30.5
circMfsd6-3.3↔rno-miR-326-5p↔Tef	NM_019194	circMfsd6-3.3↔rno-miR-326-5p	166	-30.64	-26.1	rno-miR-326-5p↔NM_019194	163	-27.2	-30.5
circAlms1-16.13↔rno-miR-326-5p↔Tef	NM_019194	circAlms1-16.13↔rno-miR-326-5p	156	-28.12	-27.3	rno-miR-326-5p↔NM_019194	163	-27.2	-30.5
circAlms1-16.11↔rno-miR-326-5p↔Tef	NM_019194	circAlms1-16.11↔rno-miR-326-5p	156	-28.12	-27.3	rno-miR-326-5p↔NM_019194	163	-27.2	-30.5
circCttnbp2-11.5↔rno-miR-326-5p↔Tef	NM_019194	circCttnbp2-11.5↔rno-miR-326-5p	157	-29.05	-33.4	rno-miR-326-5p↔NM_019194	163	-27.2	-30.5
circSfxn5-13.7↔rno-miR-326-5p↔Tef	NM_019194	circSfxn5-13.7↔rno-miR-326-5p	160	-31.26	-34.8	rno-miR-326-5p↔NM_019194	163	-27.2	-30.5
circSfxn5-13.11↔rno-miR-326-5p↔Tef	NM_019194	circSfxn5-13.11↔rno-miR-326-5p	160	-31.26	-34.8	rno-miR-326-5p↔NM_019194	163	-27.2	-30.5
circSfxn5-13.9↔rno-miR-326-5p↔Tef	NM_019194	circSfxn5-13.9↔rno-miR-326-5p	160	-31.26	-34.8	rno-miR-326-5p↔NM_019194	163	-27.2	-30.5
circSorcs2-12.8↔rno-miR-326-5p↔Tef	NM_019194	circSorcs2-12.8↔rno-miR-326-5p	165	-27.71	-26.7	rno-miR-326-5p↔NM_019194	163	-27.2	-30.5
circMcm2-15.3↔rno-miR-326-5p↔Tle5	NM_019220	circMcm2-15.3↔rno-miR-326-5p	162	-28.72	-27.5	rno-miR-326-5p↔NM_019220	161	-32.92	-34.8
circElmsan1-3.2↔rno-miR-326-5p↔Tle5	NM_019220	circElmsan1-3.2↔rno-miR-326-5p	156	-28.66	-30.2	rno-miR-326-5p↔NM_019220	161	-32.92	-34.8
circMfsd6-3.3↔rno-miR-326-5p↔Tle5	NM_019220	circMfsd6-3.3↔rno-miR-326-5p	166	-30.64	-26.1	rno-miR-326-5p↔NM_019220	161	-32.92	-34.8
circAlms1-16.13↔rno-miR-326-5p↔Tle5	NM_019220	circAlms1-16.13↔rno-miR-326-5p	156	-28.12	-27.3	rno-miR-326-5p↔NM_019220	161	-32.92	-34.8
circAlms1-16.11↔rno-miR-326-5p↔Tle5	NM_019220	circAlms1-16.11↔rno-miR-326-5p	156	-28.12	-27.3	rno-miR-326-5p↔NM_019220	161	-32.92	-34.8
circCttnbp2-11.5↔rno-miR-326-5p↔Tle5	NM_019220	circCttnbp2-11.5↔rno-miR-326-5p	157	-29.05	-33.4	rno-miR-326-5p↔NM_019220	161	-32.92	-34.8
circSfxn5-13.7↔rno-miR-326-5p↔Tle5	NM_019220	circSfxn5-13.7↔rno-miR-326-5p	160	-31.26	-34.8	rno-miR-326-5p↔NM_019220	161	-32.92	-34.8
circSfxn5-13.11↔rno-miR-326-5p↔Tle5	NM_019220	circSfxn5-13.11↔rno-miR-326-5p	160	-31.26	-34.8	rno-miR-326-5p↔NM_019220	161	-32.92	-34.8
circSfxn5-13.9↔rno-miR-326-5p↔Tle5	NM_019220	circSfxn5-13.9↔rno-miR-326-5p	160	-31.26	-34.8	rno-miR-326-5p↔NM_019220	161	-32.92	-34.8
circSorcs2-12.8↔rno-miR-326-5p↔Tle5	NM_019220	circSorcs2-12.8↔rno-miR-326-5p	165	-27.71	-26.7	rno-miR-326-5p↔NM_019220	161	-32.92	-34.8
circMcm2-15.3↔rno-miR-326-5p↔Itpkb	NM_019312	circMcm2-15.3↔rno-miR-326-5p	162	-28.72	-27.5	rno-miR-326-5p↔NM_019312	156	-29.15	-27
circElmsan1-3.2↔rno-miR-326-5p↔Itpkb	NM_019312	circElmsan1-3.2↔rno-miR-326-5p	156	-28.66	-30.2	rno-miR-326-5p↔NM_019312	156	-29.15	-27
circMfsd6-3.3↔rno-miR-326-5p↔Itpkb	NM_019312	circMfsd6-3.3↔rno-miR-326-5p	166	-30.64	-26.1	rno-miR-326-5p↔NM_019312	156	-29.15	-27
circAlms1-16.13↔rno-miR-326-5p↔Itpkb	NM_019312	circAlms1-16.13↔rno-miR-326-5p	156	-28.12	-27.3	rno-miR-326-5p↔NM_019312	156	-29.15	-27
circAlms1-16.11↔rno-miR-326-5p↔Itpkb	NM_019312	circAlms1-16.11↔rno-miR-326-5p	156	-28.12	-27.3	rno-miR-326-5p↔NM_019312	156	-29.15	-27
circCttnbp2-11.5↔rno-miR-326-5p↔Itpkb	NM_019312	circCttnbp2-11.5↔rno-miR-326-5p	157	-29.05	-33.4	rno-miR-326-5p↔NM_019312	156	-29.15	-27
circSfxn5-13.7↔rno-miR-326-5p↔Itpkb	NM_019312	circSfxn5-13.7↔rno-miR-326-5p	160	-31.26	-34.8	rno-miR-326-5p↔NM_019312	156	-29.15	-27
circSfxn5-13.11↔rno-miR-326-5p↔Itpkb	NM_019312	circSfxn5-13.11↔rno-miR-326-5p	160	-31.26	-34.8	rno-miR-326-5p↔NM_019312	156	-29.15	-27
circSfxn5-13.9↔rno-miR-326-5p↔Itpkb	NM_019312	circSfxn5-13.9↔rno-miR-326-5p	160	-31.26	-34.8	rno-miR-326-5p↔NM_019312	156	-29.15	-27
circSorcs2-12.8↔rno-miR-326-5p↔Itpkb	NM_019312	circSorcs2-12.8↔rno-miR-326-5p	165	-27.71	-26.7	rno-miR-326-5p↔NM_019312	156	-29.15	-27
circMcm2-15.3↔rno-miR-326-5p↔Nr4a2	NM_019328	circMcm2-15.3↔rno-miR-326-5p	162	-28.72	-27.5	rno-miR-326-5p↔NM_019328	160	-29.75	-27.1
circElmsan1-3.2↔rno-miR-326-5p↔Nr4a2	NM_019328	circElmsan1-3.2↔rno-miR-326-5p	156	-28.66	-30.2	rno-miR-326-5p↔NM_019328	160	-29.75	-27.1
circMfsd6-3.3↔rno-miR-326-5p↔Nr4a2	NM_019328	circMfsd6-3.3↔rno-miR-326-5p	166	-30.64	-26.1	rno-miR-326-5p↔NM_019328	160	-29.75	-27.1
circAlms1-16.13↔rno-miR-326-5p↔Nr4a2	NM_019328	circAlms1-16.13↔rno-miR-326-5p	156	-28.12	-27.3	rno-miR-326-5p↔NM_019328	160	-29.75	-27.1
circAlms1-16.11↔rno-miR-326-5p↔Nr4a2	NM_019328	circAlms1-16.11↔rno-miR-326-5p	156	-28.12	-27.3	rno-miR-326-5p↔NM_019328	160	-29.75	-27.1
circCttnbp2-11.5↔rno-miR-326-5p↔Nr4a2	NM_019328	circCttnbp2-11.5↔rno-miR-326-5p	157	-29.05	-33.4	rno-miR-326-5p↔NM_019328	160	-29.75	-27.1
circSfxn5-13.7↔rno-miR-326-5p↔Nr4a2	NM_019328	circSfxn5-13.7↔rno-miR-326-5p	160	-31.26	-34.8	rno-miR-326-5p↔NM_019328	160	-29.75	-27.1
circSfxn5-13.11↔rno-miR-326-5p↔Nr4a2	NM_019328	circSfxn5-13.11↔rno-miR-326-5p	160	-31.26	-34.8	rno-miR-326-5p↔NM_019328	160	-29.75	-27.1
circSfxn5-13.9↔rno-miR-326-5p↔Nr4a2	NM_019328	circSfxn5-13.9↔rno-miR-326-5p	160	-31.26	-34.8	rno-miR-326-5p↔NM_019328	160	-29.75	-27.1
circSorcs2-12.8↔rno-miR-326-5p↔Nr4a2	NM_019328	circSorcs2-12.8↔rno-miR-326-5p	165	-27.71	-26.7	rno-miR-326-5p↔NM_019328	160	-29.75	-27.1
circMcm2-15.3↔rno-miR-326-5p↔Enpp3	NM_019370	circMcm2-15.3↔rno-miR-326-5p	162	-28.72	-27.5	rno-miR-326-5p↔NM_019370	170	-28.15	-25
circElmsan1-3.2↔rno-miR-326-5p↔Enpp3	NM_019370	circElmsan1-3.2↔rno-miR-326-5p	156	-28.66	-30.2	rno-miR-326-5p↔NM_019370	170	-28.15	-25
circMfsd6-3.3↔rno-miR-326-5p↔Enpp3	NM_019370	circMfsd6-3.3↔rno-miR-326-5p	166	-30.64	-26.1	rno-miR-326-5p↔NM_019370	170	-28.15	-25
circAlms1-16.13↔rno-miR-326-5p↔Enpp3	NM_019370	circAlms1-16.13↔rno-miR-326-5p	156	-28.12	-27.3	rno-miR-326-5p↔NM_019370	170	-28.15	-25
circAlms1-16.11↔rno-miR-326-5p↔Enpp3	NM_019370	circAlms1-16.11↔rno-miR-326-5p	156	-28.12	-27.3	rno-miR-326-5p↔NM_019370	170	-28.15	-25
circCttnbp2-11.5↔rno-miR-326-5p↔Enpp3	NM_019370	circCttnbp2-11.5↔rno-miR-326-5p	157	-29.05	-33.4	rno-miR-326-5p↔NM_019370	170	-28.15	-25
circSfxn5-13.7↔rno-miR-326-5p↔Enpp3	NM_019370	circSfxn5-13.7↔rno-miR-326-5p	160	-31.26	-34.8	rno-miR-326-5p↔NM_019370	170	-28.15	-25
circSfxn5-13.11↔rno-miR-326-5p↔Enpp3	NM_019370	circSfxn5-13.11↔rno-miR-326-5p	160	-31.26	-34.8	rno-miR-326-5p↔NM_019370	170	-28.15	-25
circSfxn5-13.9↔rno-miR-326-5p↔Enpp3	NM_019370	circSfxn5-13.9↔rno-miR-326-5p	160	-31.26	-34.8	rno-miR-326-5p↔NM_019370	170	-28.15	-25
circSorcs2-12.8↔rno-miR-326-5p↔Enpp3	NM_019370	circSorcs2-12.8↔rno-miR-326-5p	165	-27.71	-26.7	rno-miR-326-5p↔NM_019370	170	-28.15	-25
circMcm2-15.3↔rno-miR-326-5p↔Scaf1	NM_019384	circMcm2-15.3↔rno-miR-326-5p	162	-28.72	-27.5	rno-miR-326-5p↔NM_019384	165	-28.46	-29.3
circElmsan1-3.2↔rno-miR-326-5p↔Scaf1	NM_019384	circElmsan1-3.2↔rno-miR-326-5p	156	-28.66	-30.2	rno-miR-326-5p↔NM_019384	165	-28.46	-29.3
circMfsd6-3.3↔rno-miR-326-5p↔Scaf1	NM_019384	circMfsd6-3.3↔rno-miR-326-5p	166	-30.64	-26.1	rno-miR-326-5p↔NM_019384	165	-28.46	-29.3
circAlms1-16.13↔rno-miR-326-5p↔Scaf1	NM_019384	circAlms1-16.13↔rno-miR-326-5p	156	-28.12	-27.3	rno-miR-326-5p↔NM_019384	165	-28.46	-29.3
circAlms1-16.11↔rno-miR-326-5p↔Scaf1	NM_019384	circAlms1-16.11↔rno-miR-326-5p	156	-28.12	-27.3	rno-miR-326-5p↔NM_019384	165	-28.46	-29.3
circCttnbp2-11.5↔rno-miR-326-5p↔Scaf1	NM_019384	circCttnbp2-11.5↔rno-miR-326-5p	157	-29.05	-33.4	rno-miR-326-5p↔NM_019384	165	-28.46	-29.3
circSfxn5-13.7↔rno-miR-326-5p↔Scaf1	NM_019384	circSfxn5-13.7↔rno-miR-326-5p	160	-31.26	-34.8	rno-miR-326-5p↔NM_019384	165	-28.46	-29.3
circSfxn5-13.11↔rno-miR-326-5p↔Scaf1	NM_019384	circSfxn5-13.11↔rno-miR-326-5p	160	-31.26	-34.8	rno-miR-326-5p↔NM_019384	165	-28.46	-29.3
circSfxn5-13.9↔rno-miR-326-5p↔Scaf1	NM_019384	circSfxn5-13.9↔rno-miR-326-5p	160	-31.26	-34.8	rno-miR-326-5p↔NM_019384	165	-28.46	-29.3
circSorcs2-12.8↔rno-miR-326-5p↔Scaf1	NM_019384	circSorcs2-12.8↔rno-miR-326-5p	165	-27.71	-26.7	rno-miR-326-5p↔NM_019384	165	-28.46	-29.3
circMcm2-15.3↔rno-miR-326-5p↔Ebf4	NM_001191076	circMcm2-15.3↔rno-miR-326-5p	162	-28.72	-27.5	rno-miR-326-5p↔NM_001191076	165	-28.71	-27.3
circElmsan1-3.2↔rno-miR-326-5p↔Ebf4	NM_001191076	circElmsan1-3.2↔rno-miR-326-5p	156	-28.66	-30.2	rno-miR-326-5p↔NM_001191076	165	-28.71	-27.3
circMfsd6-3.3↔rno-miR-326-5p↔Ebf4	NM_001191076	circMfsd6-3.3↔rno-miR-326-5p	166	-30.64	-26.1	rno-miR-326-5p↔NM_001191076	165	-28.71	-27.3
circAlms1-16.13↔rno-miR-326-5p↔Ebf4	NM_001191076	circAlms1-16.13↔rno-miR-326-5p	156	-28.12	-27.3	rno-miR-326-5p↔NM_001191076	165	-28.71	-27.3
circAlms1-16.11↔rno-miR-326-5p↔Ebf4	NM_001191076	circAlms1-16.11↔rno-miR-326-5p	156	-28.12	-27.3	rno-miR-326-5p↔NM_001191076	165	-28.71	-27.3
circCttnbp2-11.5↔rno-miR-326-5p↔Ebf4	NM_001191076	circCttnbp2-11.5↔rno-miR-326-5p	157	-29.05	-33.4	rno-miR-326-5p↔NM_001191076	165	-28.71	-27.3
circSfxn5-13.7↔rno-miR-326-5p↔Ebf4	NM_001191076	circSfxn5-13.7↔rno-miR-326-5p	160	-31.26	-34.8	rno-miR-326-5p↔NM_001191076	165	-28.71	-27.3
circSfxn5-13.11↔rno-miR-326-5p↔Ebf4	NM_001191076	circSfxn5-13.11↔rno-miR-326-5p	160	-31.26	-34.8	rno-miR-326-5p↔NM_001191076	165	-28.71	-27.3
circSfxn5-13.9↔rno-miR-326-5p↔Ebf4	NM_001191076	circSfxn5-13.9↔rno-miR-326-5p	160	-31.26	-34.8	rno-miR-326-5p↔NM_001191076	165	-28.71	-27.3
circSorcs2-12.8↔rno-miR-326-5p↔Ebf4	NM_001191076	circSorcs2-12.8↔rno-miR-326-5p	165	-27.71	-26.7	rno-miR-326-5p↔NM_001191076	165	-28.71	-27.3
circMcm2-15.3↔rno-miR-326-5p↔Tgfb1	NM_021578	circMcm2-15.3↔rno-miR-326-5p	162	-28.72	-27.5	rno-miR-326-5p↔NM_021578	164	-31.17	-36.5
circElmsan1-3.2↔rno-miR-326-5p↔Tgfb1	NM_021578	circElmsan1-3.2↔rno-miR-326-5p	156	-28.66	-30.2	rno-miR-326-5p↔NM_021578	164	-31.17	-36.5
circMfsd6-3.3↔rno-miR-326-5p↔Tgfb1	NM_021578	circMfsd6-3.3↔rno-miR-326-5p	166	-30.64	-26.1	rno-miR-326-5p↔NM_021578	164	-31.17	-36.5
circAlms1-16.13↔rno-miR-326-5p↔Tgfb1	NM_021578	circAlms1-16.13↔rno-miR-326-5p	156	-28.12	-27.3	rno-miR-326-5p↔NM_021578	164	-31.17	-36.5
circAlms1-16.11↔rno-miR-326-5p↔Tgfb1	NM_021578	circAlms1-16.11↔rno-miR-326-5p	156	-28.12	-27.3	rno-miR-326-5p↔NM_021578	164	-31.17	-36.5
circCttnbp2-11.5↔rno-miR-326-5p↔Tgfb1	NM_021578	circCttnbp2-11.5↔rno-miR-326-5p	157	-29.05	-33.4	rno-miR-326-5p↔NM_021578	164	-31.17	-36.5
circSfxn5-13.7↔rno-miR-326-5p↔Tgfb1	NM_021578	circSfxn5-13.7↔rno-miR-326-5p	160	-31.26	-34.8	rno-miR-326-5p↔NM_021578	164	-31.17	-36.5
circSfxn5-13.11↔rno-miR-326-5p↔Tgfb1	NM_021578	circSfxn5-13.11↔rno-miR-326-5p	160	-31.26	-34.8	rno-miR-326-5p↔NM_021578	164	-31.17	-36.5
circSfxn5-13.9↔rno-miR-326-5p↔Tgfb1	NM_021578	circSfxn5-13.9↔rno-miR-326-5p	160	-31.26	-34.8	rno-miR-326-5p↔NM_021578	164	-31.17	-36.5
circSorcs2-12.8↔rno-miR-326-5p↔Tgfb1	NM_021578	circSorcs2-12.8↔rno-miR-326-5p	165	-27.71	-26.7	rno-miR-326-5p↔NM_021578	164	-31.17	-36.5
circMcm2-15.3↔rno-miR-326-5p↔Gja4	NM_021654	circMcm2-15.3↔rno-miR-326-5p	162	-28.72	-27.5	rno-miR-326-5p↔NM_021654	157	-30.02	-33.6
circElmsan1-3.2↔rno-miR-326-5p↔Gja4	NM_021654	circElmsan1-3.2↔rno-miR-326-5p	156	-28.66	-30.2	rno-miR-326-5p↔NM_021654	157	-30.02	-33.6
circMfsd6-3.3↔rno-miR-326-5p↔Gja4	NM_021654	circMfsd6-3.3↔rno-miR-326-5p	166	-30.64	-26.1	rno-miR-326-5p↔NM_021654	157	-30.02	-33.6
circAlms1-16.13↔rno-miR-326-5p↔Gja4	NM_021654	circAlms1-16.13↔rno-miR-326-5p	156	-28.12	-27.3	rno-miR-326-5p↔NM_021654	157	-30.02	-33.6
circAlms1-16.11↔rno-miR-326-5p↔Gja4	NM_021654	circAlms1-16.11↔rno-miR-326-5p	156	-28.12	-27.3	rno-miR-326-5p↔NM_021654	157	-30.02	-33.6
circCttnbp2-11.5↔rno-miR-326-5p↔Gja4	NM_021654	circCttnbp2-11.5↔rno-miR-326-5p	157	-29.05	-33.4	rno-miR-326-5p↔NM_021654	157	-30.02	-33.6
circSfxn5-13.7↔rno-miR-326-5p↔Gja4	NM_021654	circSfxn5-13.7↔rno-miR-326-5p	160	-31.26	-34.8	rno-miR-326-5p↔NM_021654	157	-30.02	-33.6
circSfxn5-13.11↔rno-miR-326-5p↔Gja4	NM_021654	circSfxn5-13.11↔rno-miR-326-5p	160	-31.26	-34.8	rno-miR-326-5p↔NM_021654	157	-30.02	-33.6
circSfxn5-13.9↔rno-miR-326-5p↔Gja4	NM_021654	circSfxn5-13.9↔rno-miR-326-5p	160	-31.26	-34.8	rno-miR-326-5p↔NM_021654	157	-30.02	-33.6
circSorcs2-12.8↔rno-miR-326-5p↔Gja4	NM_021654	circSorcs2-12.8↔rno-miR-326-5p	165	-27.71	-26.7	rno-miR-326-5p↔NM_021654	157	-30.02	-33.6
circMcm2-15.3↔rno-miR-326-5p↔Pold1	NM_021662	circMcm2-15.3↔rno-miR-326-5p	162	-28.72	-27.5	rno-miR-326-5p↔NM_021662	161	-30.72	-31.3
circElmsan1-3.2↔rno-miR-326-5p↔Pold1	NM_021662	circElmsan1-3.2↔rno-miR-326-5p	156	-28.66	-30.2	rno-miR-326-5p↔NM_021662	161	-30.72	-31.3
circMfsd6-3.3↔rno-miR-326-5p↔Pold1	NM_021662	circMfsd6-3.3↔rno-miR-326-5p	166	-30.64	-26.1	rno-miR-326-5p↔NM_021662	161	-30.72	-31.3
circAlms1-16.13↔rno-miR-326-5p↔Pold1	NM_021662	circAlms1-16.13↔rno-miR-326-5p	156	-28.12	-27.3	rno-miR-326-5p↔NM_021662	161	-30.72	-31.3
circAlms1-16.11↔rno-miR-326-5p↔Pold1	NM_021662	circAlms1-16.11↔rno-miR-326-5p	156	-28.12	-27.3	rno-miR-326-5p↔NM_021662	161	-30.72	-31.3
circCttnbp2-11.5↔rno-miR-326-5p↔Pold1	NM_021662	circCttnbp2-11.5↔rno-miR-326-5p	157	-29.05	-33.4	rno-miR-326-5p↔NM_021662	161	-30.72	-31.3
circSfxn5-13.7↔rno-miR-326-5p↔Pold1	NM_021662	circSfxn5-13.7↔rno-miR-326-5p	160	-31.26	-34.8	rno-miR-326-5p↔NM_021662	161	-30.72	-31.3
circSfxn5-13.11↔rno-miR-326-5p↔Pold1	NM_021662	circSfxn5-13.11↔rno-miR-326-5p	160	-31.26	-34.8	rno-miR-326-5p↔NM_021662	161	-30.72	-31.3
circSfxn5-13.9↔rno-miR-326-5p↔Pold1	NM_021662	circSfxn5-13.9↔rno-miR-326-5p	160	-31.26	-34.8	rno-miR-326-5p↔NM_021662	161	-30.72	-31.3
circSorcs2-12.8↔rno-miR-326-5p↔Pold1	NM_021662	circSorcs2-12.8↔rno-miR-326-5p	165	-27.71	-26.7	rno-miR-326-5p↔NM_021662	161	-30.72	-31.3
circMcm2-15.3↔rno-miR-326-5p↔Plk3	NM_022187	circMcm2-15.3↔rno-miR-326-5p	162	-28.72	-27.5	rno-miR-326-5p↔NM_022187	164	-30.73	-26.3
circElmsan1-3.2↔rno-miR-326-5p↔Plk3	NM_022187	circElmsan1-3.2↔rno-miR-326-5p	156	-28.66	-30.2	rno-miR-326-5p↔NM_022187	164	-30.73	-26.3
circMfsd6-3.3↔rno-miR-326-5p↔Plk3	NM_022187	circMfsd6-3.3↔rno-miR-326-5p	166	-30.64	-26.1	rno-miR-326-5p↔NM_022187	164	-30.73	-26.3
circAlms1-16.13↔rno-miR-326-5p↔Plk3	NM_022187	circAlms1-16.13↔rno-miR-326-5p	156	-28.12	-27.3	rno-miR-326-5p↔NM_022187	164	-30.73	-26.3
circAlms1-16.11↔rno-miR-326-5p↔Plk3	NM_022187	circAlms1-16.11↔rno-miR-326-5p	156	-28.12	-27.3	rno-miR-326-5p↔NM_022187	164	-30.73	-26.3
circCttnbp2-11.5↔rno-miR-326-5p↔Plk3	NM_022187	circCttnbp2-11.5↔rno-miR-326-5p	157	-29.05	-33.4	rno-miR-326-5p↔NM_022187	164	-30.73	-26.3
circSfxn5-13.7↔rno-miR-326-5p↔Plk3	NM_022187	circSfxn5-13.7↔rno-miR-326-5p	160	-31.26	-34.8	rno-miR-326-5p↔NM_022187	164	-30.73	-26.3
circSfxn5-13.11↔rno-miR-326-5p↔Plk3	NM_022187	circSfxn5-13.11↔rno-miR-326-5p	160	-31.26	-34.8	rno-miR-326-5p↔NM_022187	164	-30.73	-26.3
circSfxn5-13.9↔rno-miR-326-5p↔Plk3	NM_022187	circSfxn5-13.9↔rno-miR-326-5p	160	-31.26	-34.8	rno-miR-326-5p↔NM_022187	164	-30.73	-26.3
circSorcs2-12.8↔rno-miR-326-5p↔Plk3	NM_022187	circSorcs2-12.8↔rno-miR-326-5p	165	-27.71	-26.7	rno-miR-326-5p↔NM_022187	164	-30.73	-26.3
circMcm2-15.3↔rno-miR-326-5p↔Grm4	NM_022666	circMcm2-15.3↔rno-miR-326-5p	162	-28.72	-27.5	rno-miR-326-5p↔NM_022666	156	-29.52	-32.8
circElmsan1-3.2↔rno-miR-326-5p↔Grm4	NM_022666	circElmsan1-3.2↔rno-miR-326-5p	156	-28.66	-30.2	rno-miR-326-5p↔NM_022666	156	-29.52	-32.8
circMfsd6-3.3↔rno-miR-326-5p↔Grm4	NM_022666	circMfsd6-3.3↔rno-miR-326-5p	166	-30.64	-26.1	rno-miR-326-5p↔NM_022666	156	-29.52	-32.8
circAlms1-16.13↔rno-miR-326-5p↔Grm4	NM_022666	circAlms1-16.13↔rno-miR-326-5p	156	-28.12	-27.3	rno-miR-326-5p↔NM_022666	156	-29.52	-32.8
circAlms1-16.11↔rno-miR-326-5p↔Grm4	NM_022666	circAlms1-16.11↔rno-miR-326-5p	156	-28.12	-27.3	rno-miR-326-5p↔NM_022666	156	-29.52	-32.8
circCttnbp2-11.5↔rno-miR-326-5p↔Grm4	NM_022666	circCttnbp2-11.5↔rno-miR-326-5p	157	-29.05	-33.4	rno-miR-326-5p↔NM_022666	156	-29.52	-32.8
circSfxn5-13.7↔rno-miR-326-5p↔Grm4	NM_022666	circSfxn5-13.7↔rno-miR-326-5p	160	-31.26	-34.8	rno-miR-326-5p↔NM_022666	156	-29.52	-32.8
circSfxn5-13.11↔rno-miR-326-5p↔Grm4	NM_022666	circSfxn5-13.11↔rno-miR-326-5p	160	-31.26	-34.8	rno-miR-326-5p↔NM_022666	156	-29.52	-32.8
circSfxn5-13.9↔rno-miR-326-5p↔Grm4	NM_022666	circSfxn5-13.9↔rno-miR-326-5p	160	-31.26	-34.8	rno-miR-326-5p↔NM_022666	156	-29.52	-32.8
circSorcs2-12.8↔rno-miR-326-5p↔Grm4	NM_022666	circSorcs2-12.8↔rno-miR-326-5p	165	-27.71	-26.7	rno-miR-326-5p↔NM_022666	156	-29.52	-32.8
circMcm2-15.3↔rno-miR-326-5p↔Adgrl1	NM_022962	circMcm2-15.3↔rno-miR-326-5p	162	-28.72	-27.5	rno-miR-326-5p↔NM_022962	166	-34.13	-39
circElmsan1-3.2↔rno-miR-326-5p↔Adgrl1	NM_022962	circElmsan1-3.2↔rno-miR-326-5p	156	-28.66	-30.2	rno-miR-326-5p↔NM_022962	166	-34.13	-39
circMfsd6-3.3↔rno-miR-326-5p↔Adgrl1	NM_022962	circMfsd6-3.3↔rno-miR-326-5p	166	-30.64	-26.1	rno-miR-326-5p↔NM_022962	166	-34.13	-39
circAlms1-16.13↔rno-miR-326-5p↔Adgrl1	NM_022962	circAlms1-16.13↔rno-miR-326-5p	156	-28.12	-27.3	rno-miR-326-5p↔NM_022962	166	-34.13	-39
circAlms1-16.11↔rno-miR-326-5p↔Adgrl1	NM_022962	circAlms1-16.11↔rno-miR-326-5p	156	-28.12	-27.3	rno-miR-326-5p↔NM_022962	166	-34.13	-39
circCttnbp2-11.5↔rno-miR-326-5p↔Adgrl1	NM_022962	circCttnbp2-11.5↔rno-miR-326-5p	157	-29.05	-33.4	rno-miR-326-5p↔NM_022962	166	-34.13	-39
circSfxn5-13.7↔rno-miR-326-5p↔Adgrl1	NM_022962	circSfxn5-13.7↔rno-miR-326-5p	160	-31.26	-34.8	rno-miR-326-5p↔NM_022962	166	-34.13	-39
circSfxn5-13.11↔rno-miR-326-5p↔Adgrl1	NM_022962	circSfxn5-13.11↔rno-miR-326-5p	160	-31.26	-34.8	rno-miR-326-5p↔NM_022962	166	-34.13	-39
circSfxn5-13.9↔rno-miR-326-5p↔Adgrl1	NM_022962	circSfxn5-13.9↔rno-miR-326-5p	160	-31.26	-34.8	rno-miR-326-5p↔NM_022962	166	-34.13	-39
circSorcs2-12.8↔rno-miR-326-5p↔Adgrl1	NM_022962	circSorcs2-12.8↔rno-miR-326-5p	165	-27.71	-26.7	rno-miR-326-5p↔NM_022962	166	-34.13	-39
circMcm2-15.3↔rno-miR-326-5p↔Per3	NM_023978	circMcm2-15.3↔rno-miR-326-5p	162	-28.72	-27.5	rno-miR-326-5p↔NM_023978	170	-32.16	-31.4
circElmsan1-3.2↔rno-miR-326-5p↔Per3	NM_023978	circElmsan1-3.2↔rno-miR-326-5p	156	-28.66	-30.2	rno-miR-326-5p↔NM_023978	170	-32.16	-31.4
circMfsd6-3.3↔rno-miR-326-5p↔Per3	NM_023978	circMfsd6-3.3↔rno-miR-326-5p	166	-30.64	-26.1	rno-miR-326-5p↔NM_023978	170	-32.16	-31.4
circAlms1-16.13↔rno-miR-326-5p↔Per3	NM_023978	circAlms1-16.13↔rno-miR-326-5p	156	-28.12	-27.3	rno-miR-326-5p↔NM_023978	170	-32.16	-31.4
circAlms1-16.11↔rno-miR-326-5p↔Per3	NM_023978	circAlms1-16.11↔rno-miR-326-5p	156	-28.12	-27.3	rno-miR-326-5p↔NM_023978	170	-32.16	-31.4
circCttnbp2-11.5↔rno-miR-326-5p↔Per3	NM_023978	circCttnbp2-11.5↔rno-miR-326-5p	157	-29.05	-33.4	rno-miR-326-5p↔NM_023978	170	-32.16	-31.4
circSfxn5-13.7↔rno-miR-326-5p↔Per3	NM_023978	circSfxn5-13.7↔rno-miR-326-5p	160	-31.26	-34.8	rno-miR-326-5p↔NM_023978	170	-32.16	-31.4
[truncated: 35,804 more rows]
