# Supplementary material for: Differential Expression of Circular RNAs in Rat Brain Regions with Various Degrees of Damage After Ischemia–Reperfusion
Source: Int J Mol Sci. 2025 Oct 30;26(21):10555. doi: 10.3390/ijms262110555 (PMC12608004; doi:10.3390/ijms262110555)
Supplement: Supplementary file 1 [file ijms-26-10555-s001.zip › Supplementary Table S4.xlsx]

## Sheet: Table S4
Table S4. Analysis of signaling pathways associated with DEGs involved in the DEC-microRNA-DEG ​​network in the rat striatum at 24 h after tMCAO (adapted from David 2021)
Signaling pathway (KEGG)	Padj (according to Benjamini-Hochberg; striatum)	Pathway-associated DEGs in striatum	Number of DEGs in striatum associated with the pathway		Padj (according to Benjamini-Hochberg; frontal cortex)	Pathway-associated DEGs in frontal cortex	Number of DEGs in frontal cortex associated with the pathway
			upregulated DEGs	downregulated DEGs			upregulated DEGs	downregulated DEGs
rno04724:Glutamatergic synapse	3.51845e-11	GRIK5, GRIK3, GRIK2, GRM1, GRM3, GRM5, GRM4, DLGAP1, PRKACB, GLUL, PRKCG, PRKCB, PLA2G4B, PLCB3, PLCB1, SHANK3, SHANK2, SHANK1, GRIA1, GLS2, ITPR1, CACNA1A, ADCY3, CACNA1D, ITPR3, ADCY2, CACNA1C, ADCY1, SLC1A6, ADCY8, ADCY7, PLD2, ADCY5, GRK3, GNG3, GNG7, SLC17A6, GNG8, MAPK1, SLC17A7, SLC38A3, GRIA4, GRIN2C, GRIN2B, GNG13, GRIN1, GRIN2D, GNAO1, GRIN3A, DLG4	5	45	9.73e-08	GRIA1, GRIK5, ADCY4, CACNA1D, ADCY1, SLC1A6, ADCY7, GRM1, PLD2, ADCY5, GRM3, GRIN2A, MAPK1, DLGAP1, SLC17A7, SLC38A3, MAPK3, HOMER2, PLA2G4B, PRKCA, GRIN2C, GRIN1, GRIN2D, GRIN3A, DLG4, PLCB1, SHANK3, SHANK2, SHANK1	4	25
rno04020:Calcium signaling pathway	1.71814e-10	RET, CHRM2, CHRM3, CHRM1, FLT1, FLT4, ATP2A3, CALML4, GRM1, SLC8A2, HTR6, GRM5, BDKRB2, KDR, PLCE1, NOS1, PRKACB, PRKCG, PDGFRA, CAMK1D, PRKCB, SPHK1, F2R, NGF, ITPKB, ITPKC, PLCB3, STIM1, ADORA2A, ADORA2B, CASQ2, ORAI2, ORAI1, PLCB1, CAMK2B, CHRNA7, CAMK2A, ITPR1, CACNA1B, CACNA1A, ADCY3, CACNA1D, ITPR3, ADRB1, ADCY2, CACNA1C, ADCY1, ADCY8, ADCY7, CACNA1H, CACNA1G, CACNA1I, GNA15, HRH2, PDGFD, E…	26	55	1.09e-05	RET, CAMK2B, CHRM3, RYR2, PTGER1, CAMK2A, ADCY4, CACNA1D, ADRB1, ADCY1, ADRA1B, ADCY7, GRM1, CACNA1H, SLC8A2, MYLK, GRIN2A, KDR, PLCE1, PTK2B, NOS3, SPHK1, NFATC2, ATP2B2, PHKB, PRKCA, GRIN2C, TPCN1, VEGFA, GRIN1, GRIN2D, ITPKB, P2RX6, ITPKC, GRIN3A, STIM1, PLCB1, PLCD1, FGFR2, FGFR1	17	23
rno04010:MAPK signaling pathway	1.0293e-09	RET, FLT1, CSF1, FLT3, FLT4, RASGRF2, HSPB1, DUSP16, ELK4, RPS6KA4, RPS6KA5, MECOM, MYC, RPS6KA1, RAC2, KDR, MAP3K8, MAP3K9, MAP3K6, PRKACB, HRAS, MAP3K5, MAP4K1, PRKCG, PDGFRA, DUSP2, CHUK, DUSP1, PRKCB, IL1R1, PLA2G4B, CACNA2D2, FOS, NGF, DUSP6, TNFRSF1A, CDC25B, MAPK8IP1, CACNB3, MAPKAPK3, KIT, MAPKAPK2, MAPT, SOS2, TP53, EPHA2, CACNA1B, CACNA1A, CACNA1D, CACNA1C, RASGRP2, RASGRP1, RELA, CACNA…	52	37	0.00203	RET, CSF1, FLT3, RASGRF2, HSPB1, CACNA1D, RASGRP2, CACNA1H, RASGRP3, DUSP10, MECOM, RRAS, RPS6KA1, KDR, MAPK1, MAP3K6, MAP2K5, MAP3K4, MAPK3, DUSP2, TGFB1, DUSP3, GADD45B, PLA2G4B, PRKCA, IGF1, NFKB2, VEGFA, TNFRSF1A, NR4A1, MAP3K10, PTPN7, TP53, FGFR2, FGFR1, HSPA1A, MAP3K12	22	15
rno05205:Proteoglycans in cancer	1.26008e-09	CDKN1A, PIK3CD, FZD10, CCND1, PLAU, CTSL, MYC, KDR, PLCE1, PRKACB, HRAS, PRKCG, WNT5B, PRKCB, MMP2, ANK3, WNT9A, ANK1, MMP9, VAV1, VAV2, HCLS1, ITGA5, PPP1R12B, EZR, SOS2, TP53, CD44, CAMK2B, CD63, CAMK2A, PXN, ITPR1, PIK3R2, ITPR3, IQGAP1, THBS1, HIF1A, NRAS, RRAS, ERBB2, PLCG2, FLNA, MAPK1, PLCG1, SMAD2, WNT10B, TGFB2, WNT10A, FZD2, TGFB1, CAV2, CAV1, PTCH1, STAT3, FZD6, FN1, FZD9, WNT7A, MSN, …	41	27	1.09e-05	CAMK2B, CD63, CDKN1A, ITGB5, PXN, CAMK2A, IQGAP1, HIF1A, ACTB, RRAS, PLAU, KDR, PLCE1, MAPK1, MAPK3, TGFB1, FZD4, STAT3, FZD9, WNT7A, PRKCA, IGF1, ANK3, WNT9A, VAV1, VEGFA, VAV2, SMO, SDC1, HCLS1, ITGA5, PPP1R12B, TP53, CD44, FGFR1	22	13
rno04925:Aldosterone synthesis and secretion	1.26115e-09	ATF1, CAMK2B, CAMK2A, ITPR1, ATP1A3, ADCY3, ITPR3, CACNA1D, ATP1A2, ADCY2, ADCY1, CACNA1C, CALML4, ADCY8, ADCY7, CACNA1H, ADCY5, CACNA1G, LIPE, CACNA1I, CREB3L1, CREB3L2, PRKACB, LDLR, PRKCG, CAMK1D, PRKCB, PRKCE, PDE2A, ATP2B3, ATP2B2, ATP1B2, ATP2B1, AGT, NR4A2, NR4A1, PLCB3, CAMK4, ORAI1, CALM3, PLCB1, KCNK3	11	31	0.000243	ATF1, CAMK2B, CAMK2A, ADCY4, PRKCA, CACNA1D, ATP1A2, ATP2B2, ADCY1, ATP1A1, ATP1B2, ADCY7, CACNA1H, AGT, ADCY5, NR4A1, CREB3L1, CREB3L2, DAGLB, PLCB1	6	14
rno04725:Cholinergic synapse	1.26115e-09	CHRM2, CAMK2B, CHRM3, CHRM1, CHRNA4, CHRNA7, CHRM4, CAMK2A, ITPR1, CACNA1B, PIK3CD, CACNA1A, ADCY3, ITPR3, CACNA1D, ADCY2, PIK3R2, ADCY1, CACNA1C, ADCY8, ADCY7, PIK3R5, ADCY5, GNG3, NRAS, GNG7, CREB3L1, CREB3L2, GNG8, MAPK1, PRKACB, HRAS, CHRNB2, KCNJ4, PRKCG, CHRNB4, KCNJ12, PRKCB, FOS, GNG13, GNAO1, PLCB3, CAMK4, KCNQ2, KCNQ3, PLCB1	9	37	0.00276	KCNJ4, CAMK2B, CHRNB2, CHRM3, CAMK2A, ADCY4, PRKCA, CACNA1D, ADCY1, ADCY7, PIK3R5, ADCY5, CREB3L1, CREB3L2, KCNQ3, MAPK1, JAK2, PLCB1, MAPK3	7	12
rno04024:cAMP signaling pathway	1.26115e-09	CHRM2, CHRM1, VIPR2, ATP2A3, PIK3CD, CALML4, GLI1, GLI3, LIPE, HTR6, CREB3L1, CREB3L2, RAC2, PDE4A, PLCE1, PRKACB, EDN3, PDE4C, F2R, ATP1B2, FOS, VAV1, VAV2, ADORA2A, ORAI1, RAPGEF3, POPDC2, GRIA1, CAMK2B, ADCYAP1R1, GIPR, CAMK2A, ATP1A3, ADCY3, CACNA1D, ATP1A2, PIK3R2, ADRB1, ADCY2, CACNA1C, ADCY1, ADCY8, ADCY7, RELA, PLD2, ADCY5, RRAS, MAPK1, DRD2, GRIA4, GABBR2, JUN, GABBR1, PTCH1, ATP2B3, HTR…	19	52	5.93e-06	HCN4, POPDC2, GRIA1, CAMK2B, RYR2, ADCYAP1R1, HHIP, CAMK2A, ADCY4, CACNA1D, ATP1A2, ADRB1, ATP1A1, ADCY1, GLI1, ADCY7, PLD2, ADCY5, GRIN2A, RRAS, CREB3L1, CREB3L2, PLCE1, MAPK1, DRD2, MAPK3, ABCC4, ATP2B2, ATP1B2, GRIN2C, VAV1, GRIN1, GRIN2D, VAV2, PDE10A, GRIN3A, KCNK2, HCN2	10	28
rno04713:Circadian entrainment	1.21202e-08	GRIA1, CAMK2B, ADCYAP1R1, CAMK2A, ITPR1, ADCY3, ITPR3, CACNA1D, ADCY2, ADCY1, CACNA1C, CALML4, ADCY8, ADCY7, CACNA1H, ADCY5, CACNA1G, CACNA1I, GNG3, RPS6KA5, GNG7, GNG8, MAPK1, NOS1, PRKACB, GRIA4, PRKCG, KCNJ9, PRKCB, FOS, GRIN2C, GRIN2B, GNG13, GRIN1, GRIN2D, GNAO1, PLCB3, PER3, CALM3, PLCB1	6	34	0.000729	GRIA1, CAMK2B, RYR2, ADCYAP1R1, CAMK2A, ADCY4, PRKCA, CACNA1D, ADCY1, GRIN2C, ADCY7, CACNA1H, ADCY5, GRIN1, GRIN2D, GRIN2A, MAPK1, PLCB1, MAPK3	3	16
rno05200:Pathways in cancer	3.72533e-08	CSF3R, SPI1, KEAP1, FZD10, CALML4, ETS1, CCND3, RASSF1, RPS6KA5, CCND1, MYC, PIM1, PRKACB, IL6R, PRKCG, PDGFRA, IL4R, WNT5B, PRKCB, F2R, RUNX1, COL4A1, IL6ST, TP53, GSTT3, PIK3R2, CSF2RB, RASGRP2, HIF1A, RASGRP1, FOXO1, PLD2, PLCG2, HMOX1, PLCG1, SMAD2, ZBTB17, WNT10B, WNT10A, TGFB2, JUN, FZD2, TGFB1, GADD45B, GADD45A, PTCH1, FZD6, FN1, FZD9, NFKB1, GNG13, NFKB2, NFKBIA, CXCL12, CDK2, GRB2, CALM3…	72	66	1.08e-05	RET, CDKN1A, CSF3R, LAMC3, FLT3, HHIP, SLC2A1, KEAP1, LAMC2, GLI1, MECOM, JAK2, IL6R, JAK1, APC2, ARHGEF11, IL4R, DCC, PRKCA, WNT9A, TRAF4, SMO, TRAF3, COL4A1, RARA, PLCB1, TP53, CAMK2B, LAMA5, CEBPA, PTGER1, LAMA1, CAMK2A, ADCY4, XIAP, CSF2RB, ADCY1, RASGRP2, ADCY7, HIF1A, PLD2, ADCY5, RASGRP3, DLL4, HMOX1, MAPK1, CTNNA2, BAK1, VHL, RXRG, MAPK3, STAT5A, ARNT2, SMAD3, TGFB1, LAMB3, GADD45B, FZD4,…	34	37
rno04015:Rap1 signaling pathway	4.06984e-08	ITGAM, FLT1, CSF1, FLT4, ITGB2, PIK3CD, CALML4, ITGAL, SIPA1L2, SIPA1L1, RAC2, KDR, PLCE1, HRAS, PRKCG, PDGFRA, PRKCB, MAGI2, F2R, NGF, VAV1, VAV2, APBB1IP, PLCB3, ADORA2A, ADORA2B, KIT, EVL, LCP2, TLN1, PFN1, PLCB1, RAPGEF3, EPHA2, RGS14, ADCY3, PIK3R2, ADCY2, ADCY1, ADCY8, RASGRP2, THBS1, ADCY7, RAP1GAP, ADCY5, NRAS, MK1, PARD6A, RRAS, PDGFD, P2RY1, MAPK1, PLCG1, DRD2, VASP, NGFR, FYB1, GRIN2B,…	33	33	0.000356	RGS14, CSF1, ADCY4, ADCY1, ITGAL, RASGRP2, ADCY7, ACTB, ADCY5, RASGRP3, GRIN2A, PARD6B, SIPA1L1, RRAS, KRIT1, KDR, PLCE1, MAPK1, DRD2, MAPK3, VASP, FYB1, MAGI3, PRKCA, IGF1, VAV1, VEGFA, GRIN1, VAV2, PLCB1, FGFR2, FGFR1	17	14
rno04911:Insulin secretion	2.05754e-07	CAMK2B, CHRM3, SNAP25, ADCYAP1R1, RAB3A, CAMK2A, SLC2A1, ATP1A3, ADCY3, ITPR3, CACNA1D, ATP1A2, ADCY2, ADCY1, CACNA1C, ADCY8, ADCY7, ADCY5, RIMS2, PCLO, CREB3L1, CREB3L2, KCNN4, PRKACB, TRPM4, PRKCG, KCNJ11, ABCC8, PRKCB, CCK, ATP1B2, PLCB3, PLCB1, VAMP2, STX1A	8	27	6.06e-05	CAMK2B, CHRM3, RYR2, ADCYAP1R1, CAMK2A, SLC2A1, ADCY4, PRKCA, CACNA1D, ATP1A2, ADCY1, ATP1A1, ATP1B2, ADCY7, ADCY5, CREB3L1, CREB3L2, KCNN3, PLCB1, TRPM4	7	13
rno04720:Long-term potentiation	6.59614e-07	GRIA1, CAMK2B, CAMK2A, ITPR1, ITPR3, ADCY1, CACNA1C, CALML4, ADCY8, GRM1, NRAS, GRM5, RPS6KA1, MAPK1, PRKACB, HRAS, PRKCG, PRKCB, GRIN2C, GRIN2B, GRIN1, PPP1CA, GRIN2D, PLCB3, PPP1R1A, CAMK4, CALM3, PLCB1, RAPGEF3	5	24	0.00245	GRIA1, CAMK2B, CAMK2A, PRKCA, ADCY1, GRIN2C, GRM1, GRIN1, GRIN2D, GRIN2A, RPS6KA1, MAPK1, PLCB1, MAPK3	1	13
rno05031:Amphetamine addiction	1.3054e-06	GRIA1, CAMK2B, DDC, HDAC1, CAMK2A, CACNA1D, CACNA1C, CALML4, ADCY5, CREB3L1, CREB3L2, PRKACB, GRIA4, PRKCG, JUN, PRKCB, FOS, GRIN2C, GRIN2B, GRIN1, PPP1CA, GRIN2D, ARC, GRIN3A, TH, CAMK4, FOSB, CALM3, STX1A	8	21	0.00132	GRIA1, CAMK2B, CAMK2A, PRKCA, CACNA1D, GRIN2C, ADCY5, GRIN1, GRIN2D, ARC, GRIN2A, GRIN3A, TH, CREB3L1, CREB3L2	4	11
rno05223:Non-small cell lung cancer	1.3054e-06	RET, ALK, CDKN1A, PIK3CD, PIK3R2, FOXO3, RXRB, CASP9, RASSF1, NRAS, CCND1, KIF5C, ERBB2, KIF5A, E2F1, PLCG2, MAPK1, PLCG1, BAK1, JAK3, HRAS, RXRG, PRKCG, GADD45B, GADD45A, PRKCB, STAT3, RARB, GRB2, SOS2, TP53	16	15	0.0418	STAT5A, RET, CDKN1A, GADD45B, STAT3, MAPK1, PRKCA, BAK1, FOXO3, RXRG, TP53, MAPK3	7	5
rno04928:Parathyroid hormone synthesis, secretion and action	4.10759e-06	CDKN1A, WNK4, ITPR1, ADCY3, ITPR3, ADCY2, ADCY1, ADCY8, ADCY7, PLD2, ADCY5, RXRB, AKAP13, MMP24, CREB3L1, CREB3L2, PDE4A, MAPK1, PRKACB, MEF2D, RXRG, PRKCG, EGR1, SLC12A3, VDR, PRKCB, PDE4C, FOS, RUNX2, NR4A2, PLCB3, MMP14, MAFB, MMP15, WNK2, MMP17, SGK1, PLCB1, FGFR1	15	24	0.00276	ARHGEF11, CDKN1A, ADCY4, PRKCA, ADCY1, ADCY7, RUNX2, PLD2, ADCY5, AKAP13, MMP14, MMP15, CREB3L1, CREB3L2, MAPK1, PLCB1, RXRG, MAPK3, FGFR1	9	10
rno04380:Osteoclast differentiation	4.10759e-06	SPI1, CSF1, NCF2, ITPR1, ATP2A3, PIK3CD, ITPR3, PIK3R2, TREM2, TNFRSF11B, TNFRSF11A, PIRB, RELA, FCGR3A, CALCR, PLCG2, MAPK1, JUNB, JAK1, JUN, TGFB2, TGFB1, CHUK, IL1R1, IFNGR2, FOS, GAB2, NFKB1, NFKB2, TNFRSF1A, FOSL2, OSCAR, NFKBIA, FOSL1, CYLD, TYROBP, FCGR2A, CAMK4, BTK, FOSB, LCP2, GRB2, IRF9	33	10	-	-	-	-
rno04666:Fc gamma R-mediated phagocytosis	5.77321e-06	ARPC1B, WAS, PIK3CD, PIK3R2, PLA2G6, PLD2, FCGR3A, CFL2, CFL1, PLCG2, RAC2, MAPK1, PLCG1, PIP5K1C, WASF1, VASP, PRKCG, LYN, MYO10, PRKCB, SPHK1, PRKCE, PLA2G4B, PRKCD, ARPC5, GAB2, VAV1, VAV2, HCK, FCGR2A, PTPRC, BIN1, AMPH, PLPP3, PLPP1	20	15	0.000752	VASP, SYK, NCF1, PLA2G4B, SPHK1, PRKCD, PRKCA, PLA2G6, VAV1, PLD2, VAV2, HCK, MAPK1, PIP5K1B, PIP5K1C, WASF1, PLPP3, PLPP1, MAPK3	9	8
rno04510:Focal adhesion	7.72296e-06	FLT1, LAMC3, ITGB4, FLT4, TNC, PIK3CD, LAMC2, LAMC1, CCND3, CCND1, RAC2, KDR, ITGB8, TNR, HRAS, PRKCG, PDGFRA, VWF, PRKCB, EMP2, VAV1, VAV2, COL4A1, ITGA5, TLN1, PPP1R12B, SOS2, VCL, BIRC2, LAMA5, SHC2, SHC3, SHC1, PXN, PIK3R2, THBS2, THBS1, THBS4, RELN, PDGFD, ERBB2, PAK6, FLNA, MAPK1, FLNB, PIP5K1C, VASP, JUN, CAV2, CAV1, FN1, PPP1CA, PARVG, ZYX, COL9A1, GRB2, COL9A2	39	18	0.000133	LAMA5, ITGB5, SHC1, LAMA1, LAMC3, PXN, XIAP, LAMC2, ACTB, MYLK, TNN, KDR, TNR, MAPK1, FLNB, PIP5K1B, PIP5K1C, MAPK3, VASP, LAMB3, PRKCA, IGF1, VAV1, VEGFA, VAV2, COL4A1, ZYX, COL9A1, ITGA5, COL9A2, PPP1R12B, VCL	21	11
rno04933:AGE-RAGE signaling pathway in diabetic complications	7.72296e-06	SERPINE1, PIK3CD, PIK3R2, FOXO1, RELA, ICAM1, NRAS, CCND1, PIM1, PLCG2, PLCE1, MAPK1, PLCG1, HRAS, SMAD2, EGR1, JUN, TGFB2, TGFB1, VCAM1, NOS3, PRKCB, MMP2, PRKCE, STAT3, PRKCD, FN1, SELE, NFKB1, AGT, COL3A1, PLCB3, COL4A1, PLCD3, PLCB1, PLCD4	22	14	0.00276	STAT5A, TGFB1, SMAD3, NOS3, STAT3, PRKCD, PRKCA, AGT, VEGFA, ICAM1, THBD, COL4A1, PLCE1, MAPK1, JAK2, PLCB1, PLCD1, MAPK3	12	6
rno04727:GABAergic synapse	7.72296e-06	GLS2, CACNA1B, CACNA1A, ADCY3, CACNA1D, ABAT, ADCY2, ADCY1, CACNA1C, SLC6A1, ADCY8, ADCY7, ADCY5, GNG3, GNG7, GNG8, SLC38A3, PRKACB, GABRD, GLUL, NSF, PRKCG, GABBR2, GABBR1, SLC12A5, GABRA5, PRKCB, SLC6A13, SLC6A11, GABRG3, GABRG2, GNG13, GNAO1	2	31	-	-	-	-
rno04722:Neurotrophin signaling pathway	9.09054e-06	CAMK2B, SHC2, SHC3, SHC1, CAMK2A, PIK3CD, PIK3R2, CALML4, FOXO3, RELA, NRAS, RPS6KA5, IRAK2, ARHGDIA, ARHGDIB, RPS6KA1, PLCG2, MAPK1, PLCG1, HRAS, SH2B2, MAP3K5, NTRK1, NGFR, NTRK2, JUN, SORT1, RIPK2, PRKCD, MATK, NGF, NFKB1, NFKBIA, CAMK4, MAPKAPK2, GRB2, CALM3, SOS2, TP53, NFKBIB	22	18	-	-	-	-
rno04072:Phospholipase D signaling pathway	9.09054e-06	SHC2, ARF2, SHC3, SHC1, PIK3CD, ADCY3, ADCY2, PIK3R2, ADCY1, ADCY8, ADCY7, GRM1, PLD2, PIK3R5, ADCY5, AGPAT4, GRM3, NRAS, GRM5, GRM4, CYTH4, RRAS, PDGFD, PLCG2, MAPK1, PLCG1, PIP5K1C, HRAS, PDGFRA, FCER1G, SPHK1, PLA2G4B, F2R, GAB2, DGKZ, DNM1, AGT, PLCB3, KITLG, KIT, GRB2, PLPP3, PLCB1, SOS2, PLPP1, RAPGEF3	19	27	0.000243	ARF2, SHC1, ADCY4, ADCY1, ADCY7, GRM1, PLD2, PIK3R5, ADCY5, AGPAT4, CYTH3, GRM3, RRAS, PTK2B, MAPK1, PIP5K1B, PIP5K1C, MAPK3, SYK, SPHK1, PLA2G4B, PRKCA, AGT, PLPP3, PLCB1, PLPP1	10	14
rno04921:Oxytocin signaling pathway	9.13605e-06	CAMK2B, PRKAA1, CDKN1A, CAMK2A, ITPR1, ADCY3, ITPR3, CACNA1D, ADCY2, ADCY1, CACNA1C, CALML4, ADCY8, ADCY7, PIK3R5, ADCY5, CAMKK2, TRPM2, NRAS, CCND1, MAPK1, PRKACB, HRAS, CACNG3, KCNJ4, PRKCG, JUN, PRKAB2, CAMK1D, KCNJ9, NOS3, KCNJ12, PRKCB, PLA2G4B, NFATC3, CACNA2D2, FOS, PRKAB1, PPP1CA, NFATC4, GNAO1, PLCB3, CACNB3, CAMK4, CALM3, PLCB1, PPP1R12B	17	30	0.00163	KCNJ4, CAMK2B, RYR2, CDKN1A, PRKAB2, NOS3, PLA2G4B, CAMK2A, ADCY4, NFATC2, PRKCA, CACNA1D, ADCY1, ADCY7, ACTB, PIK3R5, CAMKK2, ADCY5, MYLK, MAPK1, PPP1R12B, PLCB1, MAP2K5, MAPK3	11	13
rno04668:TNF signaling pathway	9.41009e-06	CSF1, PIK3CD, PIK3R2, CX3CL1, RELA, ICAM1, RPS6KA4, RPS6KA5, CASP8, CREB3L1, CREB3L2, MAPK1, RIPK1, MAP3K8, JUNB, MAP3K5, JUN, VCAM1, RIPK3, CHUK, RHBDF2, DAB2IP, IFI47, FOS, TNFRSF1B, SELE, MMP9, NFKB1, TNFRSF1A, NFKBIA, CYLD, ADAM17, MMP14, FRMD8, IRF1, BCL3, FAS, PGAM5, BIRC2	29	10	0.0212	CEBPB, RIPK3, CSF1, RHBDF2, XIAP, CFLAR, CX3CL1, ICAM1, TNFRSF1A, CYLD, MMP14, TRAF3, CREB3L1, CREB3L2, MAPK1, JUNB, MAPK3	11	6
rno04014:Ras signaling pathway	9.56852e-06	FLT1, CSF1, FLT3, FLT4, RASGRF2, PIK3CD, CALML4, ETS1, ETS2, RASSF1, SYNGAP1, RAC2, KDR, PLCE1, PRKACB, HRAS, PRKCG, PDGFRA, KSR1, CHUK, PRKCB, PLA2G4B, GAB2, NGF, ZAP70, KIT, SOS2, EPHA2, PLA1A, SHC2, SHC3, SHC1, PIK3R2, FOXO4, RASAL3, PLA2G6, RASGRP2, RASGRP1, RELA, PLD2, NRAS, GNG3, RRAS, PDGFD, GNG7, PLCG2, PAK6, GNG8, MAPK1, PLCG1, NTRK1, NGFR, NTRK2, GRIN2B, NFKB1, GNG13, GRIN1, KITLG, CALM…	30	33	-	-	-	-
rno04915:Estrogen signaling pathway	9.7903e-06	SHC2, SHC3, SHC1, ITPR1, PIK3CD, ADCY3, ITPR3, ADCY2, PIK3R2, ADCY1, CALML4, ADCY8, ADCY7, GRM1, ADCY5, NRAS, KRT26, CREB3L1, CREB3L2, MAPK1, PRKACB, CTSD, HRAS, NCOA2, HSPA8, GABBR2, JUN, GABBR1, KCNJ9, NOS3, MMP2, PRKCD, FOS, KRT10, MMP9, GNAO1, PLCB3, RARA, GRB2, CALM3, PLCB1, SOS2, HSPA1A	20	23	-	-	-	-
rno04062:Chemokine signaling pathway	1.09003e-05	GSK3A, PIK3CD, CXCL14, CX3CL1, RAC2, CCR5, PRKACB, JAK3, HRAS, CHUK, PRKCB, PRKCD, VAV1, VAV2, FGR, HCK, PLCB3, PLCB1, SOS2, SHC2, SHC3, SHC1, PXN, WAS, ADCY3, PIK3R2, ADCY2, ADCY1, ADCY8, RASGRP2, FOXO3, ADCY7, RELA, PIK3R5, ADCY5, GRK3, NRAS, GNG3, GNG7, PLCG2, GNG8, MAPK1, PLCG1, CCR1, LYN, STAT3, NFKB1, GNG13, NFKBIA, CXCL12, GRB2, NFKBIB	26	26	0.00432	NCF1, SHC1, PXN, ADCY4, ADCY1, RASGRP2, FOXO3, ADCY7, CXCL14, CX3CL1, PIK3R5, ADCY5, PTK2B, MAPK1, JAK2, MAPK3, STAT3, PRKCD, VAV1, VAV2, FGR, HCK, CXCL12, ELMO1, PLCB1	14	11
rno04151:PI3K-Akt signaling pathway	1.41799e-05	RET, CHRM2, CDKN1A, CHRM1, CSF3R, FLT1, CSF1, LAMC3, FLT3, ITGB4, FLT4, TNC, PIK3CD, LAMC2, LAMC1, CASP9, CCND3, STK11, PPP2R1B, CCND1, MYC, CREB3L1, CREB3L2, KDR, ITGB8, TNR, IL6R, JAK3, HRAS, JAK1, PDGFRA, IL4R, VWF, CHUK, MAGI2, F2R, NGF, COL4A1, KIT, ITGA5, EIF4E2, SGK1, SOS2, TP53, EPHA2, LAMA5, PRKAA1, PHLPP1, PKN3, PIK3R2, THBS2, FOXO3, IL2RG, THBS1, THBS4, RELA, PIK3R5, NRAS, GNG3, RELN, …	57	28	0.00176	RET, LAMA5, CDKN1A, CSF3R, ITGB5, CSF1, LAMA1, FLT3, LAMC3, LAMC2, FOXO3, PIK3R5, TNN, CREB3L1, CREB3L2, KDR, TNR, MAPK1, JAK2, IL6R, MAPK3, PCK2, JAK1, IL4R, SYK, LAMB3, NOS3, PRKCA, IGF1, VEGFA, NR4A1, COL4A1, CDK2, COL9A1, PKN2, ITGA5, COL9A2, EIF4E2, PIK3AP1, TP53, FGFR2, FGFR1	30	12
rno04926:Relaxin signaling pathway	2.6095e-05	SHC2, SHC3, SHC1, PIK3CD, ADCY3, ADCY2, PIK3R2, ADCY1, ADCY8, ADCY7, RELA, ADCY5, GNG3, NRAS, GNA15, GNG7, CREB3L1, CREB3L2, GNG8, MAPK1, NOS1, PRKACB, HRAS, SMAD2, JUN, TGFB1, NOS3, MMP2, FOS, MMP9, NFKB1, GNG13, NFKBIA, GNAO1, COL3A1, PLCB3, COL4A1, GRB2, PLCB1, SOS2	19	21	-	-	-	-
rno04360:Axon guidance	3.25337e-05	ROBO2, BMPR2, PIK3CD, ROBO1, RND1, CFL2, CFL1, RAC2, EPHB1, HRAS, EPHB3, SEMA6B, EPHA4, WNT5B, UNC5A, DCC, RGMA, NGEF, EPHA2, CAMK2B, SEMA7A, CAMK2A, PIK3R2, SEMA3E, NTN3, EFNB2, EFNB1, NRAS, PARD6A, EFNB3, RRAS, PLCG2, PAK6, MAPK1, PLCG1, SRGAP3, SLIT2, SRGAP2, LRRC4C, PLXNA3, NTNG2, RYK, PTCH1, NFATC3, SEMA4F, SEMA4G, L1CAM, NFATC4, CXCL12, CDK5, FES	15	36	0.00142	CAMK2B, ROBO2, SEMA5B, ROBO3, SEMA3B, CAMK2A, SEMA3G, SEMA3F, PARD6B, RRAS, MAPK1, SLIT2, EPHB1, MAPK3, PLXNA3, SEMA6B, SEMA4A, EPHA4, UNC5A, DCC, NFATC2, PRKCA, SEMA4G, RGMA, CXCL12, SMO, PLXNB3	5	22
rno05166:Human T-cell leukemia virus 1 infection	3.25337e-05	CDKN1A, CD40, SPI1, CRTC1, ITGB2, SLC2A1, PIK3CD, ITGAL, ETS1, ETS2, ICAM1, ELK4, ZFP36, CCND3, CCND1, MYC, CREB3L1, CREB3L2, PRKACB, JAK3, HRAS, JAK1, TBP, CHUK, IL1R1, FOS, TNFRSF1A, CCNA2, CCNA1, CANX, RT1-BA, TLN1, TP53, ADCY3, RT1-A1, PIK3R2, ADCY2, RT1-A2, ADCY1, ADCY8, IL2RG, ADCY7, ANAPC10, RELA, ADCY5, NRAS, E2F1, MAPK1, SMAD2, EGR1, TGFB2, EGR2, JUN, TGFB1, NFATC3, NFKB1, NFKB2, NFATC4,…	51	14	-	-	-	-
rno04728:Dopaminergic synapse	4.41788e-05	GRIA1, CAMK2B, DDC, GSK3A, CAMK2A, ITPR1, CACNA1B, CACNA1A, ITPR3, CACNA1D, CACNA1C, CALML4, COMT, ADCY5, GNG3, PPP2R1B, KIF5C, GNG7, CREB3L1, KIF5A, CREB3L2, GNG8, DRD2, PRKACB, SCN1A, GRIA4, PRKCG, KCNJ9, PRKCB, FOS, GRIN2B, GNG13, PPP1CA, GNAO1, PLCB3, GNAL, CALY, TH, CALM3, PLCB1	9	31	-	-	-	-
rno05417:Lipid and atherosclerosis	4.87769e-05	CD40, NCF2, PIK3CD, CALML4, ICAM1, CASP9, CASP8, OLR1, IKBKE, HRAS, MAP3K5, CHUK, FOS, MMP9, VAV1, TNFRSF1A, VAV2, ERN1, PLCB3, PLCB1, TP53, ATF6, ABCG1, CAMK2B, CAMK2A, ITPR1, PIK3R2, RELA, HSPD1, RXRB, NRAS, NLRP3, MAPK1, PLCG1, BID, LDLR, RXRG, LYN, HSPA8, CYP2J3, JUN, XBP1, VCAM1, HSPA5, NOS3, STAT3, MIB2, NFATC3, HSPA2, SELE, NFKB1, MIB1, NFKBIA, FAS, CALM3, MYD88, HSPA1A, NFE2L2	38	20	-	-	-	-
rno05214:Glioma	4.87769e-05	CAMK2B, CDKN1A, SHC2, SHC3, SHC1, CAMK2A, PIK3CD, PIK3R2, CALML4, NRAS, CCND1, E2F1, PLCG2, MAPK1, PLCG1, BAK1, HRAS, PRKCG, PDGFRA, CAMK1D, GADD45B, GADD45A, PRKCB, CAMK4, GRB2, CALM3, SOS2, TP53	13	15	-	-	-	-
rno05165:Human papillomavirus infection	4.87769e-05	CDKN1A, LAMC3, ITGB4, TNC, PIK3CD, LAMC2, FZD10, TCIRG1, LAMC1, RBPJ, OASL, CCND3, CASP8, PPP2R1B, CCND1, HEY1, CREB3L1, CREB3L2, ITGB8, TNR, PRKACB, IKBKE, HRAS, OASL2, JAK1, APC2, HES6, TBP, ATP6V0E1, VWF, WNT5B, CHUK, TUBG2, AXIN2, WNT9A, TNFRSF1A, CCNA2, CCNA1, RBL1, COL4A1, IRF1, MFNG, ITGA5, SOS2, TP53, IRF9, RBPJL, LAMA5, HDAC1, PXN, RT1-A1, PIK3R2, RT1-A2, RFNG, THBS2, THBS1, FOXO1, THBS4…	54	30	0.0157	LAMA5, CDKN1A, ITGB5, LAMA1, LAMC3, PXN, LAMC2, PARD6B, TNN, CREB3L1, CREB3L2, TNR, MAPK1, BAK1, MAPK3, JAK1, APC2, HES6, LAMB3, FZD4, MX2, MX1, FZD9, WNT7A, RT1-M6-2, WNT9A, VEGFA, TNFRSF1A, HEYL, DLG3, COL4A1, TRAF3, MFNG, CDK2, COL9A1, ITGA5, COL9A2, TP53	23	15
rno05163:Human cytomegalovirus infection	4.87769e-05	CDKN1A, PIK3CD, CALML4, CX3CL1, CASP9, AKAP13, CASP8, CCND1, MYC, CREB3L1, CREB3L2, RAC2, CCR5, PRKACB, IL6R, HRAS, JAK1, PDIA3, PRKCG, PDGFRA, CHUK, PRKCB, IL1R1, TAP1, TAPBP, TNFRSF1A, PLCB3, PLCB1, SOS2, TP53, PXN, ITPR1, ADCY3, RT1-A1, PIK3R2, ITPR3, ADCY2, RT1-A2, ADCY1, ADCY8, ADCY7, RELA, ADCY5, NRAS, GNG3, GNG7, E2F1, GNG8, MAPK1, RIPK1, BAK1, BID, CCR1, STAT3, NFATC3, NFKB1, GNG13, NFATC…	41	24	0.0212	CDKN1A, PTGER1, PXN, ADCY4, ADCY1, ADCY7, CX3CL1, ADCY5, AKAP13, CREB3L1, CREB3L2, PTK2B, MAPK1, BAK1, IL6R, MAPK3, JAK1, ARHGEF11, STAT3, NFATC2, PRKCA, RT1-M6-2, TAPBP, VEGFA, TNFRSF1A, CXCL12, CALR, PLCB1, TP53	19	10
rno04750:Inflammatory mediator regulation of TRP channels	5.10527e-05	CAMK2B, CAMK2A, ITPR1, PIK3CD, ADCY3, ITPR3, ADCY2, PIK3R2, ADCY1, CALML4, PLA2G6, ADCY8, ADCY7, ADCY5, ASIC4, P2RY2, PLCG2, BDKRB2, PLCG1, ASIC2, PRKACB, ASIC1, NTRK1, PRKCG, CYP2J3, PRKCB, IL1R1, PRKCE, PLA2G4B, PRKCD, TRPV1, NGF, PPP1CA, PLCB3, TRPV4, F2RL1, CALM3, PLCB1	13	25	-	-	-	-
rno04261:Adrenergic signaling in cardiomyocytes	5.10527e-05	POPDC2, CAMK2B, CAMK2A, CREM, ATP2A3, ATP1A3, ADCY3, CACNA1D, ATP1A2, ADRB1, ADCY2, ADCY1, CACNA1C, CALML4, ADCY8, ADCY7, PIK3R5, ADCY5, SLC8A2, RPS6KA5, PPP2R1B, CREB3L1, CREB3L2, MAPK1, PRKACB, CACNG3, SCN1B, CACNA2D2, ATP2B3, ATP2B2, ATP1B2, ATP2B1, AGT, PPP1CA, PLCB3, CACNB3, PPP1R1A, CALM3, PLCB1, KCNK2, SCN4B, MYH6, RAPGEF3, MYH7	8	36	0.000128	POPDC2, CAMK2B, RYR2, CAMK2A, ADCY4, CREM, CACNA1D, ATP1A2, ADRB1, ATP1A1, ADCY1, ADRA1B, ADCY7, PIK3R5, ADCY5, SLC8A2, CREB3L1, CREB3L2, MAPK1, MAPK3, ATP2B2, PRKCA, ATP1B2, AGT, PLCB1, KCNK2, SCN4B	7	20
rno04916:Melanogenesis	9.41516e-05	CAMK2B, CAMK2A, ADCY3, ADCY2, FZD10, ADCY1, CALML4, ADCY8, ADCY7, ADCY5, NRAS, CREB3L1, CREB3L2, MAPK1, PRKACB, HRAS, PRKCG, WNT10B, WNT10A, FZD2, WNT5B, PRKCB, FZD6, FZD9, WNT7A, WNT9A, GNAO1, PLCB3, KITLG, KIT, CALM3, PLCB1	8	24	0.0105	CAMK2B, FZD4, CAMK2A, ADCY4, FZD9, WNT7A, PRKCA, ADCY1, WNT9A, ADCY7, ADCY5, CREB3L1, CREB3L2, MAPK1, PLCB1, MAPK3	4	12
rno05220:Chronic myeloid leukemia	9.41516e-05	CDKN1A, SHC2, SHC3, SHC1, HDAC1, PIK3CD, PIK3R2, RELA, NRAS, MECOM, CCND1, MYC, E2F1, MAPK1, BAK1, HRAS, TGFB2, TGFB1, GADD45B, CHUK, GADD45A, GAB2, NFKB1, RUNX1, NFKBIA, GRB2, SOS2, TP53	21	7	-	-	-	-
rno04912:GnRH signaling pathway	9.41516e-05	CAMK2B, CAMK2A, ITPR1, ADCY3, ITPR3, CACNA1D, ADCY2, ADCY1, CACNA1C, CALML4, ADCY8, ADCY7, PLD2, ADCY5, NRAS, MAPK1, PRKACB, HRAS, EGR1, JUN, PRKCB, MMP2, PLA2G4B, PRKCD, PLCB3, MMP14, GRB2, CALM3, PLCB1, SOS2	13	17	0.00195	CAMK2B, PLA2G4B, PRKCD, CAMK2A, ADCY4, PRKCA, CACNA1D, ADCY1, ADCY7, PLD2, ADCY5, MMP14, MAPK1, PTK2B, PLCB1, MAP3K4, MAPK3	7	10
rno05033:Nicotine addiction	0.000107387	GRIA1, CHRNB2, GABRA5, CHRNA4, CHRNA7, CACNA1B, CACNA1A, GRIN2C, GABRG3, GRIN2B, GABRG2, GRIN1, GRIN2D, GRIN3A, SLC17A6, SLC17A7, GABRD, GRIA4	0	18	0.0212	GRIA1, CHRNB2, GRIN2A, GRIN3A, SLC17A7, GRIN2C, GABRD, GRIN1, GRIN2D	0	9
rno04550:Signaling pathways regulating pluripotency of stem cells	0.000107387	BMPR2, DLX5, PIK3CD, PIK3R2, FZD10, NRAS, ZIC3, MYC, MAPK1, OTX1, JAK3, HRAS, JAK1, ACVR1, APC2, SMAD2, SMAD1, WNT10B, WNT10A, FZD2, WNT5B, PCGF5, PCGF2, FZD6, STAT3, FZD9, WNT7A, AXIN2, INHBA, WNT9A, KLF4, ACVR2B, ISL1, TBX3, MEIS1, ID4, ID3, GRB2, IL6ST, FGFR2, FGFR1	17	24	0.0122	APC2, SMAD3, FZD4, STAT3, FZD9, WNT7A, LIFR, IGF1, WNT9A, KLF4, BMP4, REST, ID2, ID4, MAPK1, JAK2, FGFR2, MAPK3, FGFR1, JAK1	9	11
rno05030:Cocaine addiction	0.000111258	JUN, DDC, GRIN2C, GRIN2B, RELA, NFKB1, ADCY5, GRIN1, GRIN2D, GRM3, GRIN3A, CDK5, TH, DLG4, CREB3L1, CREB3L2, FOSB, DRD2, PRKACB, RGS9	7	13	0.000729	GRIN2C, ADCY5, GRIN1, GRIN2D, GRM3, GRIN2A, GRIN3A, TH, DLG4, CREB3L1, CREB3L2, DRD2, CDK5R1	3	10
rno05418:Fluid shear stress and atherosclerosis	0.000124189	PRKAA1, BMPR2, NCF2, GSTT3, KEAP1, PIK3CD, PLAT, PIK3R2, CALML4, RELA, ICAM1, CDH5, CTSL, SUMO2, RAC2, KDR, HMOX1, MAP3K5, ACVR1, PIAS4, JUN, VCAM1, CHUK, NOS3, CAV2, DUSP1, IL1R1, MMP2, CAV1, FOS, SELE, ACVR2B, MMP9, NFKB1, TNFRSF1A, TRPV4, PECAM1, SDC1, CALM3, ARHGEF2, TP53, GSTM6, NFE2L2	32	11	-	-	-	-
rno04970:Salivary secretion	0.000137788	CHRM3, ITPR1, ATP1A3, ADCY3, ITPR3, ATP1A2, ADRB1, ADCY2, SLC4A2, ADCY1, CALML4, ADCY8, ADCY7, ADCY5, NOS1, KCNN4, PRKACB, PRKCG, PRKCB, ATP2B3, ATP2B2, ATP1B2, ATP2B1, PLCB3, TRPV6, CALM3, PLCB1, VAMP2	6	22	0.0334	CHRM3, ADCY4, PRKCA, ATP1A2, ATP2B2, ADRB1, ADCY1, ATP1A1, ATP1B2, ADRA1B, ADCY7, ADCY5, PLCB1	2	11
rno05202:Transcriptional misregulation in cancer	0.000199326	ATF1, CDKN1A, CD40, SPI1, ITGAM, FLT1, FLT3, PLAT, AFF1, ELK4, PLAU, MYC, NFKBIZ, SS18, IGFBP3, MMP9, DUSP6, ETV5, RUNX2, ETV6, RUNX1, CCNA2, CCNA1, MAF, RARA, TP53, BIRC2, HDAC1, DOT1L, TMPRSS2, FOXO1, RELA, RXRB, NSD2, BAK1, PROM1, RXRG, NTRK1, NGFR, ARNT2, ZBTB17, SMAD1, BCL11B, GADD45B, GADD45A, SS18L1, FLI1, NFKB1, MEIS1, BCL6	35	15	0.0164	ATF1, ARNT2, CEBPA, CDKN1A, CEBPB, GADD45B, BCL11B, FLT3, DOT1L, ETV1, IGF1, ETV4, AFF1, RUNX2, ETV6, MAF, PLAU, ID2, NFKBIZ, RARA, BAK1, PROM1, TP53, RXRG	16	8
rno04211:Longevity regulating pathway	0.000202313	PRKAA1, EHMT2, PIK3CD, ADCY3, ADCY2, PIK3R2, ADCY1, ADIPOR1, FOXO3, ADCY8, ADCY7, FOXO1, RELA, ADCY5, CAMKK2, NRAS, STK11, SESN3, CREB3L1, SESN2, CREB3L2, PRKACB, HRAS, PRKAB2, PRKAB1, NFKB1, CAMK4, ULK1, EIF4E2, TP53	13	17	0.0344	PRKAB2, ADCY4, ADCY1, IGF1, ADIPOR1, FOXO3, ADCY7, CAMKK2, ADCY5, CREB3L1, CREB3L2, SESN2, EIF4E2, TP53	10	4
rno05225:Hepatocellular carcinoma	0.000202313	CDKN1A, SHC2, SMARCD3, SHC3, SHC1, GSTT3, KEAP1, PIK3CD, PIK3R2, FZD10, NRAS, CCND1, MYC, DPF1, E2F1, PLCG2, HMOX1, MAPK1, DPF3, PLCG1, BAK1, HRAS, APC2, PRKCG, SMAD2, WNT10B, TGFB2, WNT10A, FZD2, TGFB1, WNT5B, TXNRD3, GADD45B, ACTL6B, CSNK1A1, GADD45A, PRKCB, FZD6, FZD9, WNT7A, AXIN2, WNT9A, SMARCA2, GRB2, SOS2, TP53, GSTM6, NFE2L2	19	29	-	-	-	-
rno04820:Cytoskeleton in muscle cells	0.000216571	ITGB4, ELN, LMOD1, FHL3, SYNE3, TMEM43, ITGB8, SPTAN1, LBR, COL27A1, ACTN2, BGN, AMPD3, ATP1B2, ANK3, COL4A1, ITGA5, TLN1, TRIM54, VCL, TRIM55, MYH6, MYH7, SPTBN4, COL11A1, SYNPO2, COL11A2, ATP1A3, ATP1A2, THBS2, THBS1, NID2, THBS4, PDLIM2, LMNA, MYH14, MYH11, FLNC, PDLIM5, MYH10, PDLIM7, SPTBN2, MYH7B, FN1, FMNL1, COL3A1, DES, CAPZA1, COL5A3, SSPN, ZYX, COL9A1, SDC1, VIM, COL9A2, AGRN, SNTB1	29	28	0.0107	SPTBN4, ITGB5, LAMA1, COL11A2, LMOD1, ATP1A2, ATP1A1, NID2, ACTB, LMNA, MYH14, FLNC, PDLIM5, SPTAN1, SPTBN2, ATP1B2, ANK3, FMNL1, VCAN, COL4A1, ZYX, COL9A1, PKP2, SDC1, ITGA5, COL9A2, VCL, FBN1	14	14
rno04611:Platelet activation	0.000254968	ITPR1, PIK3CD, ADCY3, ITPR3, ADCY2, PIK3R2, ADCY1, RASGRP2, ADCY8, ADCY7, RASGRP1, PIK3R5, ADCY5, P2RY1, PLCG2, MAPK1, PRKACB, VASP, LYN, PTGIR, FCER1G, VWF, NOS3, PLA2G4B, F2R, GP5, PPP1CA, APBB1IP, COL3A1, PLCB3, STIM1, BTK, ORAI1, LCP2, PLCB1, TLN1, FERMT3	20	17	0.0102	VASP, SYK, GP1BB, NOS3, PLA2G4B, ADCY4, ADCY1, RASGRP2, ADCY7, GP5, ACTB, PIK3R5, ADCY5, MYLK, STIM1, MAPK1, PLCB1, MAPK3, FERMT3	11	8
rno04934:Cushing syndrome	0.000289485	CAMK2B, CDKN1A, CAMK2A, ITPR1, ADCY3, ITPR3, CACNA1D, ADCY2, FZD10, AHR, ADCY1, CACNA1C, ADCY8, ADCY7, CACNA1H, ADCY5, CACNA1G, CACNA1I, CCND1, CREB3L1, CREB3L2, E2F1, MAPK1, PRKACB, LDLR, APC2, WNT10B, WNT10A, FZD2, WNT5B, FZD6, FZD9, WNT7A, AXIN2, WNT9A, AGT, NR4A1, PLCB3, CDK2, ORAI1, PLCB1, KCNK2, KCNK3	14	29	0.00211	CAMK2B, APC2, CDKN1A, FZD4, CAMK2A, ADCY4, FZD9, WNT7A, CACNA1D, ADCY1, WNT9A, ADCY7, CACNA1H, AGT, ADCY5, NR4A1, CREB3L1, CDK2, CREB3L2, WDR5, MAPK1, PLCB1, KCNK2, MAPK3	8	16
rno04540:Gap junction	0.000307328	ITPR1, ADCY3, ITPR3, ADRB1, ADCY2, ADCY1, ADCY8, ADCY7, GRM1, ADCY5, TUBA1C, GJA1, TUBB6, NRAS, GRM5, PDGFD, MAPK1, DRD2, PRKACB, HRAS, PRKCG, PDGFRA, PRKCB, PLCB3, CDK1, GRB2, PLCB1, SOS2	9	19	-	-	-	-
rno05221:Acute myeloid leukemia	0.000313178	SPI1, ITGAM, CHUK, FLT3, STAT3, PIK3CD, PIK3R2, RELA, NFKB1, DUSP6, RUNX1, CCNA2, CCNA1, NRAS, CCND1, MYC, KIT, RARA, PIM1, MAPK1, GRB2, SOS2, HRAS, PPARD	17	7	-	-	-	-
rno04210:Apoptosis	0.000331186	HRK, CTSZ, ITPR1, PIK3CD, CSF2RB, ITPR3, PIK3R2, RELA, CASP9, TUBA1C, NRAS, CASP12, CASP8, CTSL, LMNA, MAPK1, RIPK1, BAK1, BID, SPTAN1, CTSD, HRAS, MAP3K5, NTRK1, JUN, PARP3, GADD45B, CHUK, GADD45A, DAB2IP, FOS, NGF, NFKB1, TNFRSF1A, NFKBIA, ERN1, FAS, TP53, BIRC2	28	11	-	-	-	-
rno04371:Apelin signaling pathway	0.000331186	PRKAA1, SERPINE1, ITPR1, ADCY3, ITPR3, PLAT, ADCY2, ADCY1, CALML4, ADCY8, ADCY7, PIK3R5, ADCY5, SLC8A2, LIPE, GNG3, NRAS, RRAS, CCND1, GNG7, GNG8, MAPK1, NOS1, PRKACB, MEF2D, HRAS, SMAD2, EGR1, PRKAB2, NOS3, SPHK1, PRKCE, PRKAB1, GNG13, PLCB3, CAMK4, CALM3, PLCB1	18	20	-	-	-	-
rno04929:GnRH secretion	0.000331186	PRKCG, HCN3, GABBR2, GABBR1, KCNJ11, KCNJ9, PRKCB, ITPR1, PIK3CD, PIK3R2, ITPR3, CACNA1D, CACNA1C, CACNA1H, CACNA1G, CACNA1I, PLCB3, NRAS, MAPK1, PLCB1, KCNN4, HRAS, HCN2	5	18	-	-	-	-
rno04920:Adipocytokine signaling pathway	0.00033281	PRKAA1, SLC2A1, SLC2A4, ADIPOR1, ACACB, RELA, CAMKK2, RXRB, STK11, RXRG, PCK2, PRKAB2, CHUK, STAT3, ACSL6, ACSL5, ACSL4, TNFRSF1B, CPT1C, PRKAB1, NFKB1, TNFRSF1A, NFKBIA, ACSBG1, NFKBIB	15	10	-	-	-	-
rno04931:Insulin resistance	0.000356547	PYGB, SLC27A1, PRKAA1, SLC2A1, PIK3CD, PIK3R2, PYGM, SLC2A4, ACACB, FOXO1, RELA, CREB3L1, CREB3L2, RPS6KA1, PPARGC1B, PCK2, SREBF1, PRKAB2, NOS3, PRKCB, GFPT2, PRKCE, STAT3, PRKCD, PRKAB1, NFKB1, AGT, TNFRSF1A, PPP1CA, NFKBIA, PPP1R3E, TRIB3, OGT	16	17	0.00245	SREBF1, PRKAB2, CPT1A, SLC27A1, NOS3, GFPT2, STAT3, PRKCD, SLC2A1, AGT, PTPRF, TNFRSF1A, CREB3L1, CREB3L2, RPS6KA1, TRIB3, SLC27A3, PPARGC1B, PCK2	13	6
rno04927:Cortisol synthesis and secretion	0.000363943	ITPR1, ADCY3, ADCY2, ITPR3, CACNA1D, ADCY1, CACNA1C, ADCY8, ADCY7, CACNA1H, AGT, ADCY5, CACNA1G, NR4A1, CACNA1I, PLCB3, CREB3L1, CREB3L2, ORAI1, PLCB1, PRKACB, KCNK2, LDLR, KCNK3	8	16	0.0262	NR4A1, CREB3L1, CREB3L2, ADCY4, CACNA1D, ADCY1, PLCB1, KCNK2, ADCY7, AGT, CACNA1H, ADCY5	5	7
rno04659:Th17 cell differentiation	0.000472158	AHR, IL2RG, HIF1A, RELA, RXRB, MAPK1, STAT6, PLCG1, JAK3, IL6R, RXRG, JAK1, SMAD2, JUN, TGFB1, IL4R, CHUK, IL1R1, IFNGR2, STAT3, NFATC3, FOS, NFKB1, RUNX1, NFKBIA, ZAP70, CD4, RARA, RT1-BA, IL6ST, NFKBIB	26	5	-	-	-	-
rno05226:Gastric cancer	0.000472158	CDKN1A, SHC2, SHC3, SHC1, PIK3CD, PIK3R2, FZD10, RXRB, NRAS, CCND1, MYC, ERBB2, E2F1, MAPK1, CTNNA2, BAK1, ABCB1A, HRAS, RXRG, APC2, SMAD2, WNT10B, TGFB2, WNT10A, FZD2, TGFB1, WNT5B, GADD45B, CSNK1A1, GADD45A, FZD6, FZD9, WNT7A, AXIN2, WNT9A, CDK2, RARB, GRB2, SOS2, TP53, FGFR2	18	23	-	-	-	-
rno04625:C-type lectin receptor signaling pathway	0.000479602	ITPR1, PIK3CD, CBLB, ITPR3, PIK3R2, CALML4, RELA, NRAS, CASP8, RRAS, PLCG2, NLRP3, MAPK1, IKBKE, HRAS, PLK3, JUN, EGR2, FCER1G, KSR1, CHUK, PRKCD, NFATC3, NFKB1, NFKB2, NFATC4, NFKBIA, CYLD, IRF1, BCL3, MAPKAPK2, CALM3, IRF9	24	9	-	-	-	-
rno04935:Growth hormone synthesis, secretion and action	0.000479602	SHC2, SHC3, SHC1, ITPR1, PIK3CD, ADCY3, ITPR3, CACNA1D, ADCY2, PIK3R2, ADCY1, CACNA1C, ADCY8, ADCY7, ADCY5, SOCS2, NRAS, CREB3L1, CREB3L2, PLCG2, MAPK1, PLCG1, PRKACB, JUNB, HRAS, PRKCG, PRKCB, IGFBP3, STAT3, FOS, PLCB3, GRB2, PLCB1, SOS2	15	19	0.0103	STAT5A, SHC1, STAT3, ADCY4, PRKCA, CACNA1D, ADCY1, IGF1, ADCY7, SSTR3, ADCY5, CREB3L1, CREB3L2, MAPK1, JAK2, PLCB1, JUNB, MAPK3	11	7
rno04971:Gastric acid secretion	0.000479602	CAMK2B, CHRM3, CAMK2A, ITPR1, ATP1A3, ADCY3, ITPR3, ATP1A2, ADCY2, SLC4A2, ADCY1, CALML4, ADCY8, ADCY7, ADCY5, HRH2, PRKACB, PRKCG, PRKCB, ATP1B2, PLCB3, CALM3, PLCB1, EZR, KCNK2	6	19	0.00132	CAMK2B, CHRM3, KCNK10, CAMK2A, ADCY4, PRKCA, ATP1A2, ADCY1, ATP1A1, ATP1B2, ADCY7, ACTB, ADCY5, MYLK, PLCB1, KCNK2	5	11
rno05032:Morphine addiction	0.000584887	CACNA1B, CACNA1A, ADCY3, ADCY2, ADCY1, ADCY8, ADCY7, ADCY5, GNG3, GRK3, GNG7, GNG8, PDE4A, PRKACB, GABRD, PRKCG, GABBR2, GABBR1, GABRA5, KCNJ9, PRKCB, PDE2A, PDE4C, GABRG3, GABRG2, GNG13, GNAO1, PDE10A	1	27	-	-	-	-
rno05224:Breast cancer	0.000608036	CDKN1A, SHC2, SHC3, SHC1, FLT4, PIK3CD, PIK3R2, FZD10, DLL4, NRAS, CCND1, HEY1, MYC, ERBB2, E2F1, MAPK1, BAK1, HRAS, APC2, WNT10B, JUN, WNT10A, FZD2, WNT5B, GADD45B, CSNK1A1, GADD45A, FZD6, FZD9, WNT7A, AXIN2, FOS, WNT9A, NFKB2, HEYL, KIT, GRB2, SOS2, TP53, FGFR1	21	19	-	-	-	-
rno05215:Prostate cancer	0.000613453	CDKN1A, TMPRSS2, PIK3CD, PLAT, PIK3R2, FOXO1, RELA, CASP9, NRAS, CCND1, PLAU, PDGFD, CREB3L1, ERBB2, CREB3L2, E2F1, MAPK1, HRAS, PDGFRA, CHUK, MMP9, NFKB1, ETV5, NFKBIA, CDK2, GRB2, SOS2, TP53, FGFR2, FGFR1	19	11	-	-	-	-
rno04650:Natural killer cell mediated cytotoxicity	0.000619519	SHC2, SHC3, SHC1, ITGB2, ICAM2, PIK3CD, PIK3R2, ITGAL, ICAM1, FCGR3A, NRAS, SH3BP2, PLCG2, RAC2, MAPK1, PLCG1, BID, HRAS, PRKCG, FCER1G, PRKCB, IFNGR2, VAV1, VAV2, ZAP70, TYROBP, FCGR2A, FAS, LCP2, GRB2, SOS2	22	9	-	-	-	-
rno01521:EGFR tyrosine kinase inhibitor resistance	0.000751566	SHC2, SHC3, SHC1, PIK3CD, PIK3R2, FOXO3, NRAS, PDGFD, ERBB2, PLCG2, KDR, MAPK1, PLCG1, HRAS, IL6R, JAK1, PRKCG, PDGFRA, PRKCB, STAT3, NRG2, AXL, GRB2, EIF4E2, SOS2, FGFR2	12	14	0.015	SHC1, STAT3, PRKCA, IGF1, FOXO3, VEGFA, KDR, MAPK1, JAK2, EIF4E2, IL6R, FGFR2, MAPK3, JAK1	9	5
rno04918:Thyroid hormone synthesis	0.000789378	PRKCG, HSPA5, PRKCB, ITPR1, ATP1A3, ADCY3, ADCY2, ITPR3, ATP1A2, ADCY1, ATP1B2, ADCY8, ADCY7, ASGR1, ADCY5, SLC5A5, PDIA4, PLCB3, CREB3L1, CREB3L2, CANX, ALB, PLCB1, PRKACB	8	16	0.0366	HSPA5, CREB3L1, CREB3L2, ADCY4, ATP1A2, PRKCA, ADCY1, ATP1A1, ATP1B2, PLCB1, ADCY7, ADCY5	5	7
rno05133:Pertussis	0.000789378	C1QA, JUN, ITGAM, C1S, C1R, ITGB2, NOD1, CALML4, FOS, RELA, NFKB1, C2, C3, CFL2, IRF1, CFL1, NLRP3, MAPK1, SERPING1, IRF8, CALM3, ITGA5, MYD88, C1QC	22	2	-	-	-	-
rno05146:Amoebiasis	0.000986245	LAMA5, ITGAM, LAMC3, ITGB2, HSPB1, PIK3CD, LAMC2, PIK3R2, ADCY1, LAMC1, RELA, GNA15, PRKACB, PRKCG, TGFB2, ARG2, TGFB1, PRKCB, IL1R1, FN1, SERPINB9, NFKB1, COL3A1, PLCB3, GNAL, COL4A1, PLCB1, RAB7B, VCL	16	13	-	-	-	-
rno05167:Kaposi sarcoma-associated herpesvirus infection	0.00128857	CDKN1A, PIK3CD, CALML4, ICAM1, CASP9, ZFP36, CASP8, CCND1, MYC, CCR5, IKBKE, HRAS, JAK1, CHUK, FOS, ATG14, TNFRSF1A, HCK, MAPKAPK2, IL6ST, TP53, IRF9, ITPR1, RT1-A1, PIK3R2, ITPR3, RT1-A2, HIF1A, RELA, PIK3R5, C3, NRAS, GNG3, GNG7, E2F1, PLCG2, GNG8, MAPK1, PLCG1, BAK1, BID, CCR1, LYN, JUN, STAT3, NFATC3, EIF2AK2, NFKB1, GNG13, NFATC4, NFKBIA, FAS, CALM3	39	14	-	-	-	-
rno04919:Thyroid hormone signaling pathway	0.00134246	THRA, HDAC1, SLC2A1, ATP2A3, ATP1A3, PIK3CD, ATP1A2, PIK3R2, HIF1A, FOXO1, RXRB, CASP9, NRAS, CCND1, MYC, PLCG2, PLCE1, MAPK1, PLCG1, PRKACB, HRAS, RXRG, PRKCG, NCOA2, PRKCB, ATP1B2, PLCB3, PLCD3, PLCB1, PFKM, TP53, PLCD4, MYH6, MYH7	11	23	0.00814	THRA, SLC2A1, DIO2, PRKCA, ATP1A2, ATP1A1, ATP1B2, HIF1A, ACTB, BMP4, PLCE1, MAPK1, PLCB1, PFKM, TP53, RXRG, PFKP, PLCD1, MAPK3	8	11
rno05142:Chagas disease	0.00137375	C1QA, SERPINE1, PIK3CD, PIK3R2, ADCY1, RELA, C3, GNA15, CASP8, PPP2R1B, BDKRB2, MAPK1, SMAD2, JUN, TGFB2, TGFB1, CHUK, IFNGR2, FOS, NFKB1, TNFRSF1A, NFKBIA, GNAO1, PLCB3, GNAL, FAS, CALR, PLCB1, MYD88, C1QC	21	9	-	-	-	-
rno04662:B cell receptor signaling pathway	0.00148804	PIK3CD, DAPP1, PIK3R2, PIRB, RELA, NRAS, PLCG2, RAC2, MAPK1, HRAS, LYN, JUN, CHUK, PRKCB, NFATC3, FOS, VAV1, NFKB1, VAV2, NFKBIA, BTK, GRB2, PIK3AP1, SOS2, NFKBIB	20	5	-	-	-	-
rno05161:Hepatitis B	0.00151848	CDKN1A, PIK3CD, PIK3R2, RELA, IFIH1, CASP9, NRAS, CASP12, CASP8, MYC, CREB3L1, CREB3L2, E2F1, MAPK1, STAT6, BID, IKBKE, JAK3, HRAS, JAK1, PRKCG, JUN, TGFB2, EGR2, TGFB1, CHUK, PRKCB, STAT3, NFATC3, FOS, MMP9, NFKB1, NFATC4, NFKBIA, CCNA2, CCNA1, CDK2, FAS, GRB2, SOS2, TP53, MYD88	32	10	-	-	-	-
rno05169:Epstein-Barr virus infection	0.00177322	CDKN1A, CD40, PIK3CD, ITGAL, RBPJ, ICAM1, CASP9, CCND3, CASP8, CCND1, MYC, IKBKE, JAK3, JAK1, PDIA3, ENTPD3, CHUK, TAP1, TAPBP, CCNA2, CCNA1, BTK, RT1-BA, TP53, CD44, IRF9, RBPJL, HDAC1, PSMD13, RT1-A1, PIK3R2, RT1-A2, RELA, E2F1, PLCG2, RIPK1, BAK1, BID, LYN, JUN, GADD45B, GADD45A, STAT3, EIF2AK2, NFKB1, NFKB2, NFKBIA, CDK2, PSMC2, FAS, VIM, CALR, MYD88, NFKBIB	47	7	-	-	-	-
rno04370:VEGF signaling pathway	0.00198299	PRKCG, SHC2, NOS3, PRKCB, PLA2G4B, SPHK1, PXN, PIK3CD, HSPB1, PIK3R2, CASP9, NRAS, MAPKAPK3, MAPKAPK2, RAC2, KDR, PLCG2, MAPK1, PLCG1, HRAS	11	9	0.0258	NOS3, SPHK1, PLA2G4B, PXN, KDR, HSPB1, NFATC2, MAPK1, PRKCA, MAPK3, VEGFA	8	3
rno04270:Vascular smooth muscle contraction	0.00214421	ITPR1, ADCY3, ADM, ITPR3, CACNA1D, ADCY2, ADCY1, CACNA1C, CALML4, PLA2G6, ADCY8, ADCY7, ADCY5, CALD1, MYH14, MAPK1, MYH11, PRKACB, MYH10, PRKCG, PPP1R14A, PTGIR, EDN3, PRKCB, PRKCE, PLA2G4B, PRKCD, AGT, PPP1CA, PLCB3, ADORA2A, ADORA2B, CALM3, PLCB1, PPP1R12B, RAMP1	9	27	0.0207	ARHGEF11, PLA2G4B, PRKCD, ADCY4, ADM, PRKCA, CACNA1D, ADCY1, ADRA1B, PLA2G6, ADCY7, AGT, ADCY5, MYLK, MAPK1, MYH14, PPP1R12B, PLCB1, MAPK3	7	12
rno04726:Serotonergic synapse	0.00226441	DDC, ITPR1, CACNA1B, CACNA1A, ITPR3, CACNA1D, CACNA1C, ADCY5, GNG3, NRAS, HTR6, CYP4X1, ALOX5, GNG7, CYP2D4, GNG8, MAPK1, PRKACB, HRAS, PRKCG, CYP2J3, KCND2, KCNJ9, DUSP1, PRKCB, PLA2G4B, HTR1B, HTR3A, HTR5B, GNG13, GNAO1, PLCB3, PLCB1, RAPGEF3	7	27	-	-	-	-
rno04310:Wnt signaling pathway	0.00238782	CAMK2B, CTNND2, CAMK2A, PRICKLE3, FZD10, PRICKLE1, CCND3, CCND1, FRZB, MYC, RUVBL1, RAC2, RSPO1, PRKACB, TLE4, APC2, PRKCG, TLE3, WNT10B, JUN, WNT10A, TLE2, FZD2, WNT5B, CSNK1A1, RYK, PRKCB, FZD6, FZD9, NFATC3, WNT7A, AXIN2, WNT9A, NFATC4, FOSL1, PLCB3, SFRP1, VANGL2, NOTUM, PLCB1, TP53, PPARD	19	23	-	-	-	-
rno05207:Chemical carcinogenesis - receptor activation	0.00244994	PIK3CD, AHR, CCND3, CCND1, MYC, CREB3L1, CREB3L2, RPS6KA1, CYP1B1, PRKACB, IKBKE, HRAS, CHRNB2, PRKCG, CHRNB4, PAQR7, PRKCB, FOS, SOS2, KPNB1, CHRNA4, CHRNA7, GSTT3, CACNA1B, CACNA1A, ADCY3, CACNA1D, PIK3R2, ADRB1, ADCY2, CACNA1C, ADCY1, ADCY8, ADCY7, RELA, ADCY5, DLL4, RXRB, NRAS, E2F1, UGT1A5, MAPK1, RXRG, JUN, VDR, STAT3, EPHX1, CDC6, KLF4, NFKB1, BCL6, GRB2, GSTM6	26	27	-	-	-	-
rno04064:NF-kappa B signaling pathway	0.00245463	CD40, TNFRSF11A, RELA, ICAM1, PLAU, PLCG2, TRIM25, RIPK1, PLCG1, PIAS4, LYN, VCAM1, GADD45B, CHUK, GADD45A, PRKCB, IL1R1, NFKB1, NFKB2, TNFRSF1A, NFKBIA, ZAP70, CYLD, CXCL12, BTK, LTBR, MYD88, BIRC2	22	6	-	-	-	-
rno04071:Sphingolipid signaling pathway	0.00249977	OPRD1, ASAH1, ASAH2, PIK3CD, PIK3R2, RELA, PLD2, NRAS, PPP2R1B, SPTLC2, BDKRB2, RAC2, MAPK1, S1PR3, S1PR2, S1PR5, BID, CTSD, HRAS, MAP3K5, PRKCG, FCER1G, NOS3, PRKCB, SPHK1, PRKCE, GAB2, SGPP2, NFKB1, TNFRSF1A, ACER2, PLCB3, PLCB1, TP53	20	14	-	-	-	-
rno05222:Small cell lung cancer	0.00283757	LAMA5, CDKN1A, LAMC3, PIK3CD, LAMC2, PIK3R2, LAMC1, RELA, RXRB, CASP9, CCND1, MYC, E2F1, BAK1, RXRG, ZBTB17, GADD45B, CHUK, GADD45A, FN1, NFKB1, NFKBIA, TRAF4, COL4A1, CDK2, RARB, TP53, BIRC2	19	9	0.0263	LAMA5, CDKN1A, GADD45B, LAMB3, LAMC3, LAMA1, XIAP, LAMC2, TRAF4, TRAF3, COL4A1, CDK2, BAK1, TP53, RXRG	10	5
rno05213:Endometrial cancer	0.00284778	APC2, CDKN1A, GADD45B, GADD45A, PIK3CD, PIK3R2, AXIN2, FOXO3, CASP9, NRAS, CCND1, MYC, ERBB2, MAPK1, GRB2, CTNNA2, BAK1, SOS2, TP53, HRAS	11	9	-	-	-	-
rno01522:Endocrine resistance	0.00330848	CDKN1A, SHC2, SHC3, SHC1, PIK3CD, ADCY3, ADCY2, PIK3R2, ADCY1, ADCY8, ADCY7, ADCY5, DLL4, NRAS, CCND1, ERBB2, E2F1, MAPK1, PRKACB, HRAS, JUN, MMP2, FOS, MMP9, GRB2, SOS2, TP53	15	12	-	-	-	-
rno04218:Cellular senescence	0.00358276	CDKN1A, SERPINE1, ITPR1, PIK3CD, RT1-A1, ITPR3, CACNA1D, PIK3R2, RT1-A2, CALML4, FOXO3, ETS1, FOXO1, RELA, NRAS, CCND3, RRAS, CCND1, MYC, E2F1, MAPK1, MYBL2, HRAS, SMAD2, HIPK4, TGFB2, TGFB1, GADD45B, GADD45A, IGFBP3, NFATC3, NFKB1, PPP1CA, NFATC4, CCNA2, CCNA1, RBL1, TRPV4, CDK2, MAPKAPK2, CDK1, CALM3, TP53, PPID	31	13	-	-	-	-
rno04936:Alcoholic liver disease	0.0039623	C1QA, PRKAA1, C5AR1, ADIPOR1, FOXO3, ACACB, FOXO1, RELA, C2, CAMKK2, C3, CASP8, ALDH1B1, ALDH2, CCND1, SCD2, RIPK1, MLYCD, IKBKE, MAP3K5, SREBF1, PRKAB2, CHUK, CPT1C, PRKAB1, IL17RC, NFKB1, TNFRSF1A, IL17RA, NFKBIA, SCD, FAS, MYD88, LPIN3, C1QC	21	14	-	-	-	-
rno05145:Toxoplasmosis	0.00409624	LAMA5, CD40, LAMC3, LAMC2, LAMC1, RELA, PIK3R5, CASP9, CASP8, ALOX5, MAPK1, CCR5, LDLR, JAK1, HSPA8, TGFB2, TGFB1, CHUK, IFNGR2, STAT3, NFKB1, TNFRSF1A, NFKBIA, GNAO1, IGTP, RT1-BA, MYD88, BIRC2, HSPA1A, NFKBIB	24	6	-	-	-	-
rno04148:Efferocytosis	0.00409624	CAMK2B, C1QA, ODC1, CAMK2A, SLC2A1, ATP2A3, PLA2G6, THBS1, DUSP16, LIPA, HIF1A, CX3CL1, P2RY6, ALOX5, P2RY2, MAPK1, SCARF1, HAVCR2, ARG2, DUSP2, TGFB1, TIMD2, SPHK1, NFATC3, ANO6, CPT1C, NFATC4, CH25H, XKR7, ADAM17, AXL, MAPKAPK2, PECAM1, CALR, SGK1, RAB7B, CD24, C1QC, PPARD	29	10	0.00132	CAMK2B, CEBPB, ITGB5, MEGF10, CAMK2A, SLC2A1, PLA2G6, HIF1A, CX3CL1, P2RY2, MAPK1, JAK2, MAPK3, CPT1A, DUSP2, TGFB1, SPHK1, NFATC2, ANO6, CH25H, PECAM1, TYRO3, ELMO1, CALR, RAB7B	16	9
rno05134:Legionellosis	0.00409693	HSPA8, ARF2, ITGAM, SAR1A, ITGB2, RELA, NFKB1, NFKB2, HSPD1, CASP9, C3, NFKBIA, CLK1, BCL2L13, CASP8, CR1L, EEF1A2, SEC22B, MYD88, HSPA1A	17	3	-	-	-	-
rno05414:Dilated cardiomyopathy	0.00421621	ITGB4, ATP2A3, ADCY3, CACNA1D, ADRB1, ADCY2, ADCY1, CACNA1C, ADCY8, ADCY7, ADCY5, SLC8A2, LMNA, ITGB8, NOS1, PRKACB, CACNG3, TGFB2, TGFB1, CACNA2D2, AGT, CACNB3, DES, SSPN, ITGA5, SNTB1, MYH6, MYH7	6	22	0.0157	RYR2, TGFB1, ITGB5, LAMA1, ADCY4, CACNA1D, ADRB1, ADCY1, IGF1, ADCY7, AGT, ACTB, ADCY5, SLC8A2, LMNA, ITGA5	9	7
rno05140:Leishmaniasis	0.00428779	JUN, TGFB2, TGFB1, ITGAM, NCF2, PRKCB, IFNGR2, ITGB2, FOS, RELA, NFKB1, C3, NFKBIA, FCGR3A, FCGR2A, CR1L, EEF1A2, MAPK1, RT1-BA, MYD88, NFKBIB, JAK1	18	4	-	-	-	-
rno04670:Leukocyte transendothelial migration	0.00438217	ITGAM, NCF2, ITGB2, PXN, PIK3CD, PIK3R2, THY1, ITGAL, ICAM1, CDH5, PLCG2, RAC2, CTNNA2, PLCG1, VASP, PRKCG, VCAM1, PRKCB, MMP2, MSN, MMP9, VAV1, VAV2, CLDN10, CXCL12, PECAM1, ESAM, EZR, VCL, SIPA1, RAPGEF3	20	11	0.0436	VASP, NCF1, PXN, PRKCA, ITGAL, VAV1, ACTB, ICAM1, VAV2, CDH5, CXCL12, CLDN23, PECAM1, PTK2B, CTNNA2, VCL	12	4
rno04068:FoxO signaling pathway	0.0043994	PRKAA1, CDKN1A, FOXG1, SETD7, AGAP2, PIK3CD, PIK3R2, FOXO4, SLC2A4, FOXO3, FOXO1, GRM1, NRAS, STK11, CCND1, MAPK1, HRAS, PCK2, PLK4, PLK3, TGFB2, PRKAB2, TGFB1, GADD45B, CHUK, GADD45A, STAT3, FBXO32, PRKAB1, BCL6, CDK2, GRB2, SGK1, SOS2	18	16	-	-	-	-
rno04512:ECM-receptor interaction	0.00500724	LAMA5, LAMC3, ITGB4, TNC, LAMC2, LAMC1, THBS2, THBS1, THBS4, RELN, SV2B, SV2A, TNR, ITGB8, VWF, FN1, GP5, FRAS1, COL4A1, COL9A1, SDC1, ITGA5, COL9A2, AGRN, CD44	17	8	0.00195	LAMA5, ITGB5, LAMB3, LAMC3, LAMA1, GP1BB, LAMC2, GP5, FRAS1, TNN, COL4A1, COL9A1, SDC1, TNR, ITGA5, COL9A2, CD44	11	6
rno04723:Retrograde endocannabinoid signaling	0.00512972	GRIA1, NDUFA4L2, ITPR1, CACNA1B, CACNA1A, ADCY3, ABHD6, ITPR3, CACNA1D, ADCY2, ADCY1, CACNA1C, ADCY8, ADCY7, GRM1, ADCY5, RIMS1, GNG3, GRM5, GNG7, SLC17A6, GNG8, MAPK1, SLC17A7, PRKACB, GABRD, GRIA4, PRKCG, GABRA5, KCNJ9, PRKCB, GABRG3, GABRG2, GNG13, GNAO1, PLCB3, NDUFS3, PLCB1	3	35	-	-	-	-
rno04022:cGMP-PKG signaling pathway	0.00571206	OPRD1, ITPR1, ATP2A3, ATP1A3, ADCY3, ITPR3, CACNA1D, ATP1A2, ADRB1, ADCY2, ADCY1, CACNA1C, CALML4, ADCY8, ADCY7, PIK3R5, ADCY5, SLC8A2, CREB3L1, CREB3L2, BDKRB2, MAPK1, MEF2D, VASP, NOS3, PRKCE, PDE2A, NFATC3, ATP2B3, ATP2B2, ATP1B2, ATP2B1, ADRA2C, PPP1CA, NFATC4, PLCB3, CALM3, PLCB1, MYH6, MYH7	12	28	0.00432	VASP, NOS3, ADCY4, NFATC2, CACNA1D, ATP1A2, ATP2B2, ADRB1, ADCY1, ATP1A1, ATP1B2, ADRA1B, ADRA2C, ADCY7, ADRA2A, PIK3R5, ADCY5, SLC8A2, MYLK, CREB3L1, CREB3L2, MAPK1, PLCB1, MAPK3	10	14
rno05230:Central carbon metabolism in cancer	0.00577995	NTRK1, RET, PDGFRA, GLS2, FLT3, SLC2A1, PIK3CD, PIK3R2, SLC1A5, HIF1A, NRAS, MYC, ERBB2, KIT, MAPK1, PFKM, TP53, SLC16A3, HRAS, FGFR2, FGFR1	10	11	0.00432	RET, FLT3, SLC2A1, SLC1A5, HIF1A, HK2, LDHB, MAPK1, PFKM, TP53, PFKP, FGFR2, MAPK3, FGFR1	8	6
rno05017:Spinocerebellar ataxia	0.00797411	RBPJL, GRIA1, PSMD13, KCNC3, ITPR1, ATP2A3, PIK3CD, CACNA1A, ITPR3, PIK3R2, SLC1A6, RBPJ, GRM1, PSMD9, RELN, ATXN1, MAP3K5, SPTBN2, PRKCG, XBP1, TBP, NFYA, KCND3, PRKCB, GRIN2C, ATG14, GRIN2B, GRIN1, GRIN2D, ERN1, PLCB3, GRIN3A, PSMC2, ATG2A, ULK1, PLCB1	12	24	-	-	-	-
rno05216:Thyroid cancer	0.00912182	NTRK1, RET, CDKN1A, GADD45B, GADD45A, RXRB, NRAS, CCND1, MYC, MAPK1, BAK1, TP53, HRAS, RXRG	9	5	-	-	-	-
rno05034:Alcoholism	0.00912202	SHC2, DDC, SHC3, SHC1, HDAC1, HDAC11, CALML4, HDAC9, CAMKK1, ADCY5, CAMKK2, GNG3, NRAS, GNG7, CREB3L1, CREB3L2, GNG8, MAPK1, DRD2, PRKACB, HRAS, NTRK2, GRIN2C, GRIN2B, GNG13, GRIN1, PPP1CA, GRIN2D, GNAO1, GRIN3A, ADORA2A, TH, ADORA2B, CAMK4, FOSB, GRB2, CALM3, SLC29A1, SOS2	10	29	-	-	-	-
rno04390:Hippo signaling pathway	0.00917713	CRB2, BMPR2, SERPINE1, ITGB2, FZD10, LIMD1, STK3, RASSF1, CCND3, PARD6A, PPP2R1B, CCND1, MYC, CTNNA2, TEAD3, APC2, SMAD2, SMAD1, WWTR1, WNT10B, TGFB2, WNT10A, FZD2, TGFB1, WNT5B, FZD6, FZD9, WNT7A, AXIN2, WNT9A, BMP6, PPP1CA, LATS1, MOB1A, DLG3, DLG4, BIRC2	20	17	0.0316	APC2, WWTR1, TGFB1, SMAD3, FZD4, FZD9, WNT7A, WNT9A, LIMD1, ACTB, LATS1, BMP4, MOB1A, PARD6B, DLG3, DLG4, ID2, CTNNA2, AJUBA, TEAD3	9	11
rno05212:Pancreatic cancer	0.00929777	SMAD2, CDKN1A, TGFB2, TGFB1, GADD45B, CHUK, GADD45A, STAT3, PIK3CD, PIK3R2, RELA, NFKB1, PLD2, CASP9, CCND1, ERBB2, E2F1, RAC2, MAPK1, BAK1, TP53, JAK1	16	6	-	-	-	-
rno05217:Basal cell carcinoma	0.00929777	APC2, WNT10B, CDKN1A, WNT10A, FZD2, GADD45B, WNT5B, GADD45A, PTCH1, FZD6, FZD9, WNT7A, FZD10, AXIN2, WNT9A, GLI1, GLI3, BAK1, TP53	6	13	0.00539	APC2, CDKN1A, GADD45B, FZD4, HHIP, FZD9, WNT7A, WNT9A, GLI1, BMP4, SMO, BAK1, TP53	4	9
rno05231:Choline metabolism in cancer	0.00961566	SLC22A3, SLC44A4, WAS, PIK3CD, PIK3R2, HIF1A, PLD2, NRAS, PDGFD, RAC2, MAPK1, PLCG1, PIP5K1C, WASF1, HRAS, PRKCG, PDGFRA, JUN, PRKCB, PLA2G4B, FOS, DGKZ, GRB2, PLPP3, SOS2, PLPP1	11	15	-	-	-	-
rno04910:Insulin signaling pathway	0.0100036	PYGB, PRKAA1, SHC2, SHC3, SHC1, PIK3CD, CBLB, PIK3R2, PYGM, SLC2A4, CALML4, ACACB, FOXO1, SOCS2, LIPE, NRAS, MAPK1, PRKACB, HRAS, SH2B2, PCK2, SREBF1, PRKAB2, PHKB, PRKAB1, PPP1CA, PPP1R3E, TRIP10, GRB2, CALM3, EIF4E2, SOS2, RHOQ	15	18	-	-	-	-
rno04213:Longevity regulating pathway - multiple species	0.0108798	HSPA8, PRKAA1, PRKAB2, HDAC1, PIK3CD, ADCY3, ADCY2, PIK3R2, ADCY1, FOXO3, ADCY8, ADCY7, PRKAB1, FOXO1, ADCY5, NRAS, PRKACB, HRAS, HSPA1A	8	11	-	-	-	-
rno04070:Phosphatidylinositol signaling system	0.0112234	PI4K2B, MTMR2, MTMR14, ITPR1, PIK3CD, ITPR3, PIK3R2, CALML4, PIK3C2B, PLCG2, PLCE1, PLCG1, PIP5K1C, PRKCG, PRKCB, SACM1L, DGKZ, INPP4A, ITPKB, ITPKC, PLCB3, CALM3, PLCD3, PLCB1, PLCD4	11	14	-	-	-	-
rno04922:Glucagon signaling pathway	0.0117574	CAMK2B, PYGB, PRKAA1, CAMK2A, SLC2A1, ITPR1, ITPR3, ADCY2, PYGM, CALML4, ACACB, FOXO1, PPP4C, CREB3L1, CREB3L2, PRKACB, PCK2, PRKAB2, PHKB, PPP4R3B, CPT1C, PRKAB1, PLCB3, SIK1, CALM3, PLCB1, PFKM	12	15	0.0402	CAMK2B, PRKAB2, CPT1A, CAMK2A, SLC2A1, PHKB, PPP4R3B, LDHB, CREB3L1, CREB3L2, SIK1, PLCB1, PFKM, PFKP, PCK2	6	8
rno04012:ErbB signaling pathway	0.0117971	PRKCG, CAMK2B, CDKN1A, JUN, SHC2, SHC3, SHC1, PRKCB, CAMK2A, PIK3CD, CBLB, PIK3R2, NRG2, NRAS, MYC, ERBB2, PLCG2, PAK6, MAPK1, GRB2, PLCG1, SOS2, HRAS	10	13	-	-	-	-
rno04917:Prolactin signaling pathway	0.0122808	SHC2, SHC3, CISH, SHC1, STAT3, PIK3CD, PIK3R2, FOS, TNFRSF11A, FOXO3, RELA, NFKB1, SOCS2, NRAS, CCND1, TH, IRF1, MAPK1, GRB2, SOS2, HRAS	14	7	-	-	-	-
rno04514:Cell adhesion molecules	0.0129995	NLGN3, NLGN1, CNTNAP1, CD40, NLGN2, PTPRS, ITGAM, NRXN1, ITGB2, ICAM2, RT1-A1, RT1-A2, ITGAL, PVR, VSIR, ICAM1, CDH5, SLITRK1, SLITRK3, SLITRK6, SLITRK5, ITGB8, LRRC4C, CD276, LRRC4B, NTNG2, VCAM1, L1CAM, SELE, CLDN10, CD4, PTPRC, CNTN1, PECAM1, SDC1, CNTN2, RT1-BA, ESAM, CDH15, NECTIN2	18	22	-	-	-	-
rno05219:Bladder cancer	0.0130731	CDKN1A, MMP2, THBS1, MMP9, RASSF1, NRAS, RPS6KA5, CCND1, MYC, ERBB2, E2F1, MAPK1, TP53, HRAS	11	3	-	-	-	-
rno05203:Viral carcinogenesis	0.0137139	RBPJL, CDKN1A, HDAC1, HDAC11, PXN, PIK3CD, RT1-A1, PIK3R2, RT1-A2, RBPJ, HDAC9, RELA, C3, NRAS, CCND3, CASP8, CCND1, CREB3L1, CREB3L2, MAPK1, BAK1, CCR5, PRKACB, JAK3, HRAS, JAK1, LYN, JUN, EGR2, TBP, STAT3, MRPS18B, EIF2AK2, NFKB1, NFKB2, NFKBIA, CCNA2, CCNA1, RBL1, CDK2, MAPKAPK2, CDK1, GRB2, LTBR, IL6ST, TP53, IRF9	38	9	-	-	-	-
rno04730:Long-term depression	0.0145122	GRIA1, PRKCG, LYN, GRID2, PRKCB, PLA2G4B, ITPR1, CACNA1A, ITPR3, GRM1, GNAO1, PLCB3, NRAS, PPP2R1B, MAPK1, NOS1, PLCB1, HRAS	6	12	-	-	-	-
rno04658:Th1 and Th2 cell differentiation	0.015092	RBPJL, JUN, IL4R, CHUK, IFNGR2, NFATC3, FOS, IL2RG, RBPJ, RELA, NFKB1, DLL4, NFKBIA, ZAP70, CD4, MAF, MAPK1, RT1-BA, STAT6, PLCG1, JAK3, NFKBIB, JAK1	18	5	-	-	-	-
rno04810:Regulation of actin cytoskeleton	0.015189	CHRM2, CHRM3, CHRM1, ITGAM, ITGB4, CHRM4, ARPC1B, ITGB2, PIK3CD, ITGAL, CFL2, CFL1, BDKRB2, RAC2, ITGB8, HRAS, GIT1, APC2, PDGFRA, F2R, VAV1, VAV2, ITGA5, PPP1R12B, EZR, PFN1, SOS2, VCL, PXN, PIK3R2, IQGAP1, IQGAP3, NRAS, MK1, RRAS, PDGFD, PAK6, MYH14, MAPK1, MYH11, PIP5K1C, WASF1, MYH10, FN1, MSN, ARPC5, PPP1CA, CXCL12, FGFR2, FGFR1	26	24	-	-	-	-
rno04664:Fc epsilon RI signaling pathway	0.016657	LYN, FCER1G, PLA2G4B, PIK3CD, PIK3R2, GAB2, VAV1, VAV2, NRAS, ALOX5, RAC2, BTK, PLCG2, MAPK1, GRB2, LCP2, PLCG1, SOS2, HRAS	13	6	-	-	-	-
rno00220:Arginine biosynthesis	0.0173387	GLUD1, ARG2, NOS3, GLS2, GPT2, CAD, GPT, NOS1, GLUL	3	6	-	-	-	-
rno04141:Protein processing in endoplasmic reticulum	0.0179173	PRKN, PPP1R15A, TRAM1, SAR1A, RPN2, SEC61A1, DNAJB1, CASP12, HSPH1, BAK1, SEC23B, UBXN6, SEC31B, MAP3K5, SEC31A, UBQLN2, PDIA3, HSPA8, XBP1, SEC13, HSPA5, WFS1, SSR2, RAD23B, PDIA6, CKAP4, DDOST, PDIA4, DNAJC3, ERN1, NSFL1C, CANX, STT3A, PLAA, CALR, STT3B, P4HB, ATF6, HSPA1A, NFE2L2	35	5	-	-	-	-
rno04721:Synaptic vesicle cycle	0.0180526	NSF, SNAP25, RAB3A, ATP6V0E1, UNC13A, SYT1, CACNA1B, SLC6A13, CACNA1A, SLC6A11, TCIRG1, SLC6A1, SLC1A6, CPLX2, CPLX1, DNM1, RIMS1, SLC17A6, SLC17A7, VAMP2, STX1A	2	19	-	-	-	-
rno05235:PD-L1 expression and PD-1 checkpoint pathway in cancer	0.0190755	ALK, JUN, CHUK, IFNGR2, STAT3, NFATC3, PIK3CD, PIK3R2, FOS, HIF1A, RASGRP1, RELA, NFKB1, NFKBIA, ZAP70, CD4, NRAS, MAPK1, PLCG1, HRAS, MYD88, NFKBIB, JAK1	15	8	-	-	-	-
rno05210:Colorectal cancer	0.0206309	SMAD2, APC2, CDKN1A, JUN, TGFB2, TGFB1, GADD45B, GADD45A, DCC, PIK3CD, PIK3R2, AXIN2, FOS, CASP9, NRAS, CCND1, MYC, RAC2, MAPK1, GRB2, BAK1, SOS2, TP53, HRAS	15	9	-	-	-	-
rno04152:AMPK signaling pathway	0.0206574	PRKAA1, PFKFB3, PIK3CD, PIK3R2, SLC2A4, ADIPOR1, FOXO3, ELAVL1, ACACB, FOXO1, CAMKK2, LIPE, STK11, PPP2R1B, CCND1, CREB3L1, CREB3L2, SCD2, MLYCD, PCK2, SREBF1, PRKAB2, CPT1C, PRKAB1, RAB11B, CCNA2, CCNA1, SCD, ULK1, PFKM	12	18	-	-	-	-
rno04144:Endocytosis	0.0216489	ARF3, ARF2, ARPC1B, CBLB, PSD2, KIF5C, PSD4, KIF5A, CCR5, HRAS, GIT1, SH3GLB1, PSD, SH3GLB2, PDGFRA, PDCD6IP, VPS37D, VPS37A, DNM1, EPN1, EPN2, ACAP3, RAB31, BIN1, AMPH, AGAP2, RT1-A1, RT1-A2, AGAP3, IL2RG, PLD2, GRK3, CYTH4, PARD6A, PIP5K1C, LDLR, RAB11FIP4, SNX6, SMAD2, HSPA8, RAB4A, IQSEC2, CAV2, CAV1, ARPC5, RAB11A, RAB11B, EHD1, EHD2, DAB2, EHD4, CAPZA1, FOLR2, FGFR2, HSPA1A	28	27	-	-	-	-
rno04080:Neuroactive ligand-receptor interaction	0.0221754	CHRM2, CHRM3, VIPR1, CHRM1, VIPR2, THRA, CHRM4, GRIK5, GRIK3, ADM, TRH, TMEM97, GRIK2, GRM1, GRM3, HTR6, GRM5, GRM4, BDKRB2, PRLHR, CHRNB2, CHRNB4, PTGIR, PAQR6, GRID2, LYNX1, EDN3, F2R, ADRA2C, GABRG3, GABRG2, VGF, ADORA2A, ADORA2B, GRIA1, OPRD1, ADCYAP1R1, CHRNA2, GIPR, CHRNA4, CHRNA7, C5AR1, ADRB1, C3, P2RY6, CALCR, HRH3, CNR2, HRH2, P2RY2, P2RY1, S1PR3, S1PR2, S1PR5, DRD2, GABRD, GRIA4, NTSR2…	23	51	0.0407	CHRNA1, GRIA1, CHRM3, ADCYAP1R1, VIPR1, THRA, PTGER1, GRIK5, ADM, ADRB1, TRH, ADRA1B, GRM1, GRM3, GLRA1, GRIN2A, CNR2, P2RY2, S1PR5, DRD2, GABRD, CHRNB2, LYNX1, NMBR, GRIN2C, ADRA2C, SSTR3, AGT, ADRA2A, GRIN1, GRIN2D, MAS1, P2RX6, CORT, GAL, GRIN3A, GLRB, F2RL1	12	26
rno04115:p53 signaling pathway	0.0230581	CDKN1A, RRM2, GADD45B, GADD45A, IGFBP3, SERPINE1, SHISA5, THBS1, CASP9, CCND3, CASP8, SESN3, CCND1, CDK2, SESN2, CCNG1, CDK1, FAS, BID, TP53, GTSE1	19	2	-	-	-	-
rno00562:Inositol phosphate metabolism	0.0238465	PI4K2B, MTMR2, SACM1L, MTMR14, PIK3CD, PIK3C2B, INPP4A, ITPKB, ITPKC, PLCB3, ALDH6A1, INPP5J, PLCG2, PLCE1, INPP5K, PLCG1, PIP5K1C, PLCD3, PLCB1, PLCD4	9	11	-	-	-	-
rno04972:Pancreatic secretion	0.0255619	CHRM3, ITPR1, ATP2A3, ATP1A3, ADCY3, ITPR3, ATP1A2, ADCY2, SLC4A2, ADCY1, ADCY8, ADCY7, ADCY5, CLCA1, PRKCG, PRKCB, ATP2B3, CCK, ATP2B2, ATP1B2, ATP2B1, TPCN2, RAB11A, PLCB3, CTRL, PLCB1	7	19	-	-	-	-
rno05162:Measles	0.0279181	PIK3CD, CBLB, PIK3R2, IL2RG, RELA, IFIH1, CASP9, CCND3, CASP8, CCND1, RACK1, BAK1, BID, IKBKE, JAK3, JAK1, HSPA8, JUN, CHUK, MX2, STAT3, MX1, EIF2AK2, MSN, FOS, NFKB1, NFKBIA, CDK2, FAS, TP53, MYD88, IRF9, HSPA1A, NFKBIB	30	4	-	-	-	-
rno00230:Purine metabolism	0.0300856	GDA, ADCY3, ADCY2, ADCY1, ADCY8, ADCY7, AK7, PAPSS2, ADCY5, NT5E, ATIC, PGM2, PDE4A, ENPP3, NUDT16, RRM1, ENTPD2, RRM2, ENTPD3, PDE2A, PDE4C, AMPD3, PAICS, APRT, PDE10A, IMPDH2, NT5C1A, GART, PDE9A, ADA	15	15	-	-	-	-
rno04350:TGF-beta signaling pathway	0.0314987	NRROS, BMPR2, HDAC1, IGSF1, CHRD, LRRC32, THBS1, LTBP1, PPP2R1B, MYC, MAPK1, ACVR1, SMAD2, SMAD1, TGFB2, TGFB1, TGIF2, NOG, INHBA, ACVR2B, BMP6, RGMA, RBL1, ID4, ID3, NBL1	15	11	-	-	-	-
rno05100:Bacterial invasion of epithelial cells	0.0349782	SHC2, SHC3, CAV2, SHC1, SEPTIN2, ARPC1B, CAV1, PXN, FN1, PIK3CD, SEPTIN3, PIK3R2, ARPC5, SEPTIN9, DNM1, HCLS1, CTNNA2, ITGA5, WASF1, VCL	12	8	-	-	-	-
rno05152:Tuberculosis	0.0412383	CAMK2B, ITGAM, ITGB2, CAMK2A, TCIRG1, CALML4, CORO1A, RELA, HSPD1, MRC2, CASP9, C3, FCGR3A, CASP8, IRAK2, LAMP2, MAPK1, BID, CTSD, JAK1, HSPA9, PLK3, TGFB2, TGFB1, FCER1G, NFYA, KSR1, VDR, RIPK2, SPHK1, IFNGR2, NFKB1, TNFRSF1A, TLR1, FCGR2A, CR1L, RT1-BA, CALM3, MYD88	31	8	-	-	-	-
rno04961:Endocrine and other factor-regulated calcium reabsorption	0.0412383	PRKCG, VDR, PRKCB, ATP1A3, ATP2B3, ATP1A2, ATP2B2, ATP1B2, ATP2B1, RAB11A, DNM1, SLC8A2, PLCB3, BDKRB2, PLCB1, PRKACB	4	12	-	-	-	-
rno04150:mTOR signaling pathway	0.0462032	PRKAA1, NPRL2, PIK3CD, SLC3A2, PIK3R2, FZD10, FLCN, NRAS, STK11, SESN2, RPS6KA1, MAPK1, HRAS, PRKCG, WNT10B, WNT10A, SEC13, FZD2, MIOS, WNT5B, CHUK, PRKCB, FZD6, FZD9, WNT7A, WNT9A, TNFRSF1A, CASTOR2, GRB2, ULK1, SGK1, EIF4E2, SOS2, LPIN3	14	20	-	-	-	-
rno04066:HIF-1 signaling pathway	-	-	-	-	0.0102	CAMK2B, CDKN1A, NOS3, STAT3, CAMK2A, SLC2A1, PRKCA, IGF1, HIF1A, HK2, VEGFA, LDHB, HMOX1, MAPK1, ALDOC, LTBR, VHL, EIF4E2, PFKM, IL6R, PFKP, MAPK3	14	8
rno04520:Adherens junction	-	-	-	-	0.0418	SMAD3, PTPRJ, IQGAP1, PTPRF, ACTB, CDH5, KRIT1, SNAI1, MAPK1, CTNNA2, WASF1, VCL, MAPK3, FGFR1	9	5
Only those genes and circRNAs that change expression by more than 1.5 times and Padj<0.05 were selected for analysis.
Only pathways with Padj<0.05 were selected for analysis.
Only significant pathways for the striatum and their corresponding pathways for the rat frontal cortex are presented.
