# Supplementary material for: Differential Expression of Circular RNAs in Rat Brain Regions with Various Degrees of Damage After Ischemia–Reperfusion
Source: Int J Mol Sci. 2025 Oct 30;26(21):10555. doi: 10.3390/ijms262110555 (PMC12608004; doi:10.3390/ijms262110555)
Supplement: Supplementary file 1 [file ijms-26-10555-s001.zip › Supplementary Table S5.xlsx]

## Sheet: Table S5
Table S5. Analysis of circRNA involvement in regulation of expression of genes associated in PC1-PC3 at 24 h after tMCAO
circRNA	DEC source tissue	circRNA PC	circRNA PC count	microRNA	Gene	Signaling pathway (KEGG)	PC of Signaling pathway
circEhbp1-18.9	Striatum	PC1, PC2, PC3	3	rno-miR-27a-3p	Casp8	rno05134:Legionellosis	PC1
circEhbp1-18.9	Striatum	PC1, PC2, PC3	3	rno-miR-27b-3p	Alk	rno05223:Non-small cell lung cancer	PC3
circEhbp1-18.9	Striatum	PC1, PC2, PC3	3	rno-miR-27a-3p	Alk	rno05223:Non-small cell lung cancer	PC3
circEhbp1-18.9	Striatum	PC1, PC2, PC3	3	rno-miR-27a-3p	Casp8	rno04115:p53 signaling pathway	PC1
circEhbp1-18.9	Striatum	PC1, PC2, PC3	3	rno-miR-27a-3p	Casp8	rno05142:Chagas disease	PC1
circEhbp1-18.9	Striatum	PC1, PC2, PC3	3	rno-miR-27b-3p	Ngfr	rno04010:MAPK signaling pathway	PC3
circEhbp1-18.9	Striatum	PC1, PC2, PC3	3	rno-miR-27a-3p	Ngfr	rno04010:MAPK signaling pathway	PC3
circEhbp1-18.9	Striatum	PC1, PC2, PC3	3	rno-miR-27a-3p	Casp8	rno05417:Lipid and atherosclerosis	PC1
circEhbp1-18.9	Striatum	PC1, PC2, PC3	3	rno-miR-27b-3p	Ngfr	rno04722:Neurotrophin signaling pathway	PC1
circEhbp1-18.9	Striatum	PC1, PC2, PC3	3	rno-miR-27a-3p	Ngfr	rno04722:Neurotrophin signaling pathway	PC1
circEhbp1-18.9	Striatum	PC1, PC2, PC3	3	rno-miR-27a-3p	Casp8	rno05161:Hepatitis B	PC1
circEhbp1-18.9	Striatum	PC1, PC2, PC3	3	rno-miR-27a-3p	Casp8	rno05162:Measles	PC1
circEhbp1-18.9	Striatum	PC1, PC2, PC3	3	rno-miR-27a-3p	Casp8	rno05203:Viral carcinogenesis	PC1
circEhbp1-18.9	Striatum	PC1, PC2, PC3	3	rno-miR-27a-3p	Casp8	rno05169:Epstein-Barr virus infection	PC1
circEhbp1-18.9	Striatum	PC1, PC2, PC3	3	rno-miR-27b-3p	Dot1l	rno05202:Transcriptional misregulation in cancer	PC3
circEhbp1-18.9	Striatum	PC1, PC2, PC3	3	rno-miR-27b-3p	Ngfr	rno05202:Transcriptional misregulation in cancer	PC3
circEhbp1-18.9	Striatum	PC1, PC2, PC3	3	rno-miR-27a-3p	Dot1l	rno05202:Transcriptional misregulation in cancer	PC3
circEhbp1-18.9	Striatum	PC1, PC2, PC3	3	rno-miR-27a-3p	Ngfr	rno05202:Transcriptional misregulation in cancer	PC3
circEhbp1-18.9	Striatum	PC1, PC2, PC3	3	rno-miR-27b-3p	Reln	rno05165:Human papillomavirus infection	PC3
circEhbp1-18.9	Striatum	PC1, PC2, PC3	3	rno-miR-27a-3p	Casp8	rno05165:Human papillomavirus infection	PC3
circEhbp1-18.9	Striatum	PC1, PC2, PC3	3	rno-miR-27a-3p	Tnc	rno05165:Human papillomavirus infection	PC3
circEhbp1-18.9	Striatum	PC1, PC2, PC3	3	rno-miR-27b-3p	Reln	rno04510:Focal adhesion	PC3
circEhbp1-18.9	Striatum	PC1, PC2, PC3	3	rno-miR-27a-3p	Tnc	rno04510:Focal adhesion	PC3
circEhbp1-18.9	Striatum	PC1, PC2, PC3	3	rno-miR-27b-3p	Paics	rno00230:Purine metabolism	PC1
circEhbp1-18.9	Striatum	PC1, PC2, PC3	3	rno-miR-27a-3p	Paics	rno00230:Purine metabolism	PC1
circEhbp1-18.9	Striatum	PC1, PC2, PC3	3	rno-miR-27b-3p	Reln	rno04512:ECM-receptor interaction	PC3
circEhbp1-18.9	Striatum	PC1, PC2, PC3	3	rno-miR-27a-3p	Tnc	rno04512:ECM-receptor interaction	PC3
circEhbp1-18.9	Striatum	PC1, PC2, PC3	3	rno-miR-27a-3p	Casp8	rno05163:Human cytomegalovirus infection	PC3
circEhbp1-18.9	Striatum	PC1, PC2, PC3	3	rno-miR-27a-3p	Casp8	rno04668:TNF signaling pathway	PC3
circEhbp1-18.9	Striatum	PC1, PC2, PC3	3	rno-miR-27b-3p	Ltbp1	rno04350:TGF-beta signaling pathway	PC1
circEhbp1-18.9	Striatum	PC1, PC2, PC3	3	rno-miR-27a-3p	Ltbp1	rno04350:TGF-beta signaling pathway	PC1
circEhbp1-18.9	Striatum	PC1, PC2, PC3	3	rno-miR-27a-3p	Casp8	rno04625:C-type lectin receptor signaling pathway	PC1
circEhbp1-18.9	Striatum	PC1, PC2, PC3	3	rno-miR-27b-3p	Ngfr	rno04014:Ras signaling pathway	PC1
circEhbp1-18.9	Striatum	PC1, PC2, PC3	3	rno-miR-27a-3p	Ngfr	rno04014:Ras signaling pathway	PC1
circEhbp1-18.9	Striatum	PC1, PC2, PC3	3	rno-miR-27b-3p	Alk	rno05200:Pathways in cancer	PC3
circEhbp1-18.9	Striatum	PC1, PC2, PC3	3	rno-miR-27a-3p	Alk	rno05200:Pathways in cancer	PC3
circEhbp1-18.9	Striatum	PC1, PC2, PC3	3	rno-miR-27a-3p	Casp8	rno05200:Pathways in cancer	PC3
circEhbp1-18.9	Striatum	PC1, PC2, PC3	3	rno-miR-27a-3p	Casp8	rno05152:Tuberculosis	PC1
circEhbp1-18.9	Striatum	PC1, PC2, PC3	3	rno-miR-27b-3p	Ngfr	rno04015:Rap1 signaling pathway	PC3
circEhbp1-18.9	Striatum	PC1, PC2, PC3	3	rno-miR-27a-3p	Ngfr	rno04015:Rap1 signaling pathway	PC3
circEhbp1-18.9	Striatum	PC1, PC2, PC3	3	rno-miR-27b-3p	Reln	rno05017:Spinocerebellar ataxia	PC1
circEhbp1-18.9	Striatum	PC1, PC2, PC3	3	rno-miR-27b-3p	Atg2a	rno05017:Spinocerebellar ataxia	PC1
circEhbp1-18.9	Striatum	PC1, PC2, PC3	3	rno-miR-27a-3p	Atg2a	rno05017:Spinocerebellar ataxia	PC1
circEhbp1-18.9	Striatum	PC1, PC2, PC3	3	rno-miR-27b-3p	Reln	rno04151:PI3K-Akt signaling pathway	PC3
circEhbp1-18.9	Striatum	PC1, PC2, PC3	3	rno-miR-27b-3p	Ngfr	rno04151:PI3K-Akt signaling pathway	PC3
circEhbp1-18.9	Striatum	PC1, PC2, PC3	3	rno-miR-27a-3p	Ngfr	rno04151:PI3K-Akt signaling pathway	PC3
circEhbp1-18.9	Striatum	PC1, PC2, PC3	3	rno-miR-27a-3p	Tnc	rno04151:PI3K-Akt signaling pathway	PC3
circEhbp1-18.9	Striatum	PC1, PC2, PC3	3	rno-miR-27b-3p	Ptprj	rno04520:Adherens junction	PC2
circEhbp1-18.9	Striatum	PC1, PC2, PC3	3	rno-miR-27a-3p	Ptprj	rno04520:Adherens junction	PC2
circEhbp1-18.9	Striatum	PC1, PC2, PC3	3	rno-miR-27b-3p	Alk	rno05235:PD-L1 expression and PD-1 checkpoint pathway in cancer	PC1
circEhbp1-18.9	Striatum	PC1, PC2, PC3	3	rno-miR-27a-3p	Alk	rno05235:PD-L1 expression and PD-1 checkpoint pathway in cancer	PC1
circEhbp1-18.9	Striatum	PC1, PC2, PC3	3	rno-miR-27a-3p	Casp8	rno04210:Apoptosis	PC1
circEhbp1-18.9	Striatum	PC1, PC2, PC3	3	rno-miR-27a-3p	Casp8	rno04936:Alcoholic liver disease	PC1
circEhbp1-18.9	Striatum	PC1, PC2, PC3	3	rno-miR-27a-3p	Casp8	rno05145:Toxoplasmosis	PC1
circEhbp1-18.9	Striatum	PC1, PC2, PC3	3	rno-miR-27a-3p	Casp8	rno05167:Kaposi sarcoma-associated herpesvirus infection	PC1
circEhbp1-18.9	Striatum	PC1, PC2, PC3	3	rno-miR-27b-3p	Scarf1	rno04148:Efferocytosis	PC3
circEhbp1-18.9	Striatum	PC1, PC2, PC3	3	rno-miR-27a-3p	Scarf1	rno04148:Efferocytosis	PC3
circSlc39a10-4.2	Striatum	PC1, PC2, PC3	3	rno-miR-3562	Pla2g4b	rno04724:Glutamatergic synapse	PC3
circSlc39a10-4.2	Striatum	PC1, PC2, PC3	3	rno-miR-3562	Cacna1c	rno04724:Glutamatergic synapse	PC3
circSlc39a10-4.2	Striatum	PC1, PC2, PC3	3	rno-miR-3562	Gria4	rno04724:Glutamatergic synapse	PC3
circSlc39a10-4.2	Striatum	PC1, PC2, PC3	3	rno-miR-3562	Adcy3	rno04724:Glutamatergic synapse	PC3
circSlc39a10-4.2	Striatum	PC1, PC2, PC3	3	rno-miR-3562	Prkcb	rno04724:Glutamatergic synapse	PC3
circSlc39a10-4.2	Striatum	PC1, PC2, PC3	3	rno-miR-3562	Grin1	rno04724:Glutamatergic synapse	PC3
circSlc39a10-4.2	Striatum	PC1, PC2, PC3	3	rno-miR-3562	Itpr3	rno04724:Glutamatergic synapse	PC3
circSlc39a10-4.2	Striatum	PC1, PC2, PC3	3	rno-miR-5132-5p	Pla2g4b	rno04724:Glutamatergic synapse	PC3
circSlc39a10-4.2	Striatum	PC1, PC2, PC3	3	rno-miR-5132-5p	Cacna1c	rno04724:Glutamatergic synapse	PC3
circSlc39a10-4.2	Striatum	PC1, PC2, PC3	3	rno-miR-5132-5p	Adcy3	rno04724:Glutamatergic synapse	PC3
circSlc39a10-4.2	Striatum	PC1, PC2, PC3	3	rno-miR-5132-5p	Grin3a	rno04724:Glutamatergic synapse	PC3
circSlc39a10-4.2	Striatum	PC1, PC2, PC3	3	rno-miR-5132-5p	Itpr1	rno04724:Glutamatergic synapse	PC3
circSlc39a10-4.2	Striatum	PC1, PC2, PC3	3	rno-miR-5132-5p	Shank1	rno04724:Glutamatergic synapse	PC3
circSlc39a10-4.2	Striatum	PC1, PC2, PC3	3	rno-miR-5132-5p	Shank3	rno04724:Glutamatergic synapse	PC3
circSlc39a10-4.2	Striatum	PC1, PC2, PC3	3	rno-miR-3562	Grid2	rno04080:Neuroactive ligand-receptor interaction	PC3
circSlc39a10-4.2	Striatum	PC1, PC2, PC3	3	rno-miR-3562	Gria4	rno04080:Neuroactive ligand-receptor interaction	PC3
circSlc39a10-4.2	Striatum	PC1, PC2, PC3	3	rno-miR-3562	Lynx1	rno04080:Neuroactive ligand-receptor interaction	PC3
circSlc39a10-4.2	Striatum	PC1, PC2, PC3	3	rno-miR-3562	Hrh3	rno04080:Neuroactive ligand-receptor interaction	PC3
circSlc39a10-4.2	Striatum	PC1, PC2, PC3	3	rno-miR-3562	Grin1	rno04080:Neuroactive ligand-receptor interaction	PC3
circSlc39a10-4.2	Striatum	PC1, PC2, PC3	3	rno-miR-3562	Drd2	rno04080:Neuroactive ligand-receptor interaction	PC3
circSlc39a10-4.2	Striatum	PC1, PC2, PC3	3	rno-miR-3562	Vipr1	rno04080:Neuroactive ligand-receptor interaction	PC3
circSlc39a10-4.2	Striatum	PC1, PC2, PC3	3	rno-miR-3562	Agt	rno04080:Neuroactive ligand-receptor interaction	PC3
circSlc39a10-4.2	Striatum	PC1, PC2, PC3	3	rno-miR-5132-5p	Calcr	rno04080:Neuroactive ligand-receptor interaction	PC3
circSlc39a10-4.2	Striatum	PC1, PC2, PC3	3	rno-miR-5132-5p	Grin3a	rno04080:Neuroactive ligand-receptor interaction	PC3
circSlc39a10-4.2	Striatum	PC1, PC2, PC3	3	rno-miR-5132-5p	Hrh3	rno04080:Neuroactive ligand-receptor interaction	PC3
circSlc39a10-4.2	Striatum	PC1, PC2, PC3	3	rno-miR-5132-5p	Chrnb2	rno04080:Neuroactive ligand-receptor interaction	PC3
circSlc39a10-4.2	Striatum	PC1, PC2, PC3	3	rno-miR-3562	Prkcb	rno04012:ErbB signaling pathway	PC1
circSlc39a10-4.2	Striatum	PC1, PC2, PC3	3	rno-miR-3562	Camk2a	rno04012:ErbB signaling pathway	PC1
circSlc39a10-4.2	Striatum	PC1, PC2, PC3	3	rno-miR-3562	Erbb2	rno04012:ErbB signaling pathway	PC1
circSlc39a10-4.2	Striatum	PC1, PC2, PC3	3	rno-miR-5132-5p	Erbb2	rno04012:ErbB signaling pathway	PC1
circSlc39a10-4.2	Striatum	PC1, PC2, PC3	3	rno-miR-3562	Rac2	rno05210:Colorectal cancer	PC1
circSlc39a10-4.2	Striatum	PC1, PC2, PC3	3	rno-miR-3562	Apc2	rno05210:Colorectal cancer	PC1
circSlc39a10-4.2	Striatum	PC1, PC2, PC3	3	rno-miR-3562	Casp9	rno05210:Colorectal cancer	PC1
circSlc39a10-4.2	Striatum	PC1, PC2, PC3	3	rno-miR-5132-5p	Apc2	rno05210:Colorectal cancer	PC1
circSlc39a10-4.2	Striatum	PC1, PC2, PC3	3	rno-miR-3562	Nfkb2	rno05134:Legionellosis	PC1
circSlc39a10-4.2	Striatum	PC1, PC2, PC3	3	rno-miR-3562	Casp9	rno05134:Legionellosis	PC1
circSlc39a10-4.2	Striatum	PC1, PC2, PC3	3	rno-miR-3562	Myd88	rno05134:Legionellosis	PC1
circSlc39a10-4.2	Striatum	PC1, PC2, PC3	3	rno-miR-5132-5p	Eef1a2	rno05134:Legionellosis	PC1
circSlc39a10-4.2	Striatum	PC1, PC2, PC3	3	rno-miR-3562	Trip10	rno04910:Insulin signaling pathway	PC1
circSlc39a10-4.2	Striatum	PC1, PC2, PC3	3	rno-miR-5132-5p	Slc2a4	rno04910:Insulin signaling pathway	PC1
circSlc39a10-4.2	Striatum	PC1, PC2, PC3	3	rno-miR-5132-5p	Trip10	rno04910:Insulin signaling pathway	PC1
circSlc39a10-4.2	Striatum	PC1, PC2, PC3	3	rno-miR-3562	Ncoa2	rno04919:Thyroid hormone signaling pathway	PC3
circSlc39a10-4.2	Striatum	PC1, PC2, PC3	3	rno-miR-3562	Prkcb	rno04919:Thyroid hormone signaling pathway	PC3
circSlc39a10-4.2	Striatum	PC1, PC2, PC3	3	rno-miR-3562	Atp1a2	rno04919:Thyroid hormone signaling pathway	PC3
circSlc39a10-4.2	Striatum	PC1, PC2, PC3	3	rno-miR-3562	Casp9	rno04919:Thyroid hormone signaling pathway	PC3
circSlc39a10-4.2	Striatum	PC1, PC2, PC3	3	rno-miR-3562	Rxrg	rno04919:Thyroid hormone signaling pathway	PC3
circSlc39a10-4.2	Striatum	PC1, PC2, PC3	3	rno-miR-3562	Cacna1i	rno04929:GnRH secretion	PC1
circSlc39a10-4.2	Striatum	PC1, PC2, PC3	3	rno-miR-3562	Cacna1c	rno04929:GnRH secretion	PC1
circSlc39a10-4.2	Striatum	PC1, PC2, PC3	3	rno-miR-3562	Prkcb	rno04929:GnRH secretion	PC1
circSlc39a10-4.2	Striatum	PC1, PC2, PC3	3	rno-miR-3562	Itpr3	rno04929:GnRH secretion	PC1
circSlc39a10-4.2	Striatum	PC1, PC2, PC3	3	rno-miR-3562	Hcn2	rno04929:GnRH secretion	PC1
circSlc39a10-4.2	Striatum	PC1, PC2, PC3	3	rno-miR-3562	Cacna1h	rno04929:GnRH secretion	PC1
circSlc39a10-4.2	Striatum	PC1, PC2, PC3	3	rno-miR-5132-5p	Cacna1c	rno04929:GnRH secretion	PC1
circSlc39a10-4.2	Striatum	PC1, PC2, PC3	3	rno-miR-5132-5p	Itpr1	rno04929:GnRH secretion	PC1
circSlc39a10-4.2	Striatum	PC1, PC2, PC3	3	rno-miR-3562	Il6st	rno04550:Signaling pathways regulating pluripotency of stem cells	PC3
circSlc39a10-4.2	Striatum	PC1, PC2, PC3	3	rno-miR-3562	Pcgf2	rno04550:Signaling pathways regulating pluripotency of stem cells	PC3
circSlc39a10-4.2	Striatum	PC1, PC2, PC3	3	rno-miR-3562	Apc2	rno04550:Signaling pathways regulating pluripotency of stem cells	PC3
circSlc39a10-4.2	Striatum	PC1, PC2, PC3	3	rno-miR-5132-5p	Il6st	rno04550:Signaling pathways regulating pluripotency of stem cells	PC3
circSlc39a10-4.2	Striatum	PC1, PC2, PC3	3	rno-miR-5132-5p	Pcgf5	rno04550:Signaling pathways regulating pluripotency of stem cells	PC3
circSlc39a10-4.2	Striatum	PC1, PC2, PC3	3	rno-miR-5132-5p	Apc2	rno04550:Signaling pathways regulating pluripotency of stem cells	PC3
circSlc39a10-4.2	Striatum	PC1, PC2, PC3	3	rno-miR-3562	Nfkb2	rno05166:Human T-cell leukemia virus 1 infection	PC1
circSlc39a10-4.2	Striatum	PC1, PC2, PC3	3	rno-miR-3562	Nfatc3	rno05166:Human T-cell leukemia virus 1 infection	PC1
circSlc39a10-4.2	Striatum	PC1, PC2, PC3	3	rno-miR-3562	Adcy3	rno05166:Human T-cell leukemia virus 1 infection	PC1
circSlc39a10-4.2	Striatum	PC1, PC2, PC3	3	rno-miR-3562	Icam1	rno05166:Human T-cell leukemia virus 1 infection	PC1
circSlc39a10-4.2	Striatum	PC1, PC2, PC3	3	rno-miR-3562	Elk4	rno05166:Human T-cell leukemia virus 1 infection	PC1
circSlc39a10-4.2	Striatum	PC1, PC2, PC3	3	rno-miR-3562	Zfp36	rno05166:Human T-cell leukemia virus 1 infection	PC1
circSlc39a10-4.2	Striatum	PC1, PC2, PC3	3	rno-miR-5132-5p	Spi1	rno05166:Human T-cell leukemia virus 1 infection	PC1
circSlc39a10-4.2	Striatum	PC1, PC2, PC3	3	rno-miR-5132-5p	Adcy3	rno05166:Human T-cell leukemia virus 1 infection	PC1
circSlc39a10-4.2	Striatum	PC1, PC2, PC3	3	rno-miR-3562	Col4a1	rno04933:AGE-RAGE signaling pathway in diabetic complications	PC3
circSlc39a10-4.2	Striatum	PC1, PC2, PC3	3	rno-miR-3562	Prkcb	rno04933:AGE-RAGE signaling pathway in diabetic complications	PC3
circSlc39a10-4.2	Striatum	PC1, PC2, PC3	3	rno-miR-3562	Serpine1	rno04933:AGE-RAGE signaling pathway in diabetic complications	PC3
circSlc39a10-4.2	Striatum	PC1, PC2, PC3	3	rno-miR-3562	Icam1	rno04933:AGE-RAGE signaling pathway in diabetic complications	PC3
circSlc39a10-4.2	Striatum	PC1, PC2, PC3	3	rno-miR-3562	Agt	rno04933:AGE-RAGE signaling pathway in diabetic complications	PC3
circSlc39a10-4.2	Striatum	PC1, PC2, PC3	3	rno-miR-5132-5p	Col4a1	rno04933:AGE-RAGE signaling pathway in diabetic complications	PC3
circSlc39a10-4.2	Striatum	PC1, PC2, PC3	3	rno-miR-5132-5p	Nos3	rno04933:AGE-RAGE signaling pathway in diabetic complications	PC3
circSlc39a10-4.2	Striatum	PC1, PC2, PC3	3	rno-miR-3562	Prkcb	rno05223:Non-small cell lung cancer	PC3
circSlc39a10-4.2	Striatum	PC1, PC2, PC3	3	rno-miR-3562	Kif5a	rno05223:Non-small cell lung cancer	PC3
circSlc39a10-4.2	Striatum	PC1, PC2, PC3	3	rno-miR-3562	Erbb2	rno05223:Non-small cell lung cancer	PC3
circSlc39a10-4.2	Striatum	PC1, PC2, PC3	3	rno-miR-3562	Casp9	rno05223:Non-small cell lung cancer	PC3
circSlc39a10-4.2	Striatum	PC1, PC2, PC3	3	rno-miR-3562	Foxo3	rno05223:Non-small cell lung cancer	PC3
circSlc39a10-4.2	Striatum	PC1, PC2, PC3	3	rno-miR-3562	Rxrg	rno05223:Non-small cell lung cancer	PC3
circSlc39a10-4.2	Striatum	PC1, PC2, PC3	3	rno-miR-5132-5p	Alk	rno05223:Non-small cell lung cancer	PC3
circSlc39a10-4.2	Striatum	PC1, PC2, PC3	3	rno-miR-5132-5p	Erbb2	rno05223:Non-small cell lung cancer	PC3
circSlc39a10-4.2	Striatum	PC1, PC2, PC3	3	rno-miR-3562	Nfatc3	rno04020:Calcium signaling pathway	PC3
circSlc39a10-4.2	Striatum	PC1, PC2, PC3	3	rno-miR-3562	Cacna1i	rno04020:Calcium signaling pathway	PC3
circSlc39a10-4.2	Striatum	PC1, PC2, PC3	3	rno-miR-3562	Cacna1c	rno04020:Calcium signaling pathway	PC3
circSlc39a10-4.2	Striatum	PC1, PC2, PC3	3	rno-miR-3562	Adcy3	rno04020:Calcium signaling pathway	PC3
circSlc39a10-4.2	Striatum	PC1, PC2, PC3	3	rno-miR-3562	Nos1	rno04020:Calcium signaling pathway	PC3
circSlc39a10-4.2	Striatum	PC1, PC2, PC3	3	rno-miR-3562	Prkcb	rno04020:Calcium signaling pathway	PC3
circSlc39a10-4.2	Striatum	PC1, PC2, PC3	3	rno-miR-3562	Grin1	rno04020:Calcium signaling pathway	PC3
circSlc39a10-4.2	Striatum	PC1, PC2, PC3	3	rno-miR-3562	Sphk1	rno04020:Calcium signaling pathway	PC3
circSlc39a10-4.2	Striatum	PC1, PC2, PC3	3	rno-miR-3562	Camk2a	rno04020:Calcium signaling pathway	PC3
circSlc39a10-4.2	Striatum	PC1, PC2, PC3	3	rno-miR-3562	Itpr3	rno04020:Calcium signaling pathway	PC3
circSlc39a10-4.2	Striatum	PC1, PC2, PC3	3	rno-miR-3562	Erbb2	rno04020:Calcium signaling pathway	PC3
circSlc39a10-4.2	Striatum	PC1, PC2, PC3	3	rno-miR-3562	Cacna1h	rno04020:Calcium signaling pathway	PC3
circSlc39a10-4.2	Striatum	PC1, PC2, PC3	3	rno-miR-5132-5p	Flt1	rno04020:Calcium signaling pathway	PC3
circSlc39a10-4.2	Striatum	PC1, PC2, PC3	3	rno-miR-5132-5p	Cacna1c	rno04020:Calcium signaling pathway	PC3
circSlc39a10-4.2	Striatum	PC1, PC2, PC3	3	rno-miR-5132-5p	Adcy3	rno04020:Calcium signaling pathway	PC3
circSlc39a10-4.2	Striatum	PC1, PC2, PC3	3	rno-miR-5132-5p	Grin3a	rno04020:Calcium signaling pathway	PC3
circSlc39a10-4.2	Striatum	PC1, PC2, PC3	3	rno-miR-5132-5p	Itpr1	rno04020:Calcium signaling pathway	PC3
circSlc39a10-4.2	Striatum	PC1, PC2, PC3	3	rno-miR-5132-5p	Erbb2	rno04020:Calcium signaling pathway	PC3
circSlc39a10-4.2	Striatum	PC1, PC2, PC3	3	rno-miR-5132-5p	Nos3	rno04020:Calcium signaling pathway	PC3
circSlc39a10-4.2	Striatum	PC1, PC2, PC3	3	rno-miR-3562	Serpine1	rno04115:p53 signaling pathway	PC1
circSlc39a10-4.2	Striatum	PC1, PC2, PC3	3	rno-miR-3562	Casp9	rno04115:p53 signaling pathway	PC1
circSlc39a10-4.2	Striatum	PC1, PC2, PC3	3	rno-miR-3562	Foxo3	rno04917:Prolactin signaling pathway	PC1
circSlc39a10-4.2	Striatum	PC1, PC2, PC3	3	rno-miR-3562	Cpt1c	rno04152:AMPK signaling pathway	PC1
circSlc39a10-4.2	Striatum	PC1, PC2, PC3	3	rno-miR-3562	Foxo3	rno04152:AMPK signaling pathway	PC1
circSlc39a10-4.2	Striatum	PC1, PC2, PC3	3	rno-miR-5132-5p	Slc2a4	rno04152:AMPK signaling pathway	PC1
circSlc39a10-4.2	Striatum	PC1, PC2, PC3	3	rno-miR-3562	Cacna1c	rno05414:Dilated cardiomyopathy	PC3
circSlc39a10-4.2	Striatum	PC1, PC2, PC3	3	rno-miR-3562	Itga5	rno05414:Dilated cardiomyopathy	PC3
circSlc39a10-4.2	Striatum	PC1, PC2, PC3	3	rno-miR-3562	Sntb1	rno05414:Dilated cardiomyopathy	PC3
circSlc39a10-4.2	Striatum	PC1, PC2, PC3	3	rno-miR-3562	Adcy3	rno05414:Dilated cardiomyopathy	PC3
circSlc39a10-4.2	Striatum	PC1, PC2, PC3	3	rno-miR-3562	Nos1	rno05414:Dilated cardiomyopathy	PC3
circSlc39a10-4.2	Striatum	PC1, PC2, PC3	3	rno-miR-3562	Agt	rno05414:Dilated cardiomyopathy	PC3
circSlc39a10-4.2	Striatum	PC1, PC2, PC3	3	rno-miR-5132-5p	Cacna1c	rno05414:Dilated cardiomyopathy	PC3
circSlc39a10-4.2	Striatum	PC1, PC2, PC3	3	rno-miR-5132-5p	Itga5	rno05414:Dilated cardiomyopathy	PC3
circSlc39a10-4.2	Striatum	PC1, PC2, PC3	3	rno-miR-5132-5p	Adcy3	rno05414:Dilated cardiomyopathy	PC3
circSlc39a10-4.2	Striatum	PC1, PC2, PC3	3	rno-miR-3562	Adcy3	rno04213:Longevity regulating pathway - multiple species	PC1
circSlc39a10-4.2	Striatum	PC1, PC2, PC3	3	rno-miR-3562	Foxo3	rno04213:Longevity regulating pathway - multiple species	PC1
circSlc39a10-4.2	Striatum	PC1, PC2, PC3	3	rno-miR-5132-5p	Adcy3	rno04213:Longevity regulating pathway - multiple species	PC1
circSlc39a10-4.2	Striatum	PC1, PC2, PC3	3	rno-miR-3562	Ifngr2	rno05142:Chagas disease	PC1
circSlc39a10-4.2	Striatum	PC1, PC2, PC3	3	rno-miR-3562	Serpine1	rno05142:Chagas disease	PC1
circSlc39a10-4.2	Striatum	PC1, PC2, PC3	3	rno-miR-3562	Myd88	rno05142:Chagas disease	PC1
circSlc39a10-4.2	Striatum	PC1, PC2, PC3	3	rno-miR-5132-5p	C1qa	rno05142:Chagas disease	PC1
circSlc39a10-4.2	Striatum	PC1, PC2, PC3	3	rno-miR-3562	Cpt1c	rno04920:Adipocytokine signaling pathway	PC1
circSlc39a10-4.2	Striatum	PC1, PC2, PC3	3	rno-miR-3562	Acsl4	rno04920:Adipocytokine signaling pathway	PC1
circSlc39a10-4.2	Striatum	PC1, PC2, PC3	3	rno-miR-3562	Rxrg	rno04920:Adipocytokine signaling pathway	PC1
circSlc39a10-4.2	Striatum	PC1, PC2, PC3	3	rno-miR-5132-5p	Slc2a4	rno04920:Adipocytokine signaling pathway	PC1
circSlc39a10-4.2	Striatum	PC1, PC2, PC3	3	rno-miR-3562	Grin1	rno05030:Cocaine addiction	PC3
circSlc39a10-4.2	Striatum	PC1, PC2, PC3	3	rno-miR-3562	Drd2	rno05030:Cocaine addiction	PC3
circSlc39a10-4.2	Striatum	PC1, PC2, PC3	3	rno-miR-5132-5p	Grin3a	rno05030:Cocaine addiction	PC3
circSlc39a10-4.2	Striatum	PC1, PC2, PC3	3	rno-miR-3562	Cacna1c	rno04728:Dopaminergic synapse	PC1
circSlc39a10-4.2	Striatum	PC1, PC2, PC3	3	rno-miR-3562	Gria4	rno04728:Dopaminergic synapse	PC1
circSlc39a10-4.2	Striatum	PC1, PC2, PC3	3	rno-miR-3562	Prkcb	rno04728:Dopaminergic synapse	PC1
circSlc39a10-4.2	Striatum	PC1, PC2, PC3	3	rno-miR-3562	Kif5a	rno04728:Dopaminergic synapse	PC1
circSlc39a10-4.2	Striatum	PC1, PC2, PC3	3	rno-miR-3562	Drd2	rno04728:Dopaminergic synapse	PC1
circSlc39a10-4.2	Striatum	PC1, PC2, PC3	3	rno-miR-3562	Camk2a	rno04728:Dopaminergic synapse	PC1
circSlc39a10-4.2	Striatum	PC1, PC2, PC3	3	rno-miR-3562	Itpr3	rno04728:Dopaminergic synapse	PC1
circSlc39a10-4.2	Striatum	PC1, PC2, PC3	3	rno-miR-5132-5p	Cacna1c	rno04728:Dopaminergic synapse	PC1
circSlc39a10-4.2	Striatum	PC1, PC2, PC3	3	rno-miR-5132-5p	Itpr1	rno04728:Dopaminergic synapse	PC1
circSlc39a10-4.2	Striatum	PC1, PC2, PC3	3	rno-miR-3562	Cacna1c	rno04727:GABAergic synapse	PC1
circSlc39a10-4.2	Striatum	PC1, PC2, PC3	3	rno-miR-3562	Adcy3	rno04727:GABAergic synapse	PC1
circSlc39a10-4.2	Striatum	PC1, PC2, PC3	3	rno-miR-3562	Prkcb	rno04727:GABAergic synapse	PC1
circSlc39a10-4.2	Striatum	PC1, PC2, PC3	3	rno-miR-5132-5p	Cacna1c	rno04727:GABAergic synapse	PC1
circSlc39a10-4.2	Striatum	PC1, PC2, PC3	3	rno-miR-5132-5p	Adcy3	rno04727:GABAergic synapse	PC1
circSlc39a10-4.2	Striatum	PC1, PC2, PC3	3	rno-miR-3562	Adcy3	rno04928:Parathyroid hormone synthesis, secretion and action	PC3
circSlc39a10-4.2	Striatum	PC1, PC2, PC3	3	rno-miR-3562	Prkcb	rno04928:Parathyroid hormone synthesis, secretion and action	PC3
circSlc39a10-4.2	Striatum	PC1, PC2, PC3	3	rno-miR-3562	Itpr3	rno04928:Parathyroid hormone synthesis, secretion and action	PC3
circSlc39a10-4.2	Striatum	PC1, PC2, PC3	3	rno-miR-3562	Mmp17	rno04928:Parathyroid hormone synthesis, secretion and action	PC3
circSlc39a10-4.2	Striatum	PC1, PC2, PC3	3	rno-miR-3562	Wnk4	rno04928:Parathyroid hormone synthesis, secretion and action	PC3
circSlc39a10-4.2	Striatum	PC1, PC2, PC3	3	rno-miR-3562	Rxrg	rno04928:Parathyroid hormone synthesis, secretion and action	PC3
circSlc39a10-4.2	Striatum	PC1, PC2, PC3	3	rno-miR-5132-5p	Adcy3	rno04928:Parathyroid hormone synthesis, secretion and action	PC3
circSlc39a10-4.2	Striatum	PC1, PC2, PC3	3	rno-miR-5132-5p	Wnk2	rno04928:Parathyroid hormone synthesis, secretion and action	PC3
circSlc39a10-4.2	Striatum	PC1, PC2, PC3	3	rno-miR-5132-5p	Itpr1	rno04928:Parathyroid hormone synthesis, secretion and action	PC3
circSlc39a10-4.2	Striatum	PC1, PC2, PC3	3	rno-miR-5132-5p	Vdr	rno04928:Parathyroid hormone synthesis, secretion and action	PC3
circSlc39a10-4.2	Striatum	PC1, PC2, PC3	3	rno-miR-3562	Flt3	rno04010:MAPK signaling pathway	PC3
circSlc39a10-4.2	Striatum	PC1, PC2, PC3	3	rno-miR-3562	Nfkb2	rno04010:MAPK signaling pathway	PC3
circSlc39a10-4.2	Striatum	PC1, PC2, PC3	3	rno-miR-3562	Rac2	rno04010:MAPK signaling pathway	PC3
circSlc39a10-4.2	Striatum	PC1, PC2, PC3	3	rno-miR-3562	Nfatc3	rno04010:MAPK signaling pathway	PC3
circSlc39a10-4.2	Striatum	PC1, PC2, PC3	3	rno-miR-3562	Cacna1i	rno04010:MAPK signaling pathway	PC3
circSlc39a10-4.2	Striatum	PC1, PC2, PC3	3	rno-miR-3562	Pla2g4b	rno04010:MAPK signaling pathway	PC3
circSlc39a10-4.2	Striatum	PC1, PC2, PC3	3	rno-miR-3562	Cacna1c	rno04010:MAPK signaling pathway	PC3
circSlc39a10-4.2	Striatum	PC1, PC2, PC3	3	rno-miR-3562	Rps6ka4	rno04010:MAPK signaling pathway	PC3
circSlc39a10-4.2	Striatum	PC1, PC2, PC3	3	rno-miR-3562	Prkcb	rno04010:MAPK signaling pathway	PC3
circSlc39a10-4.2	Striatum	PC1, PC2, PC3	3	rno-miR-3562	Elk4	rno04010:MAPK signaling pathway	PC3
circSlc39a10-4.2	Striatum	PC1, PC2, PC3	3	rno-miR-3562	Erbb2	rno04010:MAPK signaling pathway	PC3
circSlc39a10-4.2	Striatum	PC1, PC2, PC3	3	rno-miR-3562	Cacna1h	rno04010:MAPK signaling pathway	PC3
circSlc39a10-4.2	Striatum	PC1, PC2, PC3	3	rno-miR-3562	Myd88	rno04010:MAPK signaling pathway	PC3
circSlc39a10-4.2	Striatum	PC1, PC2, PC3	3	rno-miR-5132-5p	Flt1	rno04010:MAPK signaling pathway	PC3
circSlc39a10-4.2	Striatum	PC1, PC2, PC3	3	rno-miR-5132-5p	Pla2g4b	rno04010:MAPK signaling pathway	PC3
circSlc39a10-4.2	Striatum	PC1, PC2, PC3	3	rno-miR-5132-5p	Cacna1c	rno04010:MAPK signaling pathway	PC3
circSlc39a10-4.2	Striatum	PC1, PC2, PC3	3	rno-miR-5132-5p	Erbb2	rno04010:MAPK signaling pathway	PC3
circSlc39a10-4.2	Striatum	PC1, PC2, PC3	3	rno-miR-5132-5p	Mapt	rno04010:MAPK signaling pathway	PC3
circSlc39a10-4.2	Striatum	PC1, PC2, PC3	3	rno-miR-5132-5p	Kitlg	rno04010:MAPK signaling pathway	PC3
circSlc39a10-4.2	Striatum	PC1, PC2, PC3	3	rno-miR-5132-5p	Kit	rno04010:MAPK signaling pathway	PC3
circSlc39a10-4.2	Striatum	PC1, PC2, PC3	3	rno-miR-5132-5p	Rasgrf2	rno04010:MAPK signaling pathway	PC3
circSlc39a10-4.2	Striatum	PC1, PC2, PC3	3	rno-miR-5132-5p	Pip5k1c	rno00562:Inositol phosphate metabolism	PC1
circSlc39a10-4.2	Striatum	PC1, PC2, PC3	3	rno-miR-5132-5p	Inpp4a	rno00562:Inositol phosphate metabolism	PC1
circSlc39a10-4.2	Striatum	PC1, PC2, PC3	3	rno-miR-3562	Cdh5	rno04514:Cell adhesion molecules	PC1
circSlc39a10-4.2	Striatum	PC1, PC2, PC3	3	rno-miR-3562	Icam1	rno04514:Cell adhesion molecules	PC1
circSlc39a10-4.2	Striatum	PC1, PC2, PC3	3	rno-miR-3562	Nlgn2	rno04514:Cell adhesion molecules	PC1
circSlc39a10-4.2	Striatum	PC1, PC2, PC3	3	rno-miR-3562	Lrrc4b	rno04514:Cell adhesion molecules	PC1
circSlc39a10-4.2	Striatum	PC1, PC2, PC3	3	rno-miR-5132-5p	L1cam	rno04514:Cell adhesion molecules	PC1
circSlc39a10-4.2	Striatum	PC1, PC2, PC3	3	rno-miR-3562	Ehd1	rno04144:Endocytosis	PC1
circSlc39a10-4.2	Striatum	PC1, PC2, PC3	3	rno-miR-3562	Arpc5	rno04144:Endocytosis	PC1
circSlc39a10-4.2	Striatum	PC1, PC2, PC3	3	rno-miR-3562	Acap3	rno04144:Endocytosis	PC1
circSlc39a10-4.2	Striatum	PC1, PC2, PC3	3	rno-miR-3562	Kif5a	rno04144:Endocytosis	PC1
circSlc39a10-4.2	Striatum	PC1, PC2, PC3	3	rno-miR-3562	Iqsec2	rno04144:Endocytosis	PC1
circSlc39a10-4.2	Striatum	PC1, PC2, PC3	3	rno-miR-3562	Psd	rno04144:Endocytosis	PC1
circSlc39a10-4.2	Striatum	PC1, PC2, PC3	3	rno-miR-5132-5p	Pip5k1c	rno04144:Endocytosis	PC1
circSlc39a10-4.2	Striatum	PC1, PC2, PC3	3	rno-miR-5132-5p	Rab4a	rno04144:Endocytosis	PC1
circSlc39a10-4.2	Striatum	PC1, PC2, PC3	3	rno-miR-5132-5p	Capza1	rno04144:Endocytosis	PC1
circSlc39a10-4.2	Striatum	PC1, PC2, PC3	3	rno-miR-5132-5p	Iqsec2	rno04144:Endocytosis	PC1
circSlc39a10-4.2	Striatum	PC1, PC2, PC3	3	rno-miR-3562	Ifngr2	rno05140:Leishmaniasis	PC1
circSlc39a10-4.2	Striatum	PC1, PC2, PC3	3	rno-miR-3562	Prkcb	rno05140:Leishmaniasis	PC1
circSlc39a10-4.2	Striatum	PC1, PC2, PC3	3	rno-miR-3562	Myd88	rno05140:Leishmaniasis	PC1
circSlc39a10-4.2	Striatum	PC1, PC2, PC3	3	rno-miR-5132-5p	Eef1a2	rno05140:Leishmaniasis	PC1
circSlc39a10-4.2	Striatum	PC1, PC2, PC3	3	rno-miR-3562	Dgkz	rno04070:Phosphatidylinositol signaling system	PC1
circSlc39a10-4.2	Striatum	PC1, PC2, PC3	3	rno-miR-3562	Prkcb	rno04070:Phosphatidylinositol signaling system	PC1
circSlc39a10-4.2	Striatum	PC1, PC2, PC3	3	rno-miR-3562	Itpr3	rno04070:Phosphatidylinositol signaling system	PC1
circSlc39a10-4.2	Striatum	PC1, PC2, PC3	3	rno-miR-5132-5p	Pip5k1c	rno04070:Phosphatidylinositol signaling system	PC1
circSlc39a10-4.2	Striatum	PC1, PC2, PC3	3	rno-miR-5132-5p	Inpp4a	rno04070:Phosphatidylinositol signaling system	PC1
circSlc39a10-4.2	Striatum	PC1, PC2, PC3	3	rno-miR-5132-5p	Dgkz	rno04070:Phosphatidylinositol signaling system	PC1
circSlc39a10-4.2	Striatum	PC1, PC2, PC3	3	rno-miR-5132-5p	Itpr1	rno04070:Phosphatidylinositol signaling system	PC1
circSlc39a10-4.2	Striatum	PC1, PC2, PC3	3	rno-miR-3562	Rac2	rno04662:B cell receptor signaling pathway	PC1
circSlc39a10-4.2	Striatum	PC1, PC2, PC3	3	rno-miR-3562	Nfatc3	rno04662:B cell receptor signaling pathway	PC1
circSlc39a10-4.2	Striatum	PC1, PC2, PC3	3	rno-miR-3562	Prkcb	rno04662:B cell receptor signaling pathway	PC1
circSlc39a10-4.2	Striatum	PC1, PC2, PC3	3	rno-miR-3562	Vav2	rno04662:B cell receptor signaling pathway	PC1
circSlc39a10-4.2	Striatum	PC1, PC2, PC3	3	rno-miR-5132-5p	Vav2	rno04662:B cell receptor signaling pathway	PC1
circSlc39a10-4.2	Striatum	PC1, PC2, PC3	3	rno-miR-3562	Gfpt2	rno04931:Insulin resistance	PC3
circSlc39a10-4.2	Striatum	PC1, PC2, PC3	3	rno-miR-3562	Prkcb	rno04931:Insulin resistance	PC3
circSlc39a10-4.2	Striatum	PC1, PC2, PC3	3	rno-miR-3562	Ppargc1b	rno04931:Insulin resistance	PC3
circSlc39a10-4.2	Striatum	PC1, PC2, PC3	3	rno-miR-3562	Agt	rno04931:Insulin resistance	PC3
circSlc39a10-4.2	Striatum	PC1, PC2, PC3	3	rno-miR-3562	Trib3	rno04931:Insulin resistance	PC3
circSlc39a10-4.2	Striatum	PC1, PC2, PC3	3	rno-miR-5132-5p	Slc2a4	rno04931:Insulin resistance	PC3
circSlc39a10-4.2	Striatum	PC1, PC2, PC3	3	rno-miR-5132-5p	Nos3	rno04931:Insulin resistance	PC3
circSlc39a10-4.2	Striatum	PC1, PC2, PC3	3	rno-miR-5132-5p	Trib3	rno04931:Insulin resistance	PC3
circSlc39a10-4.2	Striatum	PC1, PC2, PC3	3	rno-miR-3562	Rac2	rno05418:Fluid shear stress and atherosclerosis	PC1
circSlc39a10-4.2	Striatum	PC1, PC2, PC3	3	rno-miR-3562	Cdh5	rno05418:Fluid shear stress and atherosclerosis	PC1
circSlc39a10-4.2	Striatum	PC1, PC2, PC3	3	rno-miR-3562	Icam1	rno05418:Fluid shear stress and atherosclerosis	PC1
circSlc39a10-4.2	Striatum	PC1, PC2, PC3	3	rno-miR-5132-5p	Nos3	rno05418:Fluid shear stress and atherosclerosis	PC1
circSlc39a10-4.2	Striatum	PC1, PC2, PC3	3	rno-miR-3562	Nfatc3	rno05417:Lipid and atherosclerosis	PC1
circSlc39a10-4.2	Striatum	PC1, PC2, PC3	3	rno-miR-3562	Camk2a	rno05417:Lipid and atherosclerosis	PC1
circSlc39a10-4.2	Striatum	PC1, PC2, PC3	3	rno-miR-3562	Icam1	rno05417:Lipid and atherosclerosis	PC1
circSlc39a10-4.2	Striatum	PC1, PC2, PC3	3	rno-miR-3562	Casp9	rno05417:Lipid and atherosclerosis	PC1
circSlc39a10-4.2	Striatum	PC1, PC2, PC3	3	rno-miR-3562	Vav2	rno05417:Lipid and atherosclerosis	PC1
circSlc39a10-4.2	Striatum	PC1, PC2, PC3	3	rno-miR-3562	Myd88	rno05417:Lipid and atherosclerosis	PC1
circSlc39a10-4.2	Striatum	PC1, PC2, PC3	3	rno-miR-3562	Rxrg	rno05417:Lipid and atherosclerosis	PC1
circSlc39a10-4.2	Striatum	PC1, PC2, PC3	3	rno-miR-5132-5p	Xbp1	rno05417:Lipid and atherosclerosis	PC1
circSlc39a10-4.2	Striatum	PC1, PC2, PC3	3	rno-miR-5132-5p	Itpr1	rno05417:Lipid and atherosclerosis	PC1
circSlc39a10-4.2	Striatum	PC1, PC2, PC3	3	rno-miR-5132-5p	Nos3	rno05417:Lipid and atherosclerosis	PC1
circSlc39a10-4.2	Striatum	PC1, PC2, PC3	3	rno-miR-5132-5p	Abcg1	rno05417:Lipid and atherosclerosis	PC1
circSlc39a10-4.2	Striatum	PC1, PC2, PC3	3	rno-miR-5132-5p	Vav2	rno05417:Lipid and atherosclerosis	PC1
circSlc39a10-4.2	Striatum	PC1, PC2, PC3	3	rno-miR-3562	Arhgdia	rno04722:Neurotrophin signaling pathway	PC1
circSlc39a10-4.2	Striatum	PC1, PC2, PC3	3	rno-miR-3562	Ripk2	rno04722:Neurotrophin signaling pathway	PC1
circSlc39a10-4.2	Striatum	PC1, PC2, PC3	3	rno-miR-3562	Camk2a	rno04722:Neurotrophin signaling pathway	PC1
circSlc39a10-4.2	Striatum	PC1, PC2, PC3	3	rno-miR-3562	Sort1	rno04722:Neurotrophin signaling pathway	PC1
circSlc39a10-4.2	Striatum	PC1, PC2, PC3	3	rno-miR-3562	Foxo3	rno04722:Neurotrophin signaling pathway	PC1
circSlc39a10-4.2	Striatum	PC1, PC2, PC3	3	rno-miR-5132-5p	Arhgdia	rno04722:Neurotrophin signaling pathway	PC1
circSlc39a10-4.2	Striatum	PC1, PC2, PC3	3	rno-miR-3562	Nfkb2	rno04380:Osteoclast differentiation	PC1
circSlc39a10-4.2	Striatum	PC1, PC2, PC3	3	rno-miR-3562	Ifngr2	rno04380:Osteoclast differentiation	PC1
circSlc39a10-4.2	Striatum	PC1, PC2, PC3	3	rno-miR-3562	Oscar	rno04380:Osteoclast differentiation	PC1
circSlc39a10-4.2	Striatum	PC1, PC2, PC3	3	rno-miR-3562	Itpr3	rno04380:Osteoclast differentiation	PC1
circSlc39a10-4.2	Striatum	PC1, PC2, PC3	3	rno-miR-5132-5p	Spi1	rno04380:Osteoclast differentiation	PC1
circSlc39a10-4.2	Striatum	PC1, PC2, PC3	3	rno-miR-5132-5p	Calcr	rno04380:Osteoclast differentiation	PC1
circSlc39a10-4.2	Striatum	PC1, PC2, PC3	3	rno-miR-5132-5p	Itpr1	rno04380:Osteoclast differentiation	PC1
circSlc39a10-4.2	Striatum	PC1, PC2, PC3	3	rno-miR-3562	Iqgap1	rno05205:Proteoglycans in cancer	PC3
circSlc39a10-4.2	Striatum	PC1, PC2, PC3	3	rno-miR-3562	Hpse	rno05205:Proteoglycans in cancer	PC3
circSlc39a10-4.2	Striatum	PC1, PC2, PC3	3	rno-miR-3562	Ppp1r12b	rno05205:Proteoglycans in cancer	PC3
circSlc39a10-4.2	Striatum	PC1, PC2, PC3	3	rno-miR-3562	Itga5	rno05205:Proteoglycans in cancer	PC3
circSlc39a10-4.2	Striatum	PC1, PC2, PC3	3	rno-miR-3562	Prkcb	rno05205:Proteoglycans in cancer	PC3
circSlc39a10-4.2	Striatum	PC1, PC2, PC3	3	rno-miR-3562	Camk2a	rno05205:Proteoglycans in cancer	PC3
circSlc39a10-4.2	Striatum	PC1, PC2, PC3	3	rno-miR-3562	Cd44	rno05205:Proteoglycans in cancer	PC3
circSlc39a10-4.2	Striatum	PC1, PC2, PC3	3	rno-miR-3562	Itpr3	rno05205:Proteoglycans in cancer	PC3
circSlc39a10-4.2	Striatum	PC1, PC2, PC3	3	rno-miR-3562	Erbb2	rno05205:Proteoglycans in cancer	PC3
circSlc39a10-4.2	Striatum	PC1, PC2, PC3	3	rno-miR-3562	Ptch1	rno05205:Proteoglycans in cancer	PC3
circSlc39a10-4.2	Striatum	PC1, PC2, PC3	3	rno-miR-3562	Vav2	rno05205:Proteoglycans in cancer	PC3
circSlc39a10-4.2	Striatum	PC1, PC2, PC3	3	rno-miR-5132-5p	Itga5	rno05205:Proteoglycans in cancer	PC3
circSlc39a10-4.2	Striatum	PC1, PC2, PC3	3	rno-miR-5132-5p	Itpr1	rno05205:Proteoglycans in cancer	PC3
circSlc39a10-4.2	Striatum	PC1, PC2, PC3	3	rno-miR-5132-5p	Erbb2	rno05205:Proteoglycans in cancer	PC3
circSlc39a10-4.2	Striatum	PC1, PC2, PC3	3	rno-miR-5132-5p	Vav2	rno05205:Proteoglycans in cancer	PC3
circSlc39a10-4.2	Striatum	PC1, PC2, PC3	3	rno-miR-3562	Adcy3	rno04972:Pancreatic secretion	PC1
circSlc39a10-4.2	Striatum	PC1, PC2, PC3	3	rno-miR-3562	Prkcb	rno04972:Pancreatic secretion	PC1
circSlc39a10-4.2	Striatum	PC1, PC2, PC3	3	rno-miR-3562	Atp1a2	rno04972:Pancreatic secretion	PC1
circSlc39a10-4.2	Striatum	PC1, PC2, PC3	3	rno-miR-3562	Itpr3	rno04972:Pancreatic secretion	PC1
circSlc39a10-4.2	Striatum	PC1, PC2, PC3	3	rno-miR-3562	Ctrl	rno04972:Pancreatic secretion	PC1
circSlc39a10-4.2	Striatum	PC1, PC2, PC3	3	rno-miR-5132-5p	Slc4a2	rno04972:Pancreatic secretion	PC1
circSlc39a10-4.2	Striatum	PC1, PC2, PC3	3	rno-miR-5132-5p	Adcy3	rno04972:Pancreatic secretion	PC1
circSlc39a10-4.2	Striatum	PC1, PC2, PC3	3	rno-miR-5132-5p	Itpr1	rno04972:Pancreatic secretion	PC1
circSlc39a10-4.2	Striatum	PC1, PC2, PC3	3	rno-miR-3562	Erbb2	rno05219:Bladder cancer	PC1
circSlc39a10-4.2	Striatum	PC1, PC2, PC3	3	rno-miR-5132-5p	Erbb2	rno05219:Bladder cancer	PC1
circSlc39a10-4.2	Striatum	PC1, PC2, PC3	3	rno-miR-3562	Vasp	rno04670:Leukocyte transendothelial migration	PC3
circSlc39a10-4.2	Striatum	PC1, PC2, PC3	3	rno-miR-3562	Rac2	rno04670:Leukocyte transendothelial migration	PC3
circSlc39a10-4.2	Striatum	PC1, PC2, PC3	3	rno-miR-3562	Cdh5	rno04670:Leukocyte transendothelial migration	PC3
circSlc39a10-4.2	Striatum	PC1, PC2, PC3	3	rno-miR-3562	Prkcb	rno04670:Leukocyte transendothelial migration	PC3
circSlc39a10-4.2	Striatum	PC1, PC2, PC3	3	rno-miR-3562	Icam1	rno04670:Leukocyte transendothelial migration	PC3
circSlc39a10-4.2	Striatum	PC1, PC2, PC3	3	rno-miR-3562	Vav2	rno04670:Leukocyte transendothelial migration	PC3
circSlc39a10-4.2	Striatum	PC1, PC2, PC3	3	rno-miR-5132-5p	Vcl	rno04670:Leukocyte transendothelial migration	PC3
circSlc39a10-4.2	Striatum	PC1, PC2, PC3	3	rno-miR-5132-5p	Vav2	rno04670:Leukocyte transendothelial migration	PC3
circSlc39a10-4.2	Striatum	PC1, PC2, PC3	3	rno-miR-3562	Camk2a	rno04922:Glucagon signaling pathway	PC3
circSlc39a10-4.2	Striatum	PC1, PC2, PC3	3	rno-miR-3562	Itpr3	rno04922:Glucagon signaling pathway	PC3
circSlc39a10-4.2	Striatum	PC1, PC2, PC3	3	rno-miR-3562	Cpt1c	rno04922:Glucagon signaling pathway	PC3
circSlc39a10-4.2	Striatum	PC1, PC2, PC3	3	rno-miR-5132-5p	Itpr1	rno04922:Glucagon signaling pathway	PC3
circSlc39a10-4.2	Striatum	PC1, PC2, PC3	3	rno-miR-3562	Nfatc3	rno05161:Hepatitis B	PC1
circSlc39a10-4.2	Striatum	PC1, PC2, PC3	3	rno-miR-3562	Prkcb	rno05161:Hepatitis B	PC1
circSlc39a10-4.2	Striatum	PC1, PC2, PC3	3	rno-miR-3562	Casp9	rno05161:Hepatitis B	PC1
circSlc39a10-4.2	Striatum	PC1, PC2, PC3	3	rno-miR-3562	Myd88	rno05161:Hepatitis B	PC1
circSlc39a10-4.2	Striatum	PC1, PC2, PC3	3	rno-miR-3562	Cacna1i	rno04927:Cortisol synthesis and secretion	PC3
circSlc39a10-4.2	Striatum	PC1, PC2, PC3	3	rno-miR-3562	Cacna1c	rno04927:Cortisol synthesis and secretion	PC3
circSlc39a10-4.2	Striatum	PC1, PC2, PC3	3	rno-miR-3562	Adcy3	rno04927:Cortisol synthesis and secretion	PC3
circSlc39a10-4.2	Striatum	PC1, PC2, PC3	3	rno-miR-3562	Itpr3	rno04927:Cortisol synthesis and secretion	PC3
circSlc39a10-4.2	Striatum	PC1, PC2, PC3	3	rno-miR-3562	Agt	rno04927:Cortisol synthesis and secretion	PC3
circSlc39a10-4.2	Striatum	PC1, PC2, PC3	3	rno-miR-3562	Cacna1h	rno04927:Cortisol synthesis and secretion	PC3
circSlc39a10-4.2	Striatum	PC1, PC2, PC3	3	rno-miR-5132-5p	Cacna1c	rno04927:Cortisol synthesis and secretion	PC3
circSlc39a10-4.2	Striatum	PC1, PC2, PC3	3	rno-miR-5132-5p	Adcy3	rno04927:Cortisol synthesis and secretion	PC3
circSlc39a10-4.2	Striatum	PC1, PC2, PC3	3	rno-miR-5132-5p	Itpr1	rno04927:Cortisol synthesis and secretion	PC3
circSlc39a10-4.2	Striatum	PC1, PC2, PC3	3	rno-miR-3562	Adcy3	rno04970:Salivary secretion	PC3
circSlc39a10-4.2	Striatum	PC1, PC2, PC3	3	rno-miR-3562	Nos1	rno04970:Salivary secretion	PC3
circSlc39a10-4.2	Striatum	PC1, PC2, PC3	3	rno-miR-3562	Prkcb	rno04970:Salivary secretion	PC3
circSlc39a10-4.2	Striatum	PC1, PC2, PC3	3	rno-miR-3562	Atp1a2	rno04970:Salivary secretion	PC3
circSlc39a10-4.2	Striatum	PC1, PC2, PC3	3	rno-miR-3562	Vamp2	rno04970:Salivary secretion	PC3
circSlc39a10-4.2	Striatum	PC1, PC2, PC3	3	rno-miR-3562	Itpr3	rno04970:Salivary secretion	PC3
circSlc39a10-4.2	Striatum	PC1, PC2, PC3	3	rno-miR-5132-5p	Slc4a2	rno04970:Salivary secretion	PC3
circSlc39a10-4.2	Striatum	PC1, PC2, PC3	3	rno-miR-5132-5p	Adcy3	rno04970:Salivary secretion	PC3
circSlc39a10-4.2	Striatum	PC1, PC2, PC3	3	rno-miR-5132-5p	Itpr1	rno04970:Salivary secretion	PC3
circSlc39a10-4.2	Striatum	PC1, PC2, PC3	3	rno-miR-3562	Prkcb	rno05214:Glioma	PC1
circSlc39a10-4.2	Striatum	PC1, PC2, PC3	3	rno-miR-3562	Camk2a	rno05214:Glioma	PC1
circSlc39a10-4.2	Striatum	PC1, PC2, PC3	3	rno-miR-3562	Pla2g4b	rno04072:Phospholipase D signaling pathway	PC3
circSlc39a10-4.2	Striatum	PC1, PC2, PC3	3	rno-miR-3562	Dgkz	rno04072:Phospholipase D signaling pathway	PC3
circSlc39a10-4.2	Striatum	PC1, PC2, PC3	3	rno-miR-3562	Adcy3	rno04072:Phospholipase D signaling pathway	PC3
circSlc39a10-4.2	Striatum	PC1, PC2, PC3	3	rno-miR-3562	Sphk1	rno04072:Phospholipase D signaling pathway	PC3
circSlc39a10-4.2	Striatum	PC1, PC2, PC3	3	rno-miR-3562	Plpp1	rno04072:Phospholipase D signaling pathway	PC3
circSlc39a10-4.2	Striatum	PC1, PC2, PC3	3	rno-miR-3562	Agt	rno04072:Phospholipase D signaling pathway	PC3
circSlc39a10-4.2	Striatum	PC1, PC2, PC3	3	rno-miR-5132-5p	Pip5k1c	rno04072:Phospholipase D signaling pathway	PC3
circSlc39a10-4.2	Striatum	PC1, PC2, PC3	3	rno-miR-5132-5p	Pla2g4b	rno04072:Phospholipase D signaling pathway	PC3
circSlc39a10-4.2	Striatum	PC1, PC2, PC3	3	rno-miR-5132-5p	Dgkz	rno04072:Phospholipase D signaling pathway	PC3
circSlc39a10-4.2	Striatum	PC1, PC2, PC3	3	rno-miR-5132-5p	Adcy3	rno04072:Phospholipase D signaling pathway	PC3
circSlc39a10-4.2	Striatum	PC1, PC2, PC3	3	rno-miR-5132-5p	Kitlg	rno04072:Phospholipase D signaling pathway	PC3
circSlc39a10-4.2	Striatum	PC1, PC2, PC3	3	rno-miR-5132-5p	Kit	rno04072:Phospholipase D signaling pathway	PC3
circSlc39a10-4.2	Striatum	PC1, PC2, PC3	3	rno-miR-3562	Vasp	rno04666:Fc gamma R-mediated phagocytosis	PC3
circSlc39a10-4.2	Striatum	PC1, PC2, PC3	3	rno-miR-3562	Rac2	rno04666:Fc gamma R-mediated phagocytosis	PC3
circSlc39a10-4.2	Striatum	PC1, PC2, PC3	3	rno-miR-3562	Arpc5	rno04666:Fc gamma R-mediated phagocytosis	PC3
circSlc39a10-4.2	Striatum	PC1, PC2, PC3	3	rno-miR-3562	Pla2g4b	rno04666:Fc gamma R-mediated phagocytosis	PC3
circSlc39a10-4.2	Striatum	PC1, PC2, PC3	3	rno-miR-3562	Prkcb	rno04666:Fc gamma R-mediated phagocytosis	PC3
circSlc39a10-4.2	Striatum	PC1, PC2, PC3	3	rno-miR-3562	Sphk1	rno04666:Fc gamma R-mediated phagocytosis	PC3
circSlc39a10-4.2	Striatum	PC1, PC2, PC3	3	rno-miR-3562	Plpp1	rno04666:Fc gamma R-mediated phagocytosis	PC3
circSlc39a10-4.2	Striatum	PC1, PC2, PC3	3	rno-miR-3562	Vav2	rno04666:Fc gamma R-mediated phagocytosis	PC3
circSlc39a10-4.2	Striatum	PC1, PC2, PC3	3	rno-miR-5132-5p	Pla2g6	rno04666:Fc gamma R-mediated phagocytosis	PC3
circSlc39a10-4.2	Striatum	PC1, PC2, PC3	3	rno-miR-5132-5p	Pip5k1c	rno04666:Fc gamma R-mediated phagocytosis	PC3
circSlc39a10-4.2	Striatum	PC1, PC2, PC3	3	rno-miR-5132-5p	Pla2g4b	rno04666:Fc gamma R-mediated phagocytosis	PC3
circSlc39a10-4.2	Striatum	PC1, PC2, PC3	3	rno-miR-5132-5p	Vav2	rno04666:Fc gamma R-mediated phagocytosis	PC3
circSlc39a10-4.2	Striatum	PC1, PC2, PC3	3	rno-miR-3562	Atf1	rno04925:Aldosterone synthesis and secretion	PC3
circSlc39a10-4.2	Striatum	PC1, PC2, PC3	3	rno-miR-3562	Cacna1i	rno04925:Aldosterone synthesis and secretion	PC3
circSlc39a10-4.2	Striatum	PC1, PC2, PC3	3	rno-miR-3562	Cacna1c	rno04925:Aldosterone synthesis and secretion	PC3
circSlc39a10-4.2	Striatum	PC1, PC2, PC3	3	rno-miR-3562	Adcy3	rno04925:Aldosterone synthesis and secretion	PC3
circSlc39a10-4.2	Striatum	PC1, PC2, PC3	3	rno-miR-3562	Prkcb	rno04925:Aldosterone synthesis and secretion	PC3
circSlc39a10-4.2	Striatum	PC1, PC2, PC3	3	rno-miR-3562	Atp1a2	rno04925:Aldosterone synthesis and secretion	PC3
circSlc39a10-4.2	Striatum	PC1, PC2, PC3	3	rno-miR-3562	Camk2a	rno04925:Aldosterone synthesis and secretion	PC3
circSlc39a10-4.2	Striatum	PC1, PC2, PC3	3	rno-miR-3562	Itpr3	rno04925:Aldosterone synthesis and secretion	PC3
circSlc39a10-4.2	Striatum	PC1, PC2, PC3	3	rno-miR-3562	Agt	rno04925:Aldosterone synthesis and secretion	PC3
circSlc39a10-4.2	Striatum	PC1, PC2, PC3	3	rno-miR-3562	Cacna1h	rno04925:Aldosterone synthesis and secretion	PC3
circSlc39a10-4.2	Striatum	PC1, PC2, PC3	3	rno-miR-5132-5p	Cacna1c	rno04925:Aldosterone synthesis and secretion	PC3
circSlc39a10-4.2	Striatum	PC1, PC2, PC3	3	rno-miR-5132-5p	Adcy3	rno04925:Aldosterone synthesis and secretion	PC3
circSlc39a10-4.2	Striatum	PC1, PC2, PC3	3	rno-miR-5132-5p	Itpr1	rno04925:Aldosterone synthesis and secretion	PC3
circSlc39a10-4.2	Striatum	PC1, PC2, PC3	3	rno-miR-3562	Eif2ak2	rno05162:Measles	PC1
circSlc39a10-4.2	Striatum	PC1, PC2, PC3	3	rno-miR-3562	Casp9	rno05162:Measles	PC1
circSlc39a10-4.2	Striatum	PC1, PC2, PC3	3	rno-miR-3562	Mx2	rno05162:Measles	PC1
circSlc39a10-4.2	Striatum	PC1, PC2, PC3	3	rno-miR-3562	Myd88	rno05162:Measles	PC1
circSlc39a10-4.2	Striatum	PC1, PC2, PC3	3	rno-miR-3562	Nfkb2	rno05203:Viral carcinogenesis	PC1
circSlc39a10-4.2	Striatum	PC1, PC2, PC3	3	rno-miR-3562	Il6st	rno05203:Viral carcinogenesis	PC1
circSlc39a10-4.2	Striatum	PC1, PC2, PC3	3	rno-miR-3562	Hdac11	rno05203:Viral carcinogenesis	PC1
circSlc39a10-4.2	Striatum	PC1, PC2, PC3	3	rno-miR-3562	Eif2ak2	rno05203:Viral carcinogenesis	PC1
circSlc39a10-4.2	Striatum	PC1, PC2, PC3	3	rno-miR-5132-5p	Il6st	rno05203:Viral carcinogenesis	PC1
circSlc39a10-4.2	Striatum	PC1, PC2, PC3	3	rno-miR-3562	Foxo3	rno04068:FoxO signaling pathway	PC1
circSlc39a10-4.2	Striatum	PC1, PC2, PC3	3	rno-miR-5132-5p	Slc2a4	rno04068:FoxO signaling pathway	PC1
circSlc39a10-4.2	Striatum	PC1, PC2, PC3	3	rno-miR-3562	Nfkb2	rno05169:Epstein-Barr virus infection	PC1
circSlc39a10-4.2	Striatum	PC1, PC2, PC3	3	rno-miR-3562	Cd44	rno05169:Epstein-Barr virus infection	PC1
circSlc39a10-4.2	Striatum	PC1, PC2, PC3	3	rno-miR-3562	Icam1	rno05169:Epstein-Barr virus infection	PC1
circSlc39a10-4.2	Striatum	PC1, PC2, PC3	3	rno-miR-3562	Eif2ak2	rno05169:Epstein-Barr virus infection	PC1
circSlc39a10-4.2	Striatum	PC1, PC2, PC3	3	rno-miR-3562	Casp9	rno05169:Epstein-Barr virus infection	PC1
circSlc39a10-4.2	Striatum	PC1, PC2, PC3	3	rno-miR-3562	Myd88	rno05169:Epstein-Barr virus infection	PC1
circSlc39a10-4.2	Striatum	PC1, PC2, PC3	3	rno-miR-5132-5p	Tapbp	rno05169:Epstein-Barr virus infection	PC1
circSlc39a10-4.2	Striatum	PC1, PC2, PC3	3	rno-miR-3562	Il6st	rno04659:Th17 cell differentiation	PC1
circSlc39a10-4.2	Striatum	PC1, PC2, PC3	3	rno-miR-3562	Nfatc3	rno04659:Th17 cell differentiation	PC1
circSlc39a10-4.2	Striatum	PC1, PC2, PC3	3	rno-miR-3562	Ifngr2	rno04659:Th17 cell differentiation	PC1
circSlc39a10-4.2	Striatum	PC1, PC2, PC3	3	rno-miR-3562	Rara	rno04659:Th17 cell differentiation	PC1
circSlc39a10-4.2	Striatum	PC1, PC2, PC3	3	rno-miR-3562	Rxrg	rno04659:Th17 cell differentiation	PC1
circSlc39a10-4.2	Striatum	PC1, PC2, PC3	3	rno-miR-5132-5p	Il6st	rno04659:Th17 cell differentiation	PC1
circSlc39a10-4.2	Striatum	PC1, PC2, PC3	3	rno-miR-3562	Dot1l	rno05202:Transcriptional misregulation in cancer	PC3
circSlc39a10-4.2	Striatum	PC1, PC2, PC3	3	rno-miR-3562	Flt3	rno05202:Transcriptional misregulation in cancer	PC3
circSlc39a10-4.2	Striatum	PC1, PC2, PC3	3	rno-miR-3562	Atf1	rno05202:Transcriptional misregulation in cancer	PC3
circSlc39a10-4.2	Striatum	PC1, PC2, PC3	3	rno-miR-3562	Elk4	rno05202:Transcriptional misregulation in cancer	PC3
circSlc39a10-4.2	Striatum	PC1, PC2, PC3	3	rno-miR-3562	Rara	rno05202:Transcriptional misregulation in cancer	PC3
circSlc39a10-4.2	Striatum	PC1, PC2, PC3	3	rno-miR-3562	Rxrg	rno05202:Transcriptional misregulation in cancer	PC3
circSlc39a10-4.2	Striatum	PC1, PC2, PC3	3	rno-miR-5132-5p	Flt1	rno05202:Transcriptional misregulation in cancer	PC3
circSlc39a10-4.2	Striatum	PC1, PC2, PC3	3	rno-miR-5132-5p	Spi1	rno05202:Transcriptional misregulation in cancer	PC3
circSlc39a10-4.2	Striatum	PC1, PC2, PC3	3	rno-miR-5132-5p	Etv5	rno05202:Transcriptional misregulation in cancer	PC3
circSlc39a10-4.2	Striatum	PC1, PC2, PC3	3	rno-miR-3562	Col4a1	rno05165:Human papillomavirus infection	PC3
circSlc39a10-4.2	Striatum	PC1, PC2, PC3	3	rno-miR-3562	Reln	rno05165:Human papillomavirus infection	PC3
circSlc39a10-4.2	Striatum	PC1, PC2, PC3	3	rno-miR-3562	Apc2	rno05165:Human papillomavirus infection	PC3
circSlc39a10-4.2	Striatum	PC1, PC2, PC3	3	rno-miR-3562	Itga5	rno05165:Human papillomavirus infection	PC3
circSlc39a10-4.2	Striatum	PC1, PC2, PC3	3	rno-miR-3562	Lama5	rno05165:Human papillomavirus infection	PC3
circSlc39a10-4.2	Striatum	PC1, PC2, PC3	3	rno-miR-3562	Hey1	rno05165:Human papillomavirus infection	PC3
circSlc39a10-4.2	Striatum	PC1, PC2, PC3	3	rno-miR-3562	Eif2ak2	rno05165:Human papillomavirus infection	PC3
circSlc39a10-4.2	Striatum	PC1, PC2, PC3	3	rno-miR-3562	Mx2	rno05165:Human papillomavirus infection	PC3
circSlc39a10-4.2	Striatum	PC1, PC2, PC3	3	rno-miR-5132-5p	Col4a1	rno05165:Human papillomavirus infection	PC3
circSlc39a10-4.2	Striatum	PC1, PC2, PC3	3	rno-miR-5132-5p	Reln	rno05165:Human papillomavirus infection	PC3
circSlc39a10-4.2	Striatum	PC1, PC2, PC3	3	rno-miR-5132-5p	Apc2	rno05165:Human papillomavirus infection	PC3
circSlc39a10-4.2	Striatum	PC1, PC2, PC3	3	rno-miR-5132-5p	Lamc3	rno05165:Human papillomavirus infection	PC3
circSlc39a10-4.2	Striatum	PC1, PC2, PC3	3	rno-miR-5132-5p	Itga5	rno05165:Human papillomavirus infection	PC3
circSlc39a10-4.2	Striatum	PC1, PC2, PC3	3	rno-miR-5132-5p	Rfng	rno05165:Human papillomavirus infection	PC3
circSlc39a10-4.2	Striatum	PC1, PC2, PC3	3	rno-miR-3562	Nfatc3	rno04921:Oxytocin signaling pathway	PC3
circSlc39a10-4.2	Striatum	PC1, PC2, PC3	3	rno-miR-3562	Ppp1r12b	rno04921:Oxytocin signaling pathway	PC3
circSlc39a10-4.2	Striatum	PC1, PC2, PC3	3	rno-miR-3562	Pla2g4b	rno04921:Oxytocin signaling pathway	PC3
circSlc39a10-4.2	Striatum	PC1, PC2, PC3	3	rno-miR-3562	Cacna1c	rno04921:Oxytocin signaling pathway	PC3
circSlc39a10-4.2	Striatum	PC1, PC2, PC3	3	rno-miR-3562	Adcy3	rno04921:Oxytocin signaling pathway	PC3
circSlc39a10-4.2	Striatum	PC1, PC2, PC3	3	rno-miR-3562	Prkcb	rno04921:Oxytocin signaling pathway	PC3
circSlc39a10-4.2	Striatum	PC1, PC2, PC3	3	rno-miR-3562	Camk2a	rno04921:Oxytocin signaling pathway	PC3
circSlc39a10-4.2	Striatum	PC1, PC2, PC3	3	rno-miR-3562	Itpr3	rno04921:Oxytocin signaling pathway	PC3
circSlc39a10-4.2	Striatum	PC1, PC2, PC3	3	rno-miR-5132-5p	Pla2g4b	rno04921:Oxytocin signaling pathway	PC3
circSlc39a10-4.2	Striatum	PC1, PC2, PC3	3	rno-miR-5132-5p	Cacna1c	rno04921:Oxytocin signaling pathway	PC3
circSlc39a10-4.2	Striatum	PC1, PC2, PC3	3	rno-miR-5132-5p	Adcy3	rno04921:Oxytocin signaling pathway	PC3
circSlc39a10-4.2	Striatum	PC1, PC2, PC3	3	rno-miR-5132-5p	Itpr1	rno04921:Oxytocin signaling pathway	PC3
circSlc39a10-4.2	Striatum	PC1, PC2, PC3	3	rno-miR-5132-5p	Nos3	rno04921:Oxytocin signaling pathway	PC3
circSlc39a10-4.2	Striatum	PC1, PC2, PC3	3	rno-miR-3562	Col4a1	rno04510:Focal adhesion	PC3
circSlc39a10-4.2	Striatum	PC1, PC2, PC3	3	rno-miR-3562	Vasp	rno04510:Focal adhesion	PC3
circSlc39a10-4.2	Striatum	PC1, PC2, PC3	3	rno-miR-3562	Rac2	rno04510:Focal adhesion	PC3
circSlc39a10-4.2	Striatum	PC1, PC2, PC3	3	rno-miR-3562	Reln	rno04510:Focal adhesion	PC3
circSlc39a10-4.2	Striatum	PC1, PC2, PC3	3	rno-miR-3562	Ppp1r12b	rno04510:Focal adhesion	PC3
circSlc39a10-4.2	Striatum	PC1, PC2, PC3	3	rno-miR-3562	Itga5	rno04510:Focal adhesion	PC3
circSlc39a10-4.2	Striatum	PC1, PC2, PC3	3	rno-miR-3562	Prkcb	rno04510:Focal adhesion	PC3
circSlc39a10-4.2	Striatum	PC1, PC2, PC3	3	rno-miR-3562	Lama5	rno04510:Focal adhesion	PC3
circSlc39a10-4.2	Striatum	PC1, PC2, PC3	3	rno-miR-3562	Erbb2	rno04510:Focal adhesion	PC3
circSlc39a10-4.2	Striatum	PC1, PC2, PC3	3	rno-miR-3562	Vav2	rno04510:Focal adhesion	PC3
circSlc39a10-4.2	Striatum	PC1, PC2, PC3	3	rno-miR-5132-5p	Col4a1	rno04510:Focal adhesion	PC3
circSlc39a10-4.2	Striatum	PC1, PC2, PC3	3	rno-miR-5132-5p	Flt1	rno04510:Focal adhesion	PC3
circSlc39a10-4.2	Striatum	PC1, PC2, PC3	3	rno-miR-5132-5p	Vcl	rno04510:Focal adhesion	PC3
circSlc39a10-4.2	Striatum	PC1, PC2, PC3	3	rno-miR-5132-5p	Pip5k1c	rno04510:Focal adhesion	PC3
circSlc39a10-4.2	Striatum	PC1, PC2, PC3	3	rno-miR-5132-5p	Reln	rno04510:Focal adhesion	PC3
circSlc39a10-4.2	Striatum	PC1, PC2, PC3	3	rno-miR-5132-5p	Lamc3	rno04510:Focal adhesion	PC3
circSlc39a10-4.2	Striatum	PC1, PC2, PC3	3	rno-miR-5132-5p	Itga5	rno04510:Focal adhesion	PC3
circSlc39a10-4.2	Striatum	PC1, PC2, PC3	3	rno-miR-5132-5p	Erbb2	rno04510:Focal adhesion	PC3
circSlc39a10-4.2	Striatum	PC1, PC2, PC3	3	rno-miR-5132-5p	Vav2	rno04510:Focal adhesion	PC3
circSlc39a10-4.2	Striatum	PC1, PC2, PC3	3	rno-miR-3562	Cacna1c	rno04725:Cholinergic synapse	PC3
circSlc39a10-4.2	Striatum	PC1, PC2, PC3	3	rno-miR-3562	Adcy3	rno04725:Cholinergic synapse	PC3
circSlc39a10-4.2	Striatum	PC1, PC2, PC3	3	rno-miR-3562	Prkcb	rno04725:Cholinergic synapse	PC3
circSlc39a10-4.2	Striatum	PC1, PC2, PC3	3	rno-miR-3562	Camk2a	rno04725:Cholinergic synapse	PC3
circSlc39a10-4.2	Striatum	PC1, PC2, PC3	3	rno-miR-3562	Itpr3	rno04725:Cholinergic synapse	PC3
circSlc39a10-4.2	Striatum	PC1, PC2, PC3	3	rno-miR-5132-5p	Cacna1c	rno04725:Cholinergic synapse	PC3
circSlc39a10-4.2	Striatum	PC1, PC2, PC3	3	rno-miR-5132-5p	Adcy3	rno04725:Cholinergic synapse	PC3
circSlc39a10-4.2	Striatum	PC1, PC2, PC3	3	rno-miR-5132-5p	Itpr1	rno04725:Cholinergic synapse	PC3
circSlc39a10-4.2	Striatum	PC1, PC2, PC3	3	rno-miR-5132-5p	Chrnb2	rno04725:Cholinergic synapse	PC3
circSlc39a10-4.2	Striatum	PC1, PC2, PC3	3	rno-miR-3562	Gda	rno00230:Purine metabolism	PC1
circSlc39a10-4.2	Striatum	PC1, PC2, PC3	3	rno-miR-3562	Adcy3	rno00230:Purine metabolism	PC1
circSlc39a10-4.2	Striatum	PC1, PC2, PC3	3	rno-miR-3562	Ampd3	rno00230:Purine metabolism	PC1
circSlc39a10-4.2	Striatum	PC1, PC2, PC3	3	rno-miR-5132-5p	Adcy3	rno00230:Purine metabolism	PC1
circSlc39a10-4.2	Striatum	PC1, PC2, PC3	3	rno-miR-3562	Grid2	rno04730:Long-term depression	PC1
circSlc39a10-4.2	Striatum	PC1, PC2, PC3	3	rno-miR-3562	Pla2g4b	rno04730:Long-term depression	PC1
circSlc39a10-4.2	Striatum	PC1, PC2, PC3	3	rno-miR-3562	Nos1	rno04730:Long-term depression	PC1
circSlc39a10-4.2	Striatum	PC1, PC2, PC3	3	rno-miR-3562	Prkcb	rno04730:Long-term depression	PC1
circSlc39a10-4.2	Striatum	PC1, PC2, PC3	3	rno-miR-3562	Itpr3	rno04730:Long-term depression	PC1
circSlc39a10-4.2	Striatum	PC1, PC2, PC3	3	rno-miR-5132-5p	Pla2g4b	rno04730:Long-term depression	PC1
circSlc39a10-4.2	Striatum	PC1, PC2, PC3	3	rno-miR-5132-5p	Itpr1	rno04730:Long-term depression	PC1
circSlc39a10-4.2	Striatum	PC1, PC2, PC3	3	rno-miR-3562	Col4a1	rno04512:ECM-receptor interaction	PC3
circSlc39a10-4.2	Striatum	PC1, PC2, PC3	3	rno-miR-3562	Reln	rno04512:ECM-receptor interaction	PC3
circSlc39a10-4.2	Striatum	PC1, PC2, PC3	3	rno-miR-3562	Itga5	rno04512:ECM-receptor interaction	PC3
circSlc39a10-4.2	Striatum	PC1, PC2, PC3	3	rno-miR-3562	Lama5	rno04512:ECM-receptor interaction	PC3
circSlc39a10-4.2	Striatum	PC1, PC2, PC3	3	rno-miR-3562	Cd44	rno04512:ECM-receptor interaction	PC3
circSlc39a10-4.2	Striatum	PC1, PC2, PC3	3	rno-miR-5132-5p	Col4a1	rno04512:ECM-receptor interaction	PC3
circSlc39a10-4.2	Striatum	PC1, PC2, PC3	3	rno-miR-5132-5p	Reln	rno04512:ECM-receptor interaction	PC3
circSlc39a10-4.2	Striatum	PC1, PC2, PC3	3	rno-miR-5132-5p	Lamc3	rno04512:ECM-receptor interaction	PC3
circSlc39a10-4.2	Striatum	PC1, PC2, PC3	3	rno-miR-5132-5p	Itga5	rno04512:ECM-receptor interaction	PC3
circSlc39a10-4.2	Striatum	PC1, PC2, PC3	3	rno-miR-3562	Rac2	rno04370:VEGF signaling pathway	PC3
circSlc39a10-4.2	Striatum	PC1, PC2, PC3	3	rno-miR-3562	Pla2g4b	rno04370:VEGF signaling pathway	PC3
circSlc39a10-4.2	Striatum	PC1, PC2, PC3	3	rno-miR-3562	Prkcb	rno04370:VEGF signaling pathway	PC3
circSlc39a10-4.2	Striatum	PC1, PC2, PC3	3	rno-miR-3562	Sphk1	rno04370:VEGF signaling pathway	PC3
circSlc39a10-4.2	Striatum	PC1, PC2, PC3	3	rno-miR-3562	Casp9	rno04370:VEGF signaling pathway	PC3
circSlc39a10-4.2	Striatum	PC1, PC2, PC3	3	rno-miR-5132-5p	Pla2g4b	rno04370:VEGF signaling pathway	PC3
circSlc39a10-4.2	Striatum	PC1, PC2, PC3	3	rno-miR-5132-5p	Nos3	rno04370:VEGF signaling pathway	PC3
circSlc39a10-4.2	Striatum	PC1, PC2, PC3	3	rno-miR-3562	Apc2	rno05226:Gastric cancer	PC1
circSlc39a10-4.2	Striatum	PC1, PC2, PC3	3	rno-miR-3562	Erbb2	rno05226:Gastric cancer	PC1
circSlc39a10-4.2	Striatum	PC1, PC2, PC3	3	rno-miR-3562	Abcb1a	rno05226:Gastric cancer	PC1
circSlc39a10-4.2	Striatum	PC1, PC2, PC3	3	rno-miR-3562	Rxrg	rno05226:Gastric cancer	PC1
circSlc39a10-4.2	Striatum	PC1, PC2, PC3	3	rno-miR-5132-5p	Apc2	rno05226:Gastric cancer	PC1
circSlc39a10-4.2	Striatum	PC1, PC2, PC3	3	rno-miR-5132-5p	Erbb2	rno05226:Gastric cancer	PC1
circSlc39a10-4.2	Striatum	PC1, PC2, PC3	3	rno-miR-3562	Adcy3	rno04211:Longevity regulating pathway	PC3
circSlc39a10-4.2	Striatum	PC1, PC2, PC3	3	rno-miR-3562	Foxo3	rno04211:Longevity regulating pathway	PC3
circSlc39a10-4.2	Striatum	PC1, PC2, PC3	3	rno-miR-5132-5p	Adcy3	rno04211:Longevity regulating pathway	PC3
circSlc39a10-4.2	Striatum	PC1, PC2, PC3	3	rno-miR-3562	Rac2	rno05163:Human cytomegalovirus infection	PC3
circSlc39a10-4.2	Striatum	PC1, PC2, PC3	3	rno-miR-3562	Nfatc3	rno05163:Human cytomegalovirus infection	PC3
circSlc39a10-4.2	Striatum	PC1, PC2, PC3	3	rno-miR-3562	Adcy3	rno05163:Human cytomegalovirus infection	PC3
circSlc39a10-4.2	Striatum	PC1, PC2, PC3	3	rno-miR-3562	Prkcb	rno05163:Human cytomegalovirus infection	PC3
circSlc39a10-4.2	Striatum	PC1, PC2, PC3	3	rno-miR-3562	Itpr3	rno05163:Human cytomegalovirus infection	PC3
circSlc39a10-4.2	Striatum	PC1, PC2, PC3	3	rno-miR-3562	Casp9	rno05163:Human cytomegalovirus infection	PC3
circSlc39a10-4.2	Striatum	PC1, PC2, PC3	3	rno-miR-5132-5p	Adcy3	rno05163:Human cytomegalovirus infection	PC3
circSlc39a10-4.2	Striatum	PC1, PC2, PC3	3	rno-miR-5132-5p	Itpr1	rno05163:Human cytomegalovirus infection	PC3
circSlc39a10-4.2	Striatum	PC1, PC2, PC3	3	rno-miR-5132-5p	Tapbp	rno05163:Human cytomegalovirus infection	PC3
circSlc39a10-4.2	Striatum	PC1, PC2, PC3	3	rno-miR-3562	Rps6ka4	rno04668:TNF signaling pathway	PC3
circSlc39a10-4.2	Striatum	PC1, PC2, PC3	3	rno-miR-3562	Icam1	rno04668:TNF signaling pathway	PC3
circSlc39a10-4.2	Striatum	PC1, PC2, PC3	3	rno-miR-3562	Rac2	rno04024:cAMP signaling pathway	PC3
circSlc39a10-4.2	Striatum	PC1, PC2, PC3	3	rno-miR-3562	Cacna1c	rno04024:cAMP signaling pathway	PC3
circSlc39a10-4.2	Striatum	PC1, PC2, PC3	3	rno-miR-3562	Gria4	rno04024:cAMP signaling pathway	PC3
circSlc39a10-4.2	Striatum	PC1, PC2, PC3	3	rno-miR-3562	Adcy3	rno04024:cAMP signaling pathway	PC3
circSlc39a10-4.2	Striatum	PC1, PC2, PC3	3	rno-miR-3562	Grin1	rno04024:cAMP signaling pathway	PC3
circSlc39a10-4.2	Striatum	PC1, PC2, PC3	3	rno-miR-3562	Atp1a2	rno04024:cAMP signaling pathway	PC3
circSlc39a10-4.2	Striatum	PC1, PC2, PC3	3	rno-miR-3562	Drd2	rno04024:cAMP signaling pathway	PC3
circSlc39a10-4.2	Striatum	PC1, PC2, PC3	3	rno-miR-3562	Camk2a	rno04024:cAMP signaling pathway	PC3
circSlc39a10-4.2	Striatum	PC1, PC2, PC3	3	rno-miR-3562	Ptch1	rno04024:cAMP signaling pathway	PC3
circSlc39a10-4.2	Striatum	PC1, PC2, PC3	3	rno-miR-3562	Hcn2	rno04024:cAMP signaling pathway	PC3
circSlc39a10-4.2	Striatum	PC1, PC2, PC3	3	rno-miR-3562	Vav2	rno04024:cAMP signaling pathway	PC3
circSlc39a10-4.2	Striatum	PC1, PC2, PC3	3	rno-miR-5132-5p	Cacna1c	rno04024:cAMP signaling pathway	PC3
circSlc39a10-4.2	Striatum	PC1, PC2, PC3	3	rno-miR-5132-5p	Adcy3	rno04024:cAMP signaling pathway	PC3
circSlc39a10-4.2	Striatum	PC1, PC2, PC3	3	rno-miR-5132-5p	Grin3a	rno04024:cAMP signaling pathway	PC3
circSlc39a10-4.2	Striatum	PC1, PC2, PC3	3	rno-miR-5132-5p	Vav2	rno04024:cAMP signaling pathway	PC3
circSlc39a10-4.2	Striatum	PC1, PC2, PC3	3	rno-miR-3562	Nog	rno04350:TGF-beta signaling pathway	PC1
circSlc39a10-4.2	Striatum	PC1, PC2, PC3	3	rno-miR-5132-5p	Ltbp1	rno04350:TGF-beta signaling pathway	PC1
circSlc39a10-4.2	Striatum	PC1, PC2, PC3	3	rno-miR-3562	Nfatc3	rno04658:Th1 and Th2 cell differentiation	PC1
circSlc39a10-4.2	Striatum	PC1, PC2, PC3	3	rno-miR-3562	Ifngr2	rno04658:Th1 and Th2 cell differentiation	PC1
circSlc39a10-4.2	Striatum	PC1, PC2, PC3	3	rno-miR-3562	Cacna1c	rno04723:Retrograde endocannabinoid signaling	PC1
circSlc39a10-4.2	Striatum	PC1, PC2, PC3	3	rno-miR-3562	Gria4	rno04723:Retrograde endocannabinoid signaling	PC1
circSlc39a10-4.2	Striatum	PC1, PC2, PC3	3	rno-miR-3562	Adcy3	rno04723:Retrograde endocannabinoid signaling	PC1
circSlc39a10-4.2	Striatum	PC1, PC2, PC3	3	rno-miR-3562	Prkcb	rno04723:Retrograde endocannabinoid signaling	PC1
circSlc39a10-4.2	Striatum	PC1, PC2, PC3	3	rno-miR-3562	Itpr3	rno04723:Retrograde endocannabinoid signaling	PC1
circSlc39a10-4.2	Striatum	PC1, PC2, PC3	3	rno-miR-5132-5p	Cacna1c	rno04723:Retrograde endocannabinoid signaling	PC1
circSlc39a10-4.2	Striatum	PC1, PC2, PC3	3	rno-miR-5132-5p	Adcy3	rno04723:Retrograde endocannabinoid signaling	PC1
circSlc39a10-4.2	Striatum	PC1, PC2, PC3	3	rno-miR-5132-5p	Itpr1	rno04723:Retrograde endocannabinoid signaling	PC1
circSlc39a10-4.2	Striatum	PC1, PC2, PC3	3	rno-miR-3562	Ppp1r12b	rno04270:Vascular smooth muscle contraction	PC3
circSlc39a10-4.2	Striatum	PC1, PC2, PC3	3	rno-miR-3562	Pla2g4b	rno04270:Vascular smooth muscle contraction	PC3
circSlc39a10-4.2	Striatum	PC1, PC2, PC3	3	rno-miR-3562	Cacna1c	rno04270:Vascular smooth muscle contraction	PC3
circSlc39a10-4.2	Striatum	PC1, PC2, PC3	3	rno-miR-3562	Adcy3	rno04270:Vascular smooth muscle contraction	PC3
circSlc39a10-4.2	Striatum	PC1, PC2, PC3	3	rno-miR-3562	Prkcb	rno04270:Vascular smooth muscle contraction	PC3
circSlc39a10-4.2	Striatum	PC1, PC2, PC3	3	rno-miR-3562	Itpr3	rno04270:Vascular smooth muscle contraction	PC3
circSlc39a10-4.2	Striatum	PC1, PC2, PC3	3	rno-miR-3562	Agt	rno04270:Vascular smooth muscle contraction	PC3
circSlc39a10-4.2	Striatum	PC1, PC2, PC3	3	rno-miR-5132-5p	Pla2g6	rno04270:Vascular smooth muscle contraction	PC3
circSlc39a10-4.2	Striatum	PC1, PC2, PC3	3	rno-miR-5132-5p	Pla2g4b	rno04270:Vascular smooth muscle contraction	PC3
circSlc39a10-4.2	Striatum	PC1, PC2, PC3	3	rno-miR-5132-5p	Cacna1c	rno04270:Vascular smooth muscle contraction	PC3
circSlc39a10-4.2	Striatum	PC1, PC2, PC3	3	rno-miR-5132-5p	Adcy3	rno04270:Vascular smooth muscle contraction	PC3
circSlc39a10-4.2	Striatum	PC1, PC2, PC3	3	rno-miR-5132-5p	Itpr1	rno04270:Vascular smooth muscle contraction	PC3
circSlc39a10-4.2	Striatum	PC1, PC2, PC3	3	rno-miR-3562	Nfkb2	rno04625:C-type lectin receptor signaling pathway	PC1
circSlc39a10-4.2	Striatum	PC1, PC2, PC3	3	rno-miR-3562	Nfatc3	rno04625:C-type lectin receptor signaling pathway	PC1
circSlc39a10-4.2	Striatum	PC1, PC2, PC3	3	rno-miR-3562	Itpr3	rno04625:C-type lectin receptor signaling pathway	PC1
circSlc39a10-4.2	Striatum	PC1, PC2, PC3	3	rno-miR-5132-5p	Itpr1	rno04625:C-type lectin receptor signaling pathway	PC1
circSlc39a10-4.2	Striatum	PC1, PC2, PC3	3	rno-miR-3562	Smarca2	rno05225:Hepatocellular carcinoma	PC1
circSlc39a10-4.2	Striatum	PC1, PC2, PC3	3	rno-miR-3562	Smarcd3	rno05225:Hepatocellular carcinoma	PC1
circSlc39a10-4.2	Striatum	PC1, PC2, PC3	3	rno-miR-3562	Apc2	rno05225:Hepatocellular carcinoma	PC1
circSlc39a10-4.2	Striatum	PC1, PC2, PC3	3	rno-miR-3562	Prkcb	rno05225:Hepatocellular carcinoma	PC1
circSlc39a10-4.2	Striatum	PC1, PC2, PC3	3	rno-miR-5132-5p	Smarcd3	rno05225:Hepatocellular carcinoma	PC1
circSlc39a10-4.2	Striatum	PC1, PC2, PC3	3	rno-miR-5132-5p	Apc2	rno05225:Hepatocellular carcinoma	PC1
circSlc39a10-4.2	Striatum	PC1, PC2, PC3	3	rno-miR-3562	Pla2g4b	rno04750:Inflammatory mediator regulation of TRP channels	PC1
circSlc39a10-4.2	Striatum	PC1, PC2, PC3	3	rno-miR-3562	Adcy3	rno04750:Inflammatory mediator regulation of TRP channels	PC1
circSlc39a10-4.2	Striatum	PC1, PC2, PC3	3	rno-miR-3562	Prkcb	rno04750:Inflammatory mediator regulation of TRP channels	PC1
circSlc39a10-4.2	Striatum	PC1, PC2, PC3	3	rno-miR-3562	Camk2a	rno04750:Inflammatory mediator regulation of TRP channels	PC1
circSlc39a10-4.2	Striatum	PC1, PC2, PC3	3	rno-miR-3562	Itpr3	rno04750:Inflammatory mediator regulation of TRP channels	PC1
circSlc39a10-4.2	Striatum	PC1, PC2, PC3	3	rno-miR-3562	Asic4	rno04750:Inflammatory mediator regulation of TRP channels	PC1
circSlc39a10-4.2	Striatum	PC1, PC2, PC3	3	rno-miR-5132-5p	Pla2g6	rno04750:Inflammatory mediator regulation of TRP channels	PC1
circSlc39a10-4.2	Striatum	PC1, PC2, PC3	3	rno-miR-5132-5p	Pla2g4b	rno04750:Inflammatory mediator regulation of TRP channels	PC1
circSlc39a10-4.2	Striatum	PC1, PC2, PC3	3	rno-miR-5132-5p	Adcy3	rno04750:Inflammatory mediator regulation of TRP channels	PC1
circSlc39a10-4.2	Striatum	PC1, PC2, PC3	3	rno-miR-5132-5p	Itpr1	rno04750:Inflammatory mediator regulation of TRP channels	PC1
circSlc39a10-4.2	Striatum	PC1, PC2, PC3	3	rno-miR-3562	Flt3	rno04014:Ras signaling pathway	PC1
circSlc39a10-4.2	Striatum	PC1, PC2, PC3	3	rno-miR-3562	Rac2	rno04014:Ras signaling pathway	PC1
circSlc39a10-4.2	Striatum	PC1, PC2, PC3	3	rno-miR-3562	Pla2g4b	rno04014:Ras signaling pathway	PC1
circSlc39a10-4.2	Striatum	PC1, PC2, PC3	3	rno-miR-3562	Prkcb	rno04014:Ras signaling pathway	PC1
circSlc39a10-4.2	Striatum	PC1, PC2, PC3	3	rno-miR-3562	Grin1	rno04014:Ras signaling pathway	PC1
circSlc39a10-4.2	Striatum	PC1, PC2, PC3	3	rno-miR-5132-5p	Flt1	rno04014:Ras signaling pathway	PC1
circSlc39a10-4.2	Striatum	PC1, PC2, PC3	3	rno-miR-5132-5p	Pla2g6	rno04014:Ras signaling pathway	PC1
circSlc39a10-4.2	Striatum	PC1, PC2, PC3	3	rno-miR-5132-5p	Pla2g4b	rno04014:Ras signaling pathway	PC1
circSlc39a10-4.2	Striatum	PC1, PC2, PC3	3	rno-miR-5132-5p	Kitlg	rno04014:Ras signaling pathway	PC1
circSlc39a10-4.2	Striatum	PC1, PC2, PC3	3	rno-miR-5132-5p	Kit	rno04014:Ras signaling pathway	PC1
circSlc39a10-4.2	Striatum	PC1, PC2, PC3	3	rno-miR-5132-5p	Rasgrf2	rno04014:Ras signaling pathway	PC1
circSlc39a10-4.2	Striatum	PC1, PC2, PC3	3	rno-miR-5132-5p	Syngap1	rno04014:Ras signaling pathway	PC1
circSlc39a10-4.2	Striatum	PC1, PC2, PC3	3	rno-miR-3562	Cacna1i	rno04713:Circadian entrainment	PC3
circSlc39a10-4.2	Striatum	PC1, PC2, PC3	3	rno-miR-3562	Cacna1c	rno04713:Circadian entrainment	PC3
circSlc39a10-4.2	Striatum	PC1, PC2, PC3	3	rno-miR-3562	Gria4	rno04713:Circadian entrainment	PC3
circSlc39a10-4.2	Striatum	PC1, PC2, PC3	3	rno-miR-3562	Adcy3	rno04713:Circadian entrainment	PC3
circSlc39a10-4.2	Striatum	PC1, PC2, PC3	3	rno-miR-3562	Nos1	rno04713:Circadian entrainment	PC3
circSlc39a10-4.2	Striatum	PC1, PC2, PC3	3	rno-miR-3562	Prkcb	rno04713:Circadian entrainment	PC3
circSlc39a10-4.2	Striatum	PC1, PC2, PC3	3	rno-miR-3562	Grin1	rno04713:Circadian entrainment	PC3
circSlc39a10-4.2	Striatum	PC1, PC2, PC3	3	rno-miR-3562	Camk2a	rno04713:Circadian entrainment	PC3
circSlc39a10-4.2	Striatum	PC1, PC2, PC3	3	rno-miR-3562	Itpr3	rno04713:Circadian entrainment	PC3
circSlc39a10-4.2	Striatum	PC1, PC2, PC3	3	rno-miR-3562	Cacna1h	rno04713:Circadian entrainment	PC3
circSlc39a10-4.2	Striatum	PC1, PC2, PC3	3	rno-miR-5132-5p	Cacna1c	rno04713:Circadian entrainment	PC3
circSlc39a10-4.2	Striatum	PC1, PC2, PC3	3	rno-miR-5132-5p	Adcy3	rno04713:Circadian entrainment	PC3
circSlc39a10-4.2	Striatum	PC1, PC2, PC3	3	rno-miR-5132-5p	Itpr1	rno04713:Circadian entrainment	PC3
circSlc39a10-4.2	Striatum	PC1, PC2, PC3	3	rno-miR-3562	Arpc5	rno05100:Bacterial invasion of epithelial cells	PC1
circSlc39a10-4.2	Striatum	PC1, PC2, PC3	3	rno-miR-3562	Itga5	rno05100:Bacterial invasion of epithelial cells	PC1
circSlc39a10-4.2	Striatum	PC1, PC2, PC3	3	rno-miR-5132-5p	Vcl	rno05100:Bacterial invasion of epithelial cells	PC1
circSlc39a10-4.2	Striatum	PC1, PC2, PC3	3	rno-miR-5132-5p	Itga5	rno05100:Bacterial invasion of epithelial cells	PC1
circSlc39a10-4.2	Striatum	PC1, PC2, PC3	3	rno-miR-5132-5p	Septin9	rno05100:Bacterial invasion of epithelial cells	PC1
circSlc39a10-4.2	Striatum	PC1, PC2, PC3	3	rno-miR-3562	Iqgap1	rno04810:Regulation of actin cytoskeleton	PC1
circSlc39a10-4.2	Striatum	PC1, PC2, PC3	3	rno-miR-3562	Rac2	rno04810:Regulation of actin cytoskeleton	PC1
circSlc39a10-4.2	Striatum	PC1, PC2, PC3	3	rno-miR-3562	Arpc5	rno04810:Regulation of actin cytoskeleton	PC1
circSlc39a10-4.2	Striatum	PC1, PC2, PC3	3	rno-miR-3562	Apc2	rno04810:Regulation of actin cytoskeleton	PC1
circSlc39a10-4.2	Striatum	PC1, PC2, PC3	3	rno-miR-3562	Ppp1r12b	rno04810:Regulation of actin cytoskeleton	PC1
circSlc39a10-4.2	Striatum	PC1, PC2, PC3	3	rno-miR-3562	Itga5	rno04810:Regulation of actin cytoskeleton	PC1
circSlc39a10-4.2	Striatum	PC1, PC2, PC3	3	rno-miR-3562	Vav2	rno04810:Regulation of actin cytoskeleton	PC1
circSlc39a10-4.2	Striatum	PC1, PC2, PC3	3	rno-miR-5132-5p	Vcl	rno04810:Regulation of actin cytoskeleton	PC1
circSlc39a10-4.2	Striatum	PC1, PC2, PC3	3	rno-miR-5132-5p	Pip5k1c	rno04810:Regulation of actin cytoskeleton	PC1
circSlc39a10-4.2	Striatum	PC1, PC2, PC3	3	rno-miR-5132-5p	Apc2	rno04810:Regulation of actin cytoskeleton	PC1
circSlc39a10-4.2	Striatum	PC1, PC2, PC3	3	rno-miR-5132-5p	Itga5	rno04810:Regulation of actin cytoskeleton	PC1
circSlc39a10-4.2	Striatum	PC1, PC2, PC3	3	rno-miR-5132-5p	Vav2	rno04810:Regulation of actin cytoskeleton	PC1
circSlc39a10-4.2	Striatum	PC1, PC2, PC3	3	rno-miR-3562	Vasp	rno04022:cGMP-PKG signaling pathway	PC3
circSlc39a10-4.2	Striatum	PC1, PC2, PC3	3	rno-miR-3562	Nfatc3	rno04022:cGMP-PKG signaling pathway	PC3
circSlc39a10-4.2	Striatum	PC1, PC2, PC3	3	rno-miR-3562	Cacna1c	rno04022:cGMP-PKG signaling pathway	PC3
circSlc39a10-4.2	Striatum	PC1, PC2, PC3	3	rno-miR-3562	Adcy3	rno04022:cGMP-PKG signaling pathway	PC3
circSlc39a10-4.2	Striatum	PC1, PC2, PC3	3	rno-miR-3562	Atp1a2	rno04022:cGMP-PKG signaling pathway	PC3
circSlc39a10-4.2	Striatum	PC1, PC2, PC3	3	rno-miR-3562	Itpr3	rno04022:cGMP-PKG signaling pathway	PC3
circSlc39a10-4.2	Striatum	PC1, PC2, PC3	3	rno-miR-5132-5p	Cacna1c	rno04022:cGMP-PKG signaling pathway	PC3
circSlc39a10-4.2	Striatum	PC1, PC2, PC3	3	rno-miR-5132-5p	Adcy3	rno04022:cGMP-PKG signaling pathway	PC3
circSlc39a10-4.2	Striatum	PC1, PC2, PC3	3	rno-miR-5132-5p	Itpr1	rno04022:cGMP-PKG signaling pathway	PC3
circSlc39a10-4.2	Striatum	PC1, PC2, PC3	3	rno-miR-5132-5p	Nos3	rno04022:cGMP-PKG signaling pathway	PC3
circSlc39a10-4.2	Striatum	PC1, PC2, PC3	3	rno-miR-3562	Pla2g4b	rno04726:Serotonergic synapse	PC1
circSlc39a10-4.2	Striatum	PC1, PC2, PC3	3	rno-miR-3562	Cacna1c	rno04726:Serotonergic synapse	PC1
circSlc39a10-4.2	Striatum	PC1, PC2, PC3	3	rno-miR-3562	Prkcb	rno04726:Serotonergic synapse	PC1
circSlc39a10-4.2	Striatum	PC1, PC2, PC3	3	rno-miR-3562	Itpr3	rno04726:Serotonergic synapse	PC1
circSlc39a10-4.2	Striatum	PC1, PC2, PC3	3	rno-miR-5132-5p	Pla2g4b	rno04726:Serotonergic synapse	PC1
circSlc39a10-4.2	Striatum	PC1, PC2, PC3	3	rno-miR-5132-5p	Cacna1c	rno04726:Serotonergic synapse	PC1
circSlc39a10-4.2	Striatum	PC1, PC2, PC3	3	rno-miR-5132-5p	Itpr1	rno04726:Serotonergic synapse	PC1
circSlc39a10-4.2	Striatum	PC1, PC2, PC3	3	rno-miR-3562	Cacna1c	rno04935:Growth hormone synthesis, secretion and action	PC3
circSlc39a10-4.2	Striatum	PC1, PC2, PC3	3	rno-miR-3562	Adcy3	rno04935:Growth hormone synthesis, secretion and action	PC3
circSlc39a10-4.2	Striatum	PC1, PC2, PC3	3	rno-miR-3562	Prkcb	rno04935:Growth hormone synthesis, secretion and action	PC3
circSlc39a10-4.2	Striatum	PC1, PC2, PC3	3	rno-miR-3562	Itpr3	rno04935:Growth hormone synthesis, secretion and action	PC3
circSlc39a10-4.2	Striatum	PC1, PC2, PC3	3	rno-miR-5132-5p	Cacna1c	rno04935:Growth hormone synthesis, secretion and action	PC3
circSlc39a10-4.2	Striatum	PC1, PC2, PC3	3	rno-miR-5132-5p	Adcy3	rno04935:Growth hormone synthesis, secretion and action	PC3
circSlc39a10-4.2	Striatum	PC1, PC2, PC3	3	rno-miR-5132-5p	Itpr1	rno04935:Growth hormone synthesis, secretion and action	PC3
circSlc39a10-4.2	Striatum	PC1, PC2, PC3	3	rno-miR-3562	Col4a1	rno04820:Cytoskeleton in muscle cells	PC3
circSlc39a10-4.2	Striatum	PC1, PC2, PC3	3	rno-miR-3562	Sptbn4	rno04820:Cytoskeleton in muscle cells	PC3
circSlc39a10-4.2	Striatum	PC1, PC2, PC3	3	rno-miR-3562	Trim54	rno04820:Cytoskeleton in muscle cells	PC3
circSlc39a10-4.2	Striatum	PC1, PC2, PC3	3	rno-miR-3562	Itga5	rno04820:Cytoskeleton in muscle cells	PC3
circSlc39a10-4.2	Striatum	PC1, PC2, PC3	3	rno-miR-3562	Sntb1	rno04820:Cytoskeleton in muscle cells	PC3
circSlc39a10-4.2	Striatum	PC1, PC2, PC3	3	rno-miR-3562	Flnc	rno04820:Cytoskeleton in muscle cells	PC3
circSlc39a10-4.2	Striatum	PC1, PC2, PC3	3	rno-miR-3562	Atp1a2	rno04820:Cytoskeleton in muscle cells	PC3
circSlc39a10-4.2	Striatum	PC1, PC2, PC3	3	rno-miR-3562	Sptbn2	rno04820:Cytoskeleton in muscle cells	PC3
circSlc39a10-4.2	Striatum	PC1, PC2, PC3	3	rno-miR-3562	Ampd3	rno04820:Cytoskeleton in muscle cells	PC3
circSlc39a10-4.2	Striatum	PC1, PC2, PC3	3	rno-miR-5132-5p	Col4a1	rno04820:Cytoskeleton in muscle cells	PC3
circSlc39a10-4.2	Striatum	PC1, PC2, PC3	3	rno-miR-5132-5p	Vcl	rno04820:Cytoskeleton in muscle cells	PC3
circSlc39a10-4.2	Striatum	PC1, PC2, PC3	3	rno-miR-5132-5p	Nid2	rno04820:Cytoskeleton in muscle cells	PC3
circSlc39a10-4.2	Striatum	PC1, PC2, PC3	3	rno-miR-5132-5p	Myh7b	rno04820:Cytoskeleton in muscle cells	PC3
circSlc39a10-4.2	Striatum	PC1, PC2, PC3	3	rno-miR-5132-5p	Fhl3	rno04820:Cytoskeleton in muscle cells	PC3
circSlc39a10-4.2	Striatum	PC1, PC2, PC3	3	rno-miR-5132-5p	Itga5	rno04820:Cytoskeleton in muscle cells	PC3
circSlc39a10-4.2	Striatum	PC1, PC2, PC3	3	rno-miR-5132-5p	Capza1	rno04820:Cytoskeleton in muscle cells	PC3
circSlc39a10-4.2	Striatum	PC1, PC2, PC3	3	rno-miR-5132-5p	Flnc	rno04820:Cytoskeleton in muscle cells	PC3
circSlc39a10-4.2	Striatum	PC1, PC2, PC3	3	rno-miR-5132-5p	Col5a3	rno04820:Cytoskeleton in muscle cells	PC3
circSlc39a10-4.2	Striatum	PC1, PC2, PC3	3	rno-miR-5132-5p	Col11a2	rno04820:Cytoskeleton in muscle cells	PC3
circSlc39a10-4.2	Striatum	PC1, PC2, PC3	3	rno-miR-3562	Cacna1c	rno04261:Adrenergic signaling in cardiomyocytes	PC3
circSlc39a10-4.2	Striatum	PC1, PC2, PC3	3	rno-miR-3562	Adcy3	rno04261:Adrenergic signaling in cardiomyocytes	PC3
circSlc39a10-4.2	Striatum	PC1, PC2, PC3	3	rno-miR-3562	Atp1a2	rno04261:Adrenergic signaling in cardiomyocytes	PC3
circSlc39a10-4.2	Striatum	PC1, PC2, PC3	3	rno-miR-3562	Camk2a	rno04261:Adrenergic signaling in cardiomyocytes	PC3
circSlc39a10-4.2	Striatum	PC1, PC2, PC3	3	rno-miR-3562	Agt	rno04261:Adrenergic signaling in cardiomyocytes	PC3
circSlc39a10-4.2	Striatum	PC1, PC2, PC3	3	rno-miR-5132-5p	Cacna1c	rno04261:Adrenergic signaling in cardiomyocytes	PC3
circSlc39a10-4.2	Striatum	PC1, PC2, PC3	3	rno-miR-5132-5p	Adcy3	rno04261:Adrenergic signaling in cardiomyocytes	PC3
circSlc39a10-4.2	Striatum	PC1, PC2, PC3	3	rno-miR-5132-5p	Ppp1r1a	rno04261:Adrenergic signaling in cardiomyocytes	PC3
circSlc39a10-4.2	Striatum	PC1, PC2, PC3	3	rno-miR-3562	Adcy3	rno04915:Estrogen signaling pathway	PC1
circSlc39a10-4.2	Striatum	PC1, PC2, PC3	3	rno-miR-3562	Ncoa2	rno04915:Estrogen signaling pathway	PC1
circSlc39a10-4.2	Striatum	PC1, PC2, PC3	3	rno-miR-3562	Itpr3	rno04915:Estrogen signaling pathway	PC1
circSlc39a10-4.2	Striatum	PC1, PC2, PC3	3	rno-miR-3562	Rara	rno04915:Estrogen signaling pathway	PC1
circSlc39a10-4.2	Striatum	PC1, PC2, PC3	3	rno-miR-3562	Ctsd	rno04915:Estrogen signaling pathway	PC1
circSlc39a10-4.2	Striatum	PC1, PC2, PC3	3	rno-miR-5132-5p	Adcy3	rno04915:Estrogen signaling pathway	PC1
circSlc39a10-4.2	Striatum	PC1, PC2, PC3	3	rno-miR-5132-5p	Itpr1	rno04915:Estrogen signaling pathway	PC1
circSlc39a10-4.2	Striatum	PC1, PC2, PC3	3	rno-miR-5132-5p	Nos3	rno04915:Estrogen signaling pathway	PC1
circSlc39a10-4.2	Striatum	PC1, PC2, PC3	3	rno-miR-5132-5p	Ctsd	rno04915:Estrogen signaling pathway	PC1
circSlc39a10-4.2	Striatum	PC1, PC2, PC3	3	rno-miR-3562	Col4a1	rno05200:Pathways in cancer	PC3
circSlc39a10-4.2	Striatum	PC1, PC2, PC3	3	rno-miR-3562	Flt3	rno05200:Pathways in cancer	PC3
circSlc39a10-4.2	Striatum	PC1, PC2, PC3	3	rno-miR-3562	Nfkb2	rno05200:Pathways in cancer	PC3
circSlc39a10-4.2	Striatum	PC1, PC2, PC3	3	rno-miR-3562	Rac2	rno05200:Pathways in cancer	PC3
circSlc39a10-4.2	Striatum	PC1, PC2, PC3	3	rno-miR-3562	Il6st	rno05200:Pathways in cancer	PC3
circSlc39a10-4.2	Striatum	PC1, PC2, PC3	3	rno-miR-3562	Apc2	rno05200:Pathways in cancer	PC3
circSlc39a10-4.2	Striatum	PC1, PC2, PC3	3	rno-miR-3562	Ifngr2	rno05200:Pathways in cancer	PC3
circSlc39a10-4.2	Striatum	PC1, PC2, PC3	3	rno-miR-3562	Adcy3	rno05200:Pathways in cancer	PC3
circSlc39a10-4.2	Striatum	PC1, PC2, PC3	3	rno-miR-3562	Prkcb	rno05200:Pathways in cancer	PC3
circSlc39a10-4.2	Striatum	PC1, PC2, PC3	3	rno-miR-3562	Lama5	rno05200:Pathways in cancer	PC3
circSlc39a10-4.2	Striatum	PC1, PC2, PC3	3	rno-miR-3562	Hey1	rno05200:Pathways in cancer	PC3
circSlc39a10-4.2	Striatum	PC1, PC2, PC3	3	rno-miR-3562	Camk2a	rno05200:Pathways in cancer	PC3
circSlc39a10-4.2	Striatum	PC1, PC2, PC3	3	rno-miR-3562	Erbb2	rno05200:Pathways in cancer	PC3
circSlc39a10-4.2	Striatum	PC1, PC2, PC3	3	rno-miR-3562	Rara	rno05200:Pathways in cancer	PC3
circSlc39a10-4.2	Striatum	PC1, PC2, PC3	3	rno-miR-3562	Casp9	rno05200:Pathways in cancer	PC3
circSlc39a10-4.2	Striatum	PC1, PC2, PC3	3	rno-miR-3562	Ptch1	rno05200:Pathways in cancer	PC3
circSlc39a10-4.2	Striatum	PC1, PC2, PC3	3	rno-miR-3562	Agt	rno05200:Pathways in cancer	PC3
circSlc39a10-4.2	Striatum	PC1, PC2, PC3	3	rno-miR-3562	Rxrg	rno05200:Pathways in cancer	PC3
circSlc39a10-4.2	Striatum	PC1, PC2, PC3	3	rno-miR-5132-5p	Col4a1	rno05200:Pathways in cancer	PC3
circSlc39a10-4.2	Striatum	PC1, PC2, PC3	3	rno-miR-5132-5p	Egln2	rno05200:Pathways in cancer	PC3
circSlc39a10-4.2	Striatum	PC1, PC2, PC3	3	rno-miR-5132-5p	Spi1	rno05200:Pathways in cancer	PC3
circSlc39a10-4.2	Striatum	PC1, PC2, PC3	3	rno-miR-5132-5p	Il6st	rno05200:Pathways in cancer	PC3
circSlc39a10-4.2	Striatum	PC1, PC2, PC3	3	rno-miR-5132-5p	Apc2	rno05200:Pathways in cancer	PC3
circSlc39a10-4.2	Striatum	PC1, PC2, PC3	3	rno-miR-5132-5p	Lamc3	rno05200:Pathways in cancer	PC3
circSlc39a10-4.2	Striatum	PC1, PC2, PC3	3	rno-miR-5132-5p	Adcy3	rno05200:Pathways in cancer	PC3
circSlc39a10-4.2	Striatum	PC1, PC2, PC3	3	rno-miR-5132-5p	Alk	rno05200:Pathways in cancer	PC3
circSlc39a10-4.2	Striatum	PC1, PC2, PC3	3	rno-miR-5132-5p	Ppard	rno05200:Pathways in cancer	PC3
circSlc39a10-4.2	Striatum	PC1, PC2, PC3	3	rno-miR-5132-5p	Erbb2	rno05200:Pathways in cancer	PC3
circSlc39a10-4.2	Striatum	PC1, PC2, PC3	3	rno-miR-5132-5p	Kitlg	rno05200:Pathways in cancer	PC3
circSlc39a10-4.2	Striatum	PC1, PC2, PC3	3	rno-miR-5132-5p	Kit	rno05200:Pathways in cancer	PC3
circSlc39a10-4.2	Striatum	PC1, PC2, PC3	3	rno-miR-3562	Mrc2	rno05152:Tuberculosis	PC1
circSlc39a10-4.2	Striatum	PC1, PC2, PC3	3	rno-miR-3562	Ripk2	rno05152:Tuberculosis	PC1
circSlc39a10-4.2	Striatum	PC1, PC2, PC3	3	rno-miR-3562	Ifngr2	rno05152:Tuberculosis	PC1
circSlc39a10-4.2	Striatum	PC1, PC2, PC3	3	rno-miR-3562	Sphk1	rno05152:Tuberculosis	PC1
circSlc39a10-4.2	Striatum	PC1, PC2, PC3	3	rno-miR-3562	Camk2a	rno05152:Tuberculosis	PC1
circSlc39a10-4.2	Striatum	PC1, PC2, PC3	3	rno-miR-3562	Casp9	rno05152:Tuberculosis	PC1
circSlc39a10-4.2	Striatum	PC1, PC2, PC3	3	rno-miR-3562	Ctsd	rno05152:Tuberculosis	PC1
circSlc39a10-4.2	Striatum	PC1, PC2, PC3	3	rno-miR-3562	Myd88	rno05152:Tuberculosis	PC1
circSlc39a10-4.2	Striatum	PC1, PC2, PC3	3	rno-miR-5132-5p	Vdr	rno05152:Tuberculosis	PC1
circSlc39a10-4.2	Striatum	PC1, PC2, PC3	3	rno-miR-5132-5p	Ctsd	rno05152:Tuberculosis	PC1
circSlc39a10-4.2	Striatum	PC1, PC2, PC3	3	rno-miR-3562	Rac2	rno04664:Fc epsilon RI signaling pathway	PC1
circSlc39a10-4.2	Striatum	PC1, PC2, PC3	3	rno-miR-3562	Pla2g4b	rno04664:Fc epsilon RI signaling pathway	PC1
circSlc39a10-4.2	Striatum	PC1, PC2, PC3	3	rno-miR-3562	Vav2	rno04664:Fc epsilon RI signaling pathway	PC1
circSlc39a10-4.2	Striatum	PC1, PC2, PC3	3	rno-miR-5132-5p	Pla2g4b	rno04664:Fc epsilon RI signaling pathway	PC1
circSlc39a10-4.2	Striatum	PC1, PC2, PC3	3	rno-miR-5132-5p	Vav2	rno04664:Fc epsilon RI signaling pathway	PC1
circSlc39a10-4.2	Striatum	PC1, PC2, PC3	3	rno-miR-3562	Flt3	rno05230:Central carbon metabolism in cancer	PC3
circSlc39a10-4.2	Striatum	PC1, PC2, PC3	3	rno-miR-3562	Erbb2	rno05230:Central carbon metabolism in cancer	PC3
circSlc39a10-4.2	Striatum	PC1, PC2, PC3	3	rno-miR-5132-5p	Erbb2	rno05230:Central carbon metabolism in cancer	PC3
circSlc39a10-4.2	Striatum	PC1, PC2, PC3	3	rno-miR-5132-5p	Kit	rno05230:Central carbon metabolism in cancer	PC3
circSlc39a10-4.2	Striatum	PC1, PC2, PC3	3	rno-miR-3562	Rac2	rno04310:Wnt signaling pathway	PC1
circSlc39a10-4.2	Striatum	PC1, PC2, PC3	3	rno-miR-3562	Nfatc3	rno04310:Wnt signaling pathway	PC1
circSlc39a10-4.2	Striatum	PC1, PC2, PC3	3	rno-miR-3562	Notum	rno04310:Wnt signaling pathway	PC1
circSlc39a10-4.2	Striatum	PC1, PC2, PC3	3	rno-miR-3562	Apc2	rno04310:Wnt signaling pathway	PC1
circSlc39a10-4.2	Striatum	PC1, PC2, PC3	3	rno-miR-3562	Prkcb	rno04310:Wnt signaling pathway	PC1
circSlc39a10-4.2	Striatum	PC1, PC2, PC3	3	rno-miR-3562	Camk2a	rno04310:Wnt signaling pathway	PC1
circSlc39a10-4.2	Striatum	PC1, PC2, PC3	3	rno-miR-3562	Tle3	rno04310:Wnt signaling pathway	PC1
circSlc39a10-4.2	Striatum	PC1, PC2, PC3	3	rno-miR-5132-5p	Apc2	rno04310:Wnt signaling pathway	PC1
circSlc39a10-4.2	Striatum	PC1, PC2, PC3	3	rno-miR-5132-5p	Ppard	rno04310:Wnt signaling pathway	PC1
circSlc39a10-4.2	Striatum	PC1, PC2, PC3	3	rno-miR-5132-5p	Tle3	rno04310:Wnt signaling pathway	PC1
circSlc39a10-4.2	Striatum	PC1, PC2, PC3	3	rno-miR-3562	Adcy3	rno04971:Gastric acid secretion	PC3
circSlc39a10-4.2	Striatum	PC1, PC2, PC3	3	rno-miR-3562	Prkcb	rno04971:Gastric acid secretion	PC3
circSlc39a10-4.2	Striatum	PC1, PC2, PC3	3	rno-miR-3562	Atp1a2	rno04971:Gastric acid secretion	PC3
circSlc39a10-4.2	Striatum	PC1, PC2, PC3	3	rno-miR-3562	Camk2a	rno04971:Gastric acid secretion	PC3
circSlc39a10-4.2	Striatum	PC1, PC2, PC3	3	rno-miR-3562	Itpr3	rno04971:Gastric acid secretion	PC3
circSlc39a10-4.2	Striatum	PC1, PC2, PC3	3	rno-miR-5132-5p	Slc4a2	rno04971:Gastric acid secretion	PC3
circSlc39a10-4.2	Striatum	PC1, PC2, PC3	3	rno-miR-5132-5p	Adcy3	rno04971:Gastric acid secretion	PC3
circSlc39a10-4.2	Striatum	PC1, PC2, PC3	3	rno-miR-5132-5p	Itpr1	rno04971:Gastric acid secretion	PC3
circSlc39a10-4.2	Striatum	PC1, PC2, PC3	3	rno-miR-3562	Vasp	rno04611:Platelet activation	PC3
circSlc39a10-4.2	Striatum	PC1, PC2, PC3	3	rno-miR-3562	Pla2g4b	rno04611:Platelet activation	PC3
circSlc39a10-4.2	Striatum	PC1, PC2, PC3	3	rno-miR-3562	Adcy3	rno04611:Platelet activation	PC3
circSlc39a10-4.2	Striatum	PC1, PC2, PC3	3	rno-miR-3562	Itpr3	rno04611:Platelet activation	PC3
circSlc39a10-4.2	Striatum	PC1, PC2, PC3	3	rno-miR-5132-5p	Pla2g4b	rno04611:Platelet activation	PC3
circSlc39a10-4.2	Striatum	PC1, PC2, PC3	3	rno-miR-5132-5p	Adcy3	rno04611:Platelet activation	PC3
circSlc39a10-4.2	Striatum	PC1, PC2, PC3	3	rno-miR-5132-5p	Itpr1	rno04611:Platelet activation	PC3
circSlc39a10-4.2	Striatum	PC1, PC2, PC3	3	rno-miR-5132-5p	Nos3	rno04611:Platelet activation	PC3
circSlc39a10-4.2	Striatum	PC1, PC2, PC3	3	rno-miR-3562	Adcy3	rno04916:Melanogenesis	PC3
circSlc39a10-4.2	Striatum	PC1, PC2, PC3	3	rno-miR-3562	Prkcb	rno04916:Melanogenesis	PC3
circSlc39a10-4.2	Striatum	PC1, PC2, PC3	3	rno-miR-3562	Camk2a	rno04916:Melanogenesis	PC3
circSlc39a10-4.2	Striatum	PC1, PC2, PC3	3	rno-miR-5132-5p	Adcy3	rno04916:Melanogenesis	PC3
circSlc39a10-4.2	Striatum	PC1, PC2, PC3	3	rno-miR-5132-5p	Kitlg	rno04916:Melanogenesis	PC3
circSlc39a10-4.2	Striatum	PC1, PC2, PC3	3	rno-miR-5132-5p	Kit	rno04916:Melanogenesis	PC3
circSlc39a10-4.2	Striatum	PC1, PC2, PC3	3	rno-miR-3562	Rac2	rno04062:Chemokine signaling pathway	PC3
circSlc39a10-4.2	Striatum	PC1, PC2, PC3	3	rno-miR-3562	Adcy3	rno04062:Chemokine signaling pathway	PC3
circSlc39a10-4.2	Striatum	PC1, PC2, PC3	3	rno-miR-3562	Prkcb	rno04062:Chemokine signaling pathway	PC3
circSlc39a10-4.2	Striatum	PC1, PC2, PC3	3	rno-miR-3562	Foxo3	rno04062:Chemokine signaling pathway	PC3
circSlc39a10-4.2	Striatum	PC1, PC2, PC3	3	rno-miR-3562	Vav2	rno04062:Chemokine signaling pathway	PC3
circSlc39a10-4.2	Striatum	PC1, PC2, PC3	3	rno-miR-5132-5p	Adcy3	rno04062:Chemokine signaling pathway	PC3
circSlc39a10-4.2	Striatum	PC1, PC2, PC3	3	rno-miR-5132-5p	Vav2	rno04062:Chemokine signaling pathway	PC3
circSlc39a10-4.2	Striatum	PC1, PC2, PC3	3	rno-miR-3562	Vasp	rno04015:Rap1 signaling pathway	PC3
circSlc39a10-4.2	Striatum	PC1, PC2, PC3	3	rno-miR-3562	Sipa1l2	rno04015:Rap1 signaling pathway	PC3
circSlc39a10-4.2	Striatum	PC1, PC2, PC3	3	rno-miR-3562	Rac2	rno04015:Rap1 signaling pathway	PC3
circSlc39a10-4.2	Striatum	PC1, PC2, PC3	3	rno-miR-3562	Adcy3	rno04015:Rap1 signaling pathway	PC3
circSlc39a10-4.2	Striatum	PC1, PC2, PC3	3	rno-miR-3562	Prkcb	rno04015:Rap1 signaling pathway	PC3
circSlc39a10-4.2	Striatum	PC1, PC2, PC3	3	rno-miR-3562	Grin1	rno04015:Rap1 signaling pathway	PC3
circSlc39a10-4.2	Striatum	PC1, PC2, PC3	3	rno-miR-3562	Rap1gap	rno04015:Rap1 signaling pathway	PC3
circSlc39a10-4.2	Striatum	PC1, PC2, PC3	3	rno-miR-3562	Drd2	rno04015:Rap1 signaling pathway	PC3
circSlc39a10-4.2	Striatum	PC1, PC2, PC3	3	rno-miR-3562	Vav2	rno04015:Rap1 signaling pathway	PC3
circSlc39a10-4.2	Striatum	PC1, PC2, PC3	3	rno-miR-5132-5p	Flt1	rno04015:Rap1 signaling pathway	PC3
circSlc39a10-4.2	Striatum	PC1, PC2, PC3	3	rno-miR-5132-5p	Adcy3	rno04015:Rap1 signaling pathway	PC3
circSlc39a10-4.2	Striatum	PC1, PC2, PC3	3	rno-miR-5132-5p	Rap1gap	rno04015:Rap1 signaling pathway	PC3
circSlc39a10-4.2	Striatum	PC1, PC2, PC3	3	rno-miR-5132-5p	Kitlg	rno04015:Rap1 signaling pathway	PC3
circSlc39a10-4.2	Striatum	PC1, PC2, PC3	3	rno-miR-5132-5p	Kit	rno04015:Rap1 signaling pathway	PC3
circSlc39a10-4.2	Striatum	PC1, PC2, PC3	3	rno-miR-5132-5p	Vav2	rno04015:Rap1 signaling pathway	PC3
circSlc39a10-4.2	Striatum	PC1, PC2, PC3	3	rno-miR-3562	Prkcb	rno04961:Endocrine and other factor-regulated calcium reabsorption	PC1
circSlc39a10-4.2	Striatum	PC1, PC2, PC3	3	rno-miR-3562	Atp1a2	rno04961:Endocrine and other factor-regulated calcium reabsorption	PC1
circSlc39a10-4.2	Striatum	PC1, PC2, PC3	3	rno-miR-5132-5p	Vdr	rno04961:Endocrine and other factor-regulated calcium reabsorption	PC1
circSlc39a10-4.2	Striatum	PC1, PC2, PC3	3	rno-miR-3562	Nos1	rno00220:Arginine biosynthesis	PC1
circSlc39a10-4.2	Striatum	PC1, PC2, PC3	3	rno-miR-5132-5p	Nos3	rno00220:Arginine biosynthesis	PC1
circSlc39a10-4.2	Striatum	PC1, PC2, PC3	3	rno-miR-3562	Reln	rno05017:Spinocerebellar ataxia	PC1
circSlc39a10-4.2	Striatum	PC1, PC2, PC3	3	rno-miR-3562	Atg14	rno05017:Spinocerebellar ataxia	PC1
circSlc39a10-4.2	Striatum	PC1, PC2, PC3	3	rno-miR-3562	Atg2a	rno05017:Spinocerebellar ataxia	PC1
circSlc39a10-4.2	Striatum	PC1, PC2, PC3	3	rno-miR-3562	Prkcb	rno05017:Spinocerebellar ataxia	PC1
circSlc39a10-4.2	Striatum	PC1, PC2, PC3	3	rno-miR-3562	Grin1	rno05017:Spinocerebellar ataxia	PC1
circSlc39a10-4.2	Striatum	PC1, PC2, PC3	3	rno-miR-3562	Kcnd3	rno05017:Spinocerebellar ataxia	PC1
circSlc39a10-4.2	Striatum	PC1, PC2, PC3	3	rno-miR-3562	Itpr3	rno05017:Spinocerebellar ataxia	PC1
circSlc39a10-4.2	Striatum	PC1, PC2, PC3	3	rno-miR-3562	Sptbn2	rno05017:Spinocerebellar ataxia	PC1
circSlc39a10-4.2	Striatum	PC1, PC2, PC3	3	rno-miR-5132-5p	Xbp1	rno05017:Spinocerebellar ataxia	PC1
circSlc39a10-4.2	Striatum	PC1, PC2, PC3	3	rno-miR-5132-5p	Reln	rno05017:Spinocerebellar ataxia	PC1
circSlc39a10-4.2	Striatum	PC1, PC2, PC3	3	rno-miR-5132-5p	Atg2a	rno05017:Spinocerebellar ataxia	PC1
circSlc39a10-4.2	Striatum	PC1, PC2, PC3	3	rno-miR-5132-5p	Grin3a	rno05017:Spinocerebellar ataxia	PC1
circSlc39a10-4.2	Striatum	PC1, PC2, PC3	3	rno-miR-5132-5p	Itpr1	rno05017:Spinocerebellar ataxia	PC1
circSlc39a10-4.2	Striatum	PC1, PC2, PC3	3	rno-miR-5132-5p	Kcnc3	rno05017:Spinocerebellar ataxia	PC1
circSlc39a10-4.2	Striatum	PC1, PC2, PC3	3	rno-miR-3562	Cacna1c	rno05207:Chemical carcinogenesis - receptor activation	PC1
circSlc39a10-4.2	Striatum	PC1, PC2, PC3	3	rno-miR-3562	Adcy3	rno05207:Chemical carcinogenesis - receptor activation	PC1
circSlc39a10-4.2	Striatum	PC1, PC2, PC3	3	rno-miR-3562	Prkcb	rno05207:Chemical carcinogenesis - receptor activation	PC1
circSlc39a10-4.2	Striatum	PC1, PC2, PC3	3	rno-miR-3562	Rxrg	rno05207:Chemical carcinogenesis - receptor activation	PC1
circSlc39a10-4.2	Striatum	PC1, PC2, PC3	3	rno-miR-5132-5p	Cacna1c	rno05207:Chemical carcinogenesis - receptor activation	PC1
circSlc39a10-4.2	Striatum	PC1, PC2, PC3	3	rno-miR-5132-5p	Adcy3	rno05207:Chemical carcinogenesis - receptor activation	PC1
circSlc39a10-4.2	Striatum	PC1, PC2, PC3	3	rno-miR-5132-5p	Vdr	rno05207:Chemical carcinogenesis - receptor activation	PC1
circSlc39a10-4.2	Striatum	PC1, PC2, PC3	3	rno-miR-5132-5p	Chrnb2	rno05207:Chemical carcinogenesis - receptor activation	PC1
circSlc39a10-4.2	Striatum	PC1, PC2, PC3	3	rno-miR-3562	Adcy3	rno05032:Morphine addiction	PC1
circSlc39a10-4.2	Striatum	PC1, PC2, PC3	3	rno-miR-3562	Prkcb	rno05032:Morphine addiction	PC1
circSlc39a10-4.2	Striatum	PC1, PC2, PC3	3	rno-miR-5132-5p	Adcy3	rno05032:Morphine addiction	PC1
circSlc39a10-4.2	Striatum	PC1, PC2, PC3	3	rno-miR-3562	Cacna1i	rno04934:Cushing syndrome	PC3
circSlc39a10-4.2	Striatum	PC1, PC2, PC3	3	rno-miR-3562	Apc2	rno04934:Cushing syndrome	PC3
circSlc39a10-4.2	Striatum	PC1, PC2, PC3	3	rno-miR-3562	Cacna1c	rno04934:Cushing syndrome	PC3
circSlc39a10-4.2	Striatum	PC1, PC2, PC3	3	rno-miR-3562	Adcy3	rno04934:Cushing syndrome	PC3
circSlc39a10-4.2	Striatum	PC1, PC2, PC3	3	rno-miR-3562	Camk2a	rno04934:Cushing syndrome	PC3
circSlc39a10-4.2	Striatum	PC1, PC2, PC3	3	rno-miR-3562	Itpr3	rno04934:Cushing syndrome	PC3
circSlc39a10-4.2	Striatum	PC1, PC2, PC3	3	rno-miR-3562	Agt	rno04934:Cushing syndrome	PC3
circSlc39a10-4.2	Striatum	PC1, PC2, PC3	3	rno-miR-3562	Cacna1h	rno04934:Cushing syndrome	PC3
circSlc39a10-4.2	Striatum	PC1, PC2, PC3	3	rno-miR-5132-5p	Apc2	rno04934:Cushing syndrome	PC3
circSlc39a10-4.2	Striatum	PC1, PC2, PC3	3	rno-miR-5132-5p	Cacna1c	rno04934:Cushing syndrome	PC3
circSlc39a10-4.2	Striatum	PC1, PC2, PC3	3	rno-miR-5132-5p	Adcy3	rno04934:Cushing syndrome	PC3
circSlc39a10-4.2	Striatum	PC1, PC2, PC3	3	rno-miR-5132-5p	Itpr1	rno04934:Cushing syndrome	PC3
circSlc39a10-4.2	Striatum	PC1, PC2, PC3	3	rno-miR-3562	Col4a1	rno04151:PI3K-Akt signaling pathway	PC3
circSlc39a10-4.2	Striatum	PC1, PC2, PC3	3	rno-miR-3562	Flt3	rno04151:PI3K-Akt signaling pathway	PC3
circSlc39a10-4.2	Striatum	PC1, PC2, PC3	3	rno-miR-3562	Reln	rno04151:PI3K-Akt signaling pathway	PC3
circSlc39a10-4.2	Striatum	PC1, PC2, PC3	3	rno-miR-3562	Phlpp1	rno04151:PI3K-Akt signaling pathway	PC3
circSlc39a10-4.2	Striatum	PC1, PC2, PC3	3	rno-miR-3562	Itga5	rno04151:PI3K-Akt signaling pathway	PC3
circSlc39a10-4.2	Striatum	PC1, PC2, PC3	3	rno-miR-3562	Lama5	rno04151:PI3K-Akt signaling pathway	PC3
circSlc39a10-4.2	Striatum	PC1, PC2, PC3	3	rno-miR-3562	Erbb2	rno04151:PI3K-Akt signaling pathway	PC3
circSlc39a10-4.2	Striatum	PC1, PC2, PC3	3	rno-miR-3562	Casp9	rno04151:PI3K-Akt signaling pathway	PC3
circSlc39a10-4.2	Striatum	PC1, PC2, PC3	3	rno-miR-3562	Foxo3	rno04151:PI3K-Akt signaling pathway	PC3
circSlc39a10-4.2	Striatum	PC1, PC2, PC3	3	rno-miR-5132-5p	Col4a1	rno04151:PI3K-Akt signaling pathway	PC3
circSlc39a10-4.2	Striatum	PC1, PC2, PC3	3	rno-miR-5132-5p	Flt1	rno04151:PI3K-Akt signaling pathway	PC3
circSlc39a10-4.2	Striatum	PC1, PC2, PC3	3	rno-miR-5132-5p	Reln	rno04151:PI3K-Akt signaling pathway	PC3
circSlc39a10-4.2	Striatum	PC1, PC2, PC3	3	rno-miR-5132-5p	Lamc3	rno04151:PI3K-Akt signaling pathway	PC3
circSlc39a10-4.2	Striatum	PC1, PC2, PC3	3	rno-miR-5132-5p	Itga5	rno04151:PI3K-Akt signaling pathway	PC3
circSlc39a10-4.2	Striatum	PC1, PC2, PC3	3	rno-miR-5132-5p	Erbb2	rno04151:PI3K-Akt signaling pathway	PC3
circSlc39a10-4.2	Striatum	PC1, PC2, PC3	3	rno-miR-5132-5p	Nos3	rno04151:PI3K-Akt signaling pathway	PC3
circSlc39a10-4.2	Striatum	PC1, PC2, PC3	3	rno-miR-5132-5p	Kitlg	rno04151:PI3K-Akt signaling pathway	PC3
circSlc39a10-4.2	Striatum	PC1, PC2, PC3	3	rno-miR-5132-5p	Kit	rno04151:PI3K-Akt signaling pathway	PC3
circSlc39a10-4.2	Striatum	PC1, PC2, PC3	3	rno-miR-3562	Cacna1c	rno04911:Insulin secretion	PC3
circSlc39a10-4.2	Striatum	PC1, PC2, PC3	3	rno-miR-3562	Adcy3	rno04911:Insulin secretion	PC3
circSlc39a10-4.2	Striatum	PC1, PC2, PC3	3	rno-miR-3562	Prkcb	rno04911:Insulin secretion	PC3
circSlc39a10-4.2	Striatum	PC1, PC2, PC3	3	rno-miR-3562	Atp1a2	rno04911:Insulin secretion	PC3
circSlc39a10-4.2	Striatum	PC1, PC2, PC3	3	rno-miR-3562	Vamp2	rno04911:Insulin secretion	PC3
circSlc39a10-4.2	Striatum	PC1, PC2, PC3	3	rno-miR-3562	Camk2a	rno04911:Insulin secretion	PC3
circSlc39a10-4.2	Striatum	PC1, PC2, PC3	3	rno-miR-3562	Itpr3	rno04911:Insulin secretion	PC3
circSlc39a10-4.2	Striatum	PC1, PC2, PC3	3	rno-miR-5132-5p	Pclo	rno04911:Insulin secretion	PC3
circSlc39a10-4.2	Striatum	PC1, PC2, PC3	3	rno-miR-5132-5p	Cacna1c	rno04911:Insulin secretion	PC3
circSlc39a10-4.2	Striatum	PC1, PC2, PC3	3	rno-miR-5132-5p	Adcy3	rno04911:Insulin secretion	PC3
circSlc39a10-4.2	Striatum	PC1, PC2, PC3	3	rno-miR-3562	Lpin3	rno04150:mTOR signaling pathway	PC1
circSlc39a10-4.2	Striatum	PC1, PC2, PC3	3	rno-miR-3562	Castor2	rno04150:mTOR signaling pathway	PC1
circSlc39a10-4.2	Striatum	PC1, PC2, PC3	3	rno-miR-3562	Prkcb	rno04150:mTOR signaling pathway	PC1
circSlc39a10-4.2	Striatum	PC1, PC2, PC3	3	rno-miR-5132-5p	Castor2	rno04150:mTOR signaling pathway	PC1
circSlc39a10-4.2	Striatum	PC1, PC2, PC3	3	rno-miR-3562	Sec31a	rno04141:Protein processing in endoplasmic reticulum	PC1
circSlc39a10-4.2	Striatum	PC1, PC2, PC3	3	rno-miR-5132-5p	Xbp1	rno04141:Protein processing in endoplasmic reticulum	PC1
circSlc39a10-4.2	Striatum	PC1, PC2, PC3	3	rno-miR-5132-5p	Ubxn6	rno04141:Protein processing in endoplasmic reticulum	PC1
circSlc39a10-4.2	Striatum	PC1, PC2, PC3	3	rno-miR-3562	Rxrg	rno05216:Thyroid cancer	PC1
circSlc39a10-4.2	Striatum	PC1, PC2, PC3	3	rno-miR-3562	Nfkb2	rno04064:NF-kappa B signaling pathway	PC1
circSlc39a10-4.2	Striatum	PC1, PC2, PC3	3	rno-miR-3562	Prkcb	rno04064:NF-kappa B signaling pathway	PC1
circSlc39a10-4.2	Striatum	PC1, PC2, PC3	3	rno-miR-3562	Icam1	rno04064:NF-kappa B signaling pathway	PC1
circSlc39a10-4.2	Striatum	PC1, PC2, PC3	3	rno-miR-3562	Myd88	rno04064:NF-kappa B signaling pathway	PC1
circSlc39a10-4.2	Striatum	PC1, PC2, PC3	3	rno-miR-3562	Nfkb2	rno05224:Breast cancer	PC1
circSlc39a10-4.2	Striatum	PC1, PC2, PC3	3	rno-miR-3562	Apc2	rno05224:Breast cancer	PC1
circSlc39a10-4.2	Striatum	PC1, PC2, PC3	3	rno-miR-3562	Hey1	rno05224:Breast cancer	PC1
circSlc39a10-4.2	Striatum	PC1, PC2, PC3	3	rno-miR-3562	Erbb2	rno05224:Breast cancer	PC1
circSlc39a10-4.2	Striatum	PC1, PC2, PC3	3	rno-miR-5132-5p	Apc2	rno05224:Breast cancer	PC1
circSlc39a10-4.2	Striatum	PC1, PC2, PC3	3	rno-miR-5132-5p	Erbb2	rno05224:Breast cancer	PC1
circSlc39a10-4.2	Striatum	PC1, PC2, PC3	3	rno-miR-5132-5p	Kit	rno05224:Breast cancer	PC1
circSlc39a10-4.2	Striatum	PC1, PC2, PC3	3	rno-miR-3562	Adcy3	rno04540:Gap junction	PC1
circSlc39a10-4.2	Striatum	PC1, PC2, PC3	3	rno-miR-3562	Prkcb	rno04540:Gap junction	PC1
circSlc39a10-4.2	Striatum	PC1, PC2, PC3	3	rno-miR-3562	Drd2	rno04540:Gap junction	PC1
circSlc39a10-4.2	Striatum	PC1, PC2, PC3	3	rno-miR-3562	Itpr3	rno04540:Gap junction	PC1
circSlc39a10-4.2	Striatum	PC1, PC2, PC3	3	rno-miR-5132-5p	Adcy3	rno04540:Gap junction	PC1
circSlc39a10-4.2	Striatum	PC1, PC2, PC3	3	rno-miR-5132-5p	Itpr1	rno04540:Gap junction	PC1
circSlc39a10-4.2	Striatum	PC1, PC2, PC3	3	rno-miR-3562	Pla2g4b	rno04912:GnRH signaling pathway	PC3
circSlc39a10-4.2	Striatum	PC1, PC2, PC3	3	rno-miR-3562	Cacna1c	rno04912:GnRH signaling pathway	PC3
circSlc39a10-4.2	Striatum	PC1, PC2, PC3	3	rno-miR-3562	Adcy3	rno04912:GnRH signaling pathway	PC3
circSlc39a10-4.2	Striatum	PC1, PC2, PC3	3	rno-miR-3562	Prkcb	rno04912:GnRH signaling pathway	PC3
circSlc39a10-4.2	Striatum	PC1, PC2, PC3	3	rno-miR-3562	Camk2a	rno04912:GnRH signaling pathway	PC3
circSlc39a10-4.2	Striatum	PC1, PC2, PC3	3	rno-miR-3562	Itpr3	rno04912:GnRH signaling pathway	PC3
circSlc39a10-4.2	Striatum	PC1, PC2, PC3	3	rno-miR-5132-5p	Pla2g4b	rno04912:GnRH signaling pathway	PC3
circSlc39a10-4.2	Striatum	PC1, PC2, PC3	3	rno-miR-5132-5p	Cacna1c	rno04912:GnRH signaling pathway	PC3
circSlc39a10-4.2	Striatum	PC1, PC2, PC3	3	rno-miR-5132-5p	Adcy3	rno04912:GnRH signaling pathway	PC3
circSlc39a10-4.2	Striatum	PC1, PC2, PC3	3	rno-miR-5132-5p	Itpr1	rno04912:GnRH signaling pathway	PC3
circSlc39a10-4.2	Striatum	PC1, PC2, PC3	3	rno-miR-3562	Col4a1	rno04926:Relaxin signaling pathway	PC1
circSlc39a10-4.2	Striatum	PC1, PC2, PC3	3	rno-miR-3562	Adcy3	rno04926:Relaxin signaling pathway	PC1
circSlc39a10-4.2	Striatum	PC1, PC2, PC3	3	rno-miR-3562	Nos1	rno04926:Relaxin signaling pathway	PC1
circSlc39a10-4.2	Striatum	PC1, PC2, PC3	3	rno-miR-5132-5p	Col4a1	rno04926:Relaxin signaling pathway	PC1
circSlc39a10-4.2	Striatum	PC1, PC2, PC3	3	rno-miR-5132-5p	Adcy3	rno04926:Relaxin signaling pathway	PC1
circSlc39a10-4.2	Striatum	PC1, PC2, PC3	3	rno-miR-5132-5p	Nos3	rno04926:Relaxin signaling pathway	PC1
circSlc39a10-4.2	Striatum	PC1, PC2, PC3	3	rno-miR-3562	Cacna1c	rno04720:Long-term potentiation	PC3
circSlc39a10-4.2	Striatum	PC1, PC2, PC3	3	rno-miR-3562	Prkcb	rno04720:Long-term potentiation	PC3
circSlc39a10-4.2	Striatum	PC1, PC2, PC3	3	rno-miR-3562	Grin1	rno04720:Long-term potentiation	PC3
circSlc39a10-4.2	Striatum	PC1, PC2, PC3	3	rno-miR-3562	Camk2a	rno04720:Long-term potentiation	PC3
circSlc39a10-4.2	Striatum	PC1, PC2, PC3	3	rno-miR-3562	Itpr3	rno04720:Long-term potentiation	PC3
circSlc39a10-4.2	Striatum	PC1, PC2, PC3	3	rno-miR-5132-5p	Cacna1c	rno04720:Long-term potentiation	PC3
circSlc39a10-4.2	Striatum	PC1, PC2, PC3	3	rno-miR-5132-5p	Itpr1	rno04720:Long-term potentiation	PC3
circSlc39a10-4.2	Striatum	PC1, PC2, PC3	3	rno-miR-5132-5p	Ppp1r1a	rno04720:Long-term potentiation	PC3
circSlc39a10-4.2	Striatum	PC1, PC2, PC3	3	rno-miR-3562	Camk2a	rno04066:HIF-1 signaling pathway	PC2
circSlc39a10-4.2	Striatum	PC1, PC2, PC3	3	rno-miR-5132-5p	Nos3	rno04066:HIF-1 signaling pathway	PC2
circSlc39a10-4.2	Striatum	PC1, PC2, PC3	3	rno-miR-3562	Vamp2	rno04721:Synaptic vesicle cycle	PC1
circSlc39a10-4.2	Striatum	PC1, PC2, PC3	3	rno-miR-3562	Hdac11	rno05034:Alcoholism	PC1
circSlc39a10-4.2	Striatum	PC1, PC2, PC3	3	rno-miR-3562	Grin1	rno05034:Alcoholism	PC1
circSlc39a10-4.2	Striatum	PC1, PC2, PC3	3	rno-miR-3562	Drd2	rno05034:Alcoholism	PC1
circSlc39a10-4.2	Striatum	PC1, PC2, PC3	3	rno-miR-3562	Camkk1	rno05034:Alcoholism	PC1
circSlc39a10-4.2	Striatum	PC1, PC2, PC3	3	rno-miR-5132-5p	Grin3a	rno05034:Alcoholism	PC1
circSlc39a10-4.2	Striatum	PC1, PC2, PC3	3	rno-miR-3562	Rac2	rno04071:Sphingolipid signaling pathway	PC1
circSlc39a10-4.2	Striatum	PC1, PC2, PC3	3	rno-miR-3562	Prkcb	rno04071:Sphingolipid signaling pathway	PC1
circSlc39a10-4.2	Striatum	PC1, PC2, PC3	3	rno-miR-3562	Sphk1	rno04071:Sphingolipid signaling pathway	PC1
circSlc39a10-4.2	Striatum	PC1, PC2, PC3	3	rno-miR-3562	Ctsd	rno04071:Sphingolipid signaling pathway	PC1
circSlc39a10-4.2	Striatum	PC1, PC2, PC3	3	rno-miR-5132-5p	Nos3	rno04071:Sphingolipid signaling pathway	PC1
circSlc39a10-4.2	Striatum	PC1, PC2, PC3	3	rno-miR-5132-5p	Ctsd	rno04071:Sphingolipid signaling pathway	PC1
circSlc39a10-4.2	Striatum	PC1, PC2, PC3	3	rno-miR-3562	Erbb2	rno05215:Prostate cancer	PC1
circSlc39a10-4.2	Striatum	PC1, PC2, PC3	3	rno-miR-3562	Casp9	rno05215:Prostate cancer	PC1
circSlc39a10-4.2	Striatum	PC1, PC2, PC3	3	rno-miR-5132-5p	Etv5	rno05215:Prostate cancer	PC1
circSlc39a10-4.2	Striatum	PC1, PC2, PC3	3	rno-miR-5132-5p	Erbb2	rno05215:Prostate cancer	PC1
circSlc39a10-4.2	Striatum	PC1, PC2, PC3	3	rno-miR-3562	Flt3	rno05221:Acute myeloid leukemia	PC1
circSlc39a10-4.2	Striatum	PC1, PC2, PC3	3	rno-miR-3562	Rara	rno05221:Acute myeloid leukemia	PC1
circSlc39a10-4.2	Striatum	PC1, PC2, PC3	3	rno-miR-5132-5p	Spi1	rno05221:Acute myeloid leukemia	PC1
circSlc39a10-4.2	Striatum	PC1, PC2, PC3	3	rno-miR-5132-5p	Ppard	rno05221:Acute myeloid leukemia	PC1
circSlc39a10-4.2	Striatum	PC1, PC2, PC3	3	rno-miR-5132-5p	Kit	rno05221:Acute myeloid leukemia	PC1
circSlc39a10-4.2	Striatum	PC1, PC2, PC3	3	rno-miR-3562	Gria4	rno05033:Nicotine addiction	PC3
circSlc39a10-4.2	Striatum	PC1, PC2, PC3	3	rno-miR-3562	Grin1	rno05033:Nicotine addiction	PC3
circSlc39a10-4.2	Striatum	PC1, PC2, PC3	3	rno-miR-5132-5p	Grin3a	rno05033:Nicotine addiction	PC3
circSlc39a10-4.2	Striatum	PC1, PC2, PC3	3	rno-miR-5132-5p	Chrnb2	rno05033:Nicotine addiction	PC3
circSlc39a10-4.2	Striatum	PC1, PC2, PC3	3	rno-miR-3562	Rac2	rno04360:Axon guidance	PC3
circSlc39a10-4.2	Striatum	PC1, PC2, PC3	3	rno-miR-3562	Nfatc3	rno04360:Axon guidance	PC3
circSlc39a10-4.2	Striatum	PC1, PC2, PC3	3	rno-miR-3562	Rnd1	rno04360:Axon guidance	PC3
circSlc39a10-4.2	Striatum	PC1, PC2, PC3	3	rno-miR-3562	Ephb3	rno04360:Axon guidance	PC3
circSlc39a10-4.2	Striatum	PC1, PC2, PC3	3	rno-miR-3562	Plxna3	rno04360:Axon guidance	PC3
circSlc39a10-4.2	Striatum	PC1, PC2, PC3	3	rno-miR-3562	Sema4g	rno04360:Axon guidance	PC3
circSlc39a10-4.2	Striatum	PC1, PC2, PC3	3	rno-miR-3562	Camk2a	rno04360:Axon guidance	PC3
circSlc39a10-4.2	Striatum	PC1, PC2, PC3	3	rno-miR-3562	Unc5a	rno04360:Axon guidance	PC3
circSlc39a10-4.2	Striatum	PC1, PC2, PC3	3	rno-miR-3562	Epha4	rno04360:Axon guidance	PC3
circSlc39a10-4.2	Striatum	PC1, PC2, PC3	3	rno-miR-3562	Sema6b	rno04360:Axon guidance	PC3
circSlc39a10-4.2	Striatum	PC1, PC2, PC3	3	rno-miR-3562	Ptch1	rno04360:Axon guidance	PC3
circSlc39a10-4.2	Striatum	PC1, PC2, PC3	3	rno-miR-5132-5p	Robo1	rno04360:Axon guidance	PC3
circSlc39a10-4.2	Striatum	PC1, PC2, PC3	3	rno-miR-5132-5p	Ephb1	rno04360:Axon guidance	PC3
circSlc39a10-4.2	Striatum	PC1, PC2, PC3	3	rno-miR-5132-5p	Plxna3	rno04360:Axon guidance	PC3
circSlc39a10-4.2	Striatum	PC1, PC2, PC3	3	rno-miR-5132-5p	Srgap3	rno04360:Axon guidance	PC3
circSlc39a10-4.2	Striatum	PC1, PC2, PC3	3	rno-miR-5132-5p	L1cam	rno04360:Axon guidance	PC3
circSlc39a10-4.2	Striatum	PC1, PC2, PC3	3	rno-miR-3562	Cacna1c	rno05031:Amphetamine addiction	PC3
circSlc39a10-4.2	Striatum	PC1, PC2, PC3	3	rno-miR-3562	Gria4	rno05031:Amphetamine addiction	PC3
circSlc39a10-4.2	Striatum	PC1, PC2, PC3	3	rno-miR-3562	Prkcb	rno05031:Amphetamine addiction	PC3
circSlc39a10-4.2	Striatum	PC1, PC2, PC3	3	rno-miR-3562	Grin1	rno05031:Amphetamine addiction	PC3
circSlc39a10-4.2	Striatum	PC1, PC2, PC3	3	rno-miR-3562	Camk2a	rno05031:Amphetamine addiction	PC3
circSlc39a10-4.2	Striatum	PC1, PC2, PC3	3	rno-miR-3562	Arc	rno05031:Amphetamine addiction	PC3
circSlc39a10-4.2	Striatum	PC1, PC2, PC3	3	rno-miR-5132-5p	Cacna1c	rno05031:Amphetamine addiction	PC3
circSlc39a10-4.2	Striatum	PC1, PC2, PC3	3	rno-miR-5132-5p	Grin3a	rno05031:Amphetamine addiction	PC3
circSlc39a10-4.2	Striatum	PC1, PC2, PC3	3	rno-miR-3562	Iqgap1	rno04520:Adherens junction	PC2
circSlc39a10-4.2	Striatum	PC1, PC2, PC3	3	rno-miR-3562	Cdh5	rno04520:Adherens junction	PC2
circSlc39a10-4.2	Striatum	PC1, PC2, PC3	3	rno-miR-5132-5p	Vcl	rno04520:Adherens junction	PC2
circSlc39a10-4.2	Striatum	PC1, PC2, PC3	3	rno-miR-3562	Nfatc3	rno05235:PD-L1 expression and PD-1 checkpoint pathway in cancer	PC1
circSlc39a10-4.2	Striatum	PC1, PC2, PC3	3	rno-miR-3562	Ifngr2	rno05235:PD-L1 expression and PD-1 checkpoint pathway in cancer	PC1
circSlc39a10-4.2	Striatum	PC1, PC2, PC3	3	rno-miR-3562	Myd88	rno05235:PD-L1 expression and PD-1 checkpoint pathway in cancer	PC1
circSlc39a10-4.2	Striatum	PC1, PC2, PC3	3	rno-miR-5132-5p	Alk	rno05235:PD-L1 expression and PD-1 checkpoint pathway in cancer	PC1
circSlc39a10-4.2	Striatum	PC1, PC2, PC3	3	rno-miR-3562	Tead3	rno04390:Hippo signaling pathway	PC3
circSlc39a10-4.2	Striatum	PC1, PC2, PC3	3	rno-miR-3562	Apc2	rno04390:Hippo signaling pathway	PC3
circSlc39a10-4.2	Striatum	PC1, PC2, PC3	3	rno-miR-3562	Lats1	rno04390:Hippo signaling pathway	PC3
circSlc39a10-4.2	Striatum	PC1, PC2, PC3	3	rno-miR-3562	Serpine1	rno04390:Hippo signaling pathway	PC3
circSlc39a10-4.2	Striatum	PC1, PC2, PC3	3	rno-miR-5132-5p	Apc2	rno04390:Hippo signaling pathway	PC3
circSlc39a10-4.2	Striatum	PC1, PC2, PC3	3	rno-miR-3562	Col4a1	rno05222:Small cell lung cancer	PC3
circSlc39a10-4.2	Striatum	PC1, PC2, PC3	3	rno-miR-3562	Lama5	rno05222:Small cell lung cancer	PC3
circSlc39a10-4.2	Striatum	PC1, PC2, PC3	3	rno-miR-3562	Casp9	rno05222:Small cell lung cancer	PC3
circSlc39a10-4.2	Striatum	PC1, PC2, PC3	3	rno-miR-3562	Rxrg	rno05222:Small cell lung cancer	PC3
circSlc39a10-4.2	Striatum	PC1, PC2, PC3	3	rno-miR-5132-5p	Col4a1	rno05222:Small cell lung cancer	PC3
circSlc39a10-4.2	Striatum	PC1, PC2, PC3	3	rno-miR-5132-5p	Lamc3	rno05222:Small cell lung cancer	PC3
circSlc39a10-4.2	Striatum	PC1, PC2, PC3	3	rno-miR-3562	Rac2	rno04650:Natural killer cell mediated cytotoxicity	PC1
circSlc39a10-4.2	Striatum	PC1, PC2, PC3	3	rno-miR-3562	Ifngr2	rno04650:Natural killer cell mediated cytotoxicity	PC1
circSlc39a10-4.2	Striatum	PC1, PC2, PC3	3	rno-miR-3562	Prkcb	rno04650:Natural killer cell mediated cytotoxicity	PC1
circSlc39a10-4.2	Striatum	PC1, PC2, PC3	3	rno-miR-3562	Icam1	rno04650:Natural killer cell mediated cytotoxicity	PC1
circSlc39a10-4.2	Striatum	PC1, PC2, PC3	3	rno-miR-3562	Vav2	rno04650:Natural killer cell mediated cytotoxicity	PC1
circSlc39a10-4.2	Striatum	PC1, PC2, PC3	3	rno-miR-5132-5p	Vav2	rno04650:Natural killer cell mediated cytotoxicity	PC1
circSlc39a10-4.2	Striatum	PC1, PC2, PC3	3	rno-miR-3562	Itpr3	rno04210:Apoptosis	PC1
circSlc39a10-4.2	Striatum	PC1, PC2, PC3	3	rno-miR-3562	Casp9	rno04210:Apoptosis	PC1
circSlc39a10-4.2	Striatum	PC1, PC2, PC3	3	rno-miR-3562	Ctsd	rno04210:Apoptosis	PC1
circSlc39a10-4.2	Striatum	PC1, PC2, PC3	3	rno-miR-5132-5p	Itpr1	rno04210:Apoptosis	PC1
circSlc39a10-4.2	Striatum	PC1, PC2, PC3	3	rno-miR-5132-5p	Hrk	rno04210:Apoptosis	PC1
circSlc39a10-4.2	Striatum	PC1, PC2, PC3	3	rno-miR-5132-5p	Ctsd	rno04210:Apoptosis	PC1
circSlc39a10-4.2	Striatum	PC1, PC2, PC3	3	rno-miR-3562	Rac2	rno05212:Pancreatic cancer	PC1
circSlc39a10-4.2	Striatum	PC1, PC2, PC3	3	rno-miR-3562	Erbb2	rno05212:Pancreatic cancer	PC1
circSlc39a10-4.2	Striatum	PC1, PC2, PC3	3	rno-miR-3562	Casp9	rno05212:Pancreatic cancer	PC1
circSlc39a10-4.2	Striatum	PC1, PC2, PC3	3	rno-miR-5132-5p	Erbb2	rno05212:Pancreatic cancer	PC1
circSlc39a10-4.2	Striatum	PC1, PC2, PC3	3	rno-miR-3562	Apc2	rno05213:Endometrial cancer	PC1
circSlc39a10-4.2	Striatum	PC1, PC2, PC3	3	rno-miR-3562	Erbb2	rno05213:Endometrial cancer	PC1
circSlc39a10-4.2	Striatum	PC1, PC2, PC3	3	rno-miR-3562	Casp9	rno05213:Endometrial cancer	PC1
circSlc39a10-4.2	Striatum	PC1, PC2, PC3	3	rno-miR-3562	Foxo3	rno05213:Endometrial cancer	PC1
circSlc39a10-4.2	Striatum	PC1, PC2, PC3	3	rno-miR-5132-5p	Apc2	rno05213:Endometrial cancer	PC1
circSlc39a10-4.2	Striatum	PC1, PC2, PC3	3	rno-miR-5132-5p	Erbb2	rno05213:Endometrial cancer	PC1
circSlc39a10-4.2	Striatum	PC1, PC2, PC3	3	rno-miR-3562	Prkcb	rno01521:EGFR tyrosine kinase inhibitor resistance	PC3
circSlc39a10-4.2	Striatum	PC1, PC2, PC3	3	rno-miR-3562	Erbb2	rno01521:EGFR tyrosine kinase inhibitor resistance	PC3
circSlc39a10-4.2	Striatum	PC1, PC2, PC3	3	rno-miR-3562	Foxo3	rno01521:EGFR tyrosine kinase inhibitor resistance	PC3
circSlc39a10-4.2	Striatum	PC1, PC2, PC3	3	rno-miR-5132-5p	Erbb2	rno01521:EGFR tyrosine kinase inhibitor resistance	PC3
circSlc39a10-4.2	Striatum	PC1, PC2, PC3	3	rno-miR-3562	Adcy3	rno04371:Apelin signaling pathway	PC1
circSlc39a10-4.2	Striatum	PC1, PC2, PC3	3	rno-miR-3562	Nos1	rno04371:Apelin signaling pathway	PC1
circSlc39a10-4.2	Striatum	PC1, PC2, PC3	3	rno-miR-3562	Sphk1	rno04371:Apelin signaling pathway	PC1
circSlc39a10-4.2	Striatum	PC1, PC2, PC3	3	rno-miR-3562	Serpine1	rno04371:Apelin signaling pathway	PC1
circSlc39a10-4.2	Striatum	PC1, PC2, PC3	3	rno-miR-3562	Itpr3	rno04371:Apelin signaling pathway	PC1
circSlc39a10-4.2	Striatum	PC1, PC2, PC3	3	rno-miR-5132-5p	Adcy3	rno04371:Apelin signaling pathway	PC1
circSlc39a10-4.2	Striatum	PC1, PC2, PC3	3	rno-miR-5132-5p	Itpr1	rno04371:Apelin signaling pathway	PC1
circSlc39a10-4.2	Striatum	PC1, PC2, PC3	3	rno-miR-5132-5p	Nos3	rno04371:Apelin signaling pathway	PC1
circSlc39a10-4.2	Striatum	PC1, PC2, PC3	3	rno-miR-3562	Apc2	rno05217:Basal cell carcinoma	PC3
circSlc39a10-4.2	Striatum	PC1, PC2, PC3	3	rno-miR-3562	Ptch1	rno05217:Basal cell carcinoma	PC3
circSlc39a10-4.2	Striatum	PC1, PC2, PC3	3	rno-miR-5132-5p	Apc2	rno05217:Basal cell carcinoma	PC3
circSlc39a10-4.2	Striatum	PC1, PC2, PC3	3	rno-miR-3562	Adcy3	rno01522:Endocrine resistance	PC1
circSlc39a10-4.2	Striatum	PC1, PC2, PC3	3	rno-miR-3562	Erbb2	rno01522:Endocrine resistance	PC1
circSlc39a10-4.2	Striatum	PC1, PC2, PC3	3	rno-miR-5132-5p	Adcy3	rno01522:Endocrine resistance	PC1
circSlc39a10-4.2	Striatum	PC1, PC2, PC3	3	rno-miR-5132-5p	Erbb2	rno01522:Endocrine resistance	PC1
circSlc39a10-4.2	Striatum	PC1, PC2, PC3	3	rno-miR-3562	Adcy3	rno04918:Thyroid hormone synthesis	PC3
circSlc39a10-4.2	Striatum	PC1, PC2, PC3	3	rno-miR-3562	Prkcb	rno04918:Thyroid hormone synthesis	PC3
circSlc39a10-4.2	Striatum	PC1, PC2, PC3	3	rno-miR-3562	Atp1a2	rno04918:Thyroid hormone synthesis	PC3
circSlc39a10-4.2	Striatum	PC1, PC2, PC3	3	rno-miR-3562	Itpr3	rno04918:Thyroid hormone synthesis	PC3
circSlc39a10-4.2	Striatum	PC1, PC2, PC3	3	rno-miR-5132-5p	Adcy3	rno04918:Thyroid hormone synthesis	PC3
circSlc39a10-4.2	Striatum	PC1, PC2, PC3	3	rno-miR-5132-5p	Itpr1	rno04918:Thyroid hormone synthesis	PC3
circSlc39a10-4.2	Striatum	PC1, PC2, PC3	3	rno-miR-3562	C2	rno04936:Alcoholic liver disease	PC1
circSlc39a10-4.2	Striatum	PC1, PC2, PC3	3	rno-miR-3562	Lpin3	rno04936:Alcoholic liver disease	PC1
circSlc39a10-4.2	Striatum	PC1, PC2, PC3	3	rno-miR-3562	Cpt1c	rno04936:Alcoholic liver disease	PC1
circSlc39a10-4.2	Striatum	PC1, PC2, PC3	3	rno-miR-3562	Foxo3	rno04936:Alcoholic liver disease	PC1
circSlc39a10-4.2	Striatum	PC1, PC2, PC3	3	rno-miR-3562	Myd88	rno04936:Alcoholic liver disease	PC1
circSlc39a10-4.2	Striatum	PC1, PC2, PC3	3	rno-miR-5132-5p	C1qa	rno04936:Alcoholic liver disease	PC1
circSlc39a10-4.2	Striatum	PC1, PC2, PC3	3	rno-miR-3562	Col4a1	rno05146:Amoebiasis	PC1
circSlc39a10-4.2	Striatum	PC1, PC2, PC3	3	rno-miR-3562	Prkcb	rno05146:Amoebiasis	PC1
circSlc39a10-4.2	Striatum	PC1, PC2, PC3	3	rno-miR-3562	Lama5	rno05146:Amoebiasis	PC1
circSlc39a10-4.2	Striatum	PC1, PC2, PC3	3	rno-miR-5132-5p	Col4a1	rno05146:Amoebiasis	PC1
circSlc39a10-4.2	Striatum	PC1, PC2, PC3	3	rno-miR-5132-5p	Vcl	rno05146:Amoebiasis	PC1
circSlc39a10-4.2	Striatum	PC1, PC2, PC3	3	rno-miR-5132-5p	Lamc3	rno05146:Amoebiasis	PC1
circSlc39a10-4.2	Striatum	PC1, PC2, PC3	3	rno-miR-3562	Ifngr2	rno05145:Toxoplasmosis	PC1
circSlc39a10-4.2	Striatum	PC1, PC2, PC3	3	rno-miR-3562	Lama5	rno05145:Toxoplasmosis	PC1
circSlc39a10-4.2	Striatum	PC1, PC2, PC3	3	rno-miR-3562	Casp9	rno05145:Toxoplasmosis	PC1
circSlc39a10-4.2	Striatum	PC1, PC2, PC3	3	rno-miR-3562	Myd88	rno05145:Toxoplasmosis	PC1
circSlc39a10-4.2	Striatum	PC1, PC2, PC3	3	rno-miR-5132-5p	Lamc3	rno05145:Toxoplasmosis	PC1
circSlc39a10-4.2	Striatum	PC1, PC2, PC3	3	rno-miR-3562	Il6st	rno05167:Kaposi sarcoma-associated herpesvirus infection	PC1
circSlc39a10-4.2	Striatum	PC1, PC2, PC3	3	rno-miR-3562	Nfatc3	rno05167:Kaposi sarcoma-associated herpesvirus infection	PC1
circSlc39a10-4.2	Striatum	PC1, PC2, PC3	3	rno-miR-3562	Atg14	rno05167:Kaposi sarcoma-associated herpesvirus infection	PC1
circSlc39a10-4.2	Striatum	PC1, PC2, PC3	3	rno-miR-3562	Icam1	rno05167:Kaposi sarcoma-associated herpesvirus infection	PC1
circSlc39a10-4.2	Striatum	PC1, PC2, PC3	3	rno-miR-3562	Itpr3	rno05167:Kaposi sarcoma-associated herpesvirus infection	PC1
circSlc39a10-4.2	Striatum	PC1, PC2, PC3	3	rno-miR-3562	Eif2ak2	rno05167:Kaposi sarcoma-associated herpesvirus infection	PC1
circSlc39a10-4.2	Striatum	PC1, PC2, PC3	3	rno-miR-3562	Casp9	rno05167:Kaposi sarcoma-associated herpesvirus infection	PC1
circSlc39a10-4.2	Striatum	PC1, PC2, PC3	3	rno-miR-3562	Zfp36	rno05167:Kaposi sarcoma-associated herpesvirus infection	PC1
circSlc39a10-4.2	Striatum	PC1, PC2, PC3	3	rno-miR-5132-5p	Il6st	rno05167:Kaposi sarcoma-associated herpesvirus infection	PC1
circSlc39a10-4.2	Striatum	PC1, PC2, PC3	3	rno-miR-5132-5p	Itpr1	rno05167:Kaposi sarcoma-associated herpesvirus infection	PC1
circSlc39a10-4.2	Striatum	PC1, PC2, PC3	3	rno-miR-3562	Nfatc3	rno04148:Efferocytosis	PC3
circSlc39a10-4.2	Striatum	PC1, PC2, PC3	3	rno-miR-3562	Sphk1	rno04148:Efferocytosis	PC3
circSlc39a10-4.2	Striatum	PC1, PC2, PC3	3	rno-miR-3562	Camk2a	rno04148:Efferocytosis	PC3
circSlc39a10-4.2	Striatum	PC1, PC2, PC3	3	rno-miR-3562	Cpt1c	rno04148:Efferocytosis	PC3
circSlc39a10-4.2	Striatum	PC1, PC2, PC3	3	rno-miR-5132-5p	Pla2g6	rno04148:Efferocytosis	PC3
circSlc39a10-4.2	Striatum	PC1, PC2, PC3	3	rno-miR-5132-5p	C1qa	rno04148:Efferocytosis	PC3
circSlc39a10-4.2	Striatum	PC1, PC2, PC3	3	rno-miR-5132-5p	Ppard	rno04148:Efferocytosis	PC3
circSlc39a10-4.2	Striatum	PC1, PC2, PC3	3	rno-miR-3562	Rac2	rno05231:Choline metabolism in cancer	PC1
circSlc39a10-4.2	Striatum	PC1, PC2, PC3	3	rno-miR-3562	Pla2g4b	rno05231:Choline metabolism in cancer	PC1
circSlc39a10-4.2	Striatum	PC1, PC2, PC3	3	rno-miR-3562	Dgkz	rno05231:Choline metabolism in cancer	PC1
circSlc39a10-4.2	Striatum	PC1, PC2, PC3	3	rno-miR-3562	Prkcb	rno05231:Choline metabolism in cancer	PC1
circSlc39a10-4.2	Striatum	PC1, PC2, PC3	3	rno-miR-3562	Plpp1	rno05231:Choline metabolism in cancer	PC1
circSlc39a10-4.2	Striatum	PC1, PC2, PC3	3	rno-miR-5132-5p	Pip5k1c	rno05231:Choline metabolism in cancer	PC1
circSlc39a10-4.2	Striatum	PC1, PC2, PC3	3	rno-miR-5132-5p	Pla2g4b	rno05231:Choline metabolism in cancer	PC1
circSlc39a10-4.2	Striatum	PC1, PC2, PC3	3	rno-miR-5132-5p	Dgkz	rno05231:Choline metabolism in cancer	PC1
circSlc39a10-4.2	Striatum	PC1, PC2, PC3	3	rno-miR-3562	Nfatc3	rno04218:Cellular senescence	PC1
circSlc39a10-4.2	Striatum	PC1, PC2, PC3	3	rno-miR-3562	Serpine1	rno04218:Cellular senescence	PC1
circSlc39a10-4.2	Striatum	PC1, PC2, PC3	3	rno-miR-3562	Itpr3	rno04218:Cellular senescence	PC1
circSlc39a10-4.2	Striatum	PC1, PC2, PC3	3	rno-miR-3562	Foxo3	rno04218:Cellular senescence	PC1
circSlc39a10-4.2	Striatum	PC1, PC2, PC3	3	rno-miR-5132-5p	Itpr1	rno04218:Cellular senescence	PC1
circSlc39a10-4.2	Striatum	PC1, PC2, PC3	3	rno-miR-3562	C2	rno05133:Pertussis	PC1
circSlc39a10-4.2	Striatum	PC1, PC2, PC3	3	rno-miR-3562	Itga5	rno05133:Pertussis	PC1
circSlc39a10-4.2	Striatum	PC1, PC2, PC3	3	rno-miR-3562	Myd88	rno05133:Pertussis	PC1
circSlc39a10-4.2	Striatum	PC1, PC2, PC3	3	rno-miR-5132-5p	C1qa	rno05133:Pertussis	PC1
circSlc39a10-4.2	Striatum	PC1, PC2, PC3	3	rno-miR-5132-5p	Itga5	rno05133:Pertussis	PC1
circWdr91-9.2	Frontal cortex	PC1, PC2, PC3	3	rno-miR-326-3p	Grin2a	rno04724:Glutamatergic synapse	PC3
circSlc8a2-7.4	Frontal cortex	PC1, PC2, PC3	3	rno-miR-326-3p	Grin2a	rno04724:Glutamatergic synapse	PC3
circWdr91-9.2	Frontal cortex	PC1, PC2, PC3	3	rno-miR-326-3p	Grin3a	rno04724:Glutamatergic synapse	PC3
circSlc8a2-7.4	Frontal cortex	PC1, PC2, PC3	3	rno-miR-326-3p	Grin3a	rno04724:Glutamatergic synapse	PC3
circWdr91-9.2	Frontal cortex	PC1, PC2, PC3	3	rno-miR-326-3p	Slc38a3	rno04724:Glutamatergic synapse	PC3
circSlc8a2-7.4	Frontal cortex	PC1, PC2, PC3	3	rno-miR-326-3p	Slc38a3	rno04724:Glutamatergic synapse	PC3
circWdr91-9.2	Frontal cortex	PC1, PC2, PC3	3	rno-miR-330-5p	Grin3a	rno04724:Glutamatergic synapse	PC3
circSlc8a2-7.4	Frontal cortex	PC1, PC2, PC3	3	rno-miR-330-5p	Grin3a	rno04724:Glutamatergic synapse	PC3
circWdr91-9.2	Frontal cortex	PC1, PC2, PC3	3	rno-miR-330-5p	Adcy7	rno04724:Glutamatergic synapse	PC3
circSlc8a2-7.4	Frontal cortex	PC1, PC2, PC3	3	rno-miR-330-5p	Adcy7	rno04724:Glutamatergic synapse	PC3
circWdr91-9.2	Frontal cortex	PC1, PC2, PC3	3	rno-miR-330-5p	Slc38a3	rno04724:Glutamatergic synapse	PC3
circSlc8a2-7.4	Frontal cortex	PC1, PC2, PC3	3	rno-miR-330-5p	Slc38a3	rno04724:Glutamatergic synapse	PC3
circEif3b-13.3	Frontal cortex	PC1, PC2, PC3	3	rno-miR-23a-5p	Shank1	rno04724:Glutamatergic synapse	PC3
circEif3b-13.3	Frontal cortex	PC1, PC2, PC3	3	rno-miR-23a-5p	Mapk3	rno04724:Glutamatergic synapse	PC3
circRtn4rl2-2.2	Frontal cortex	PC1, PC2, PC3	3	rno-miR-93-3p	Grin2c	rno04724:Glutamatergic synapse	PC3
circPsd2-13.8	Frontal cortex	PC1, PC3	2	rno-miR-204-3p	Grin3a	rno04724:Glutamatergic synapse	PC3
circWdr91-9.2	Frontal cortex	PC1, PC2, PC3	3	rno-miR-212-5p	Homer2	rno04724:Glutamatergic synapse	PC3
circPtprj-11.3	Frontal cortex	PC1, PC2, PC3	3	rno-miR-383-3p	Cacna1d	rno04724:Glutamatergic synapse	PC3
circDclk3-2.2	Frontal cortex	PC1, PC2, PC3	3	rno-miR-505-5p	Grin1	rno04724:Glutamatergic synapse	PC3
circDclk3-2.2	Frontal cortex	PC1, PC2, PC3	3	rno-miR-505-5p	Adcy4	rno04724:Glutamatergic synapse	PC3
circDclk3-2.2	Frontal cortex	PC1, PC2, PC3	3	rno-miR-505-5p	Shank2	rno04724:Glutamatergic synapse	PC3
circKdm6b-17.17	Frontal cortex	PC1, PC2, PC3	3	rno-miR-874-5p	Prkca	rno04724:Glutamatergic synapse	PC3
circKdm6b-17.17	Frontal cortex	PC1, PC2, PC3	3	rno-miR-874-5p	Dlgap1	rno04724:Glutamatergic synapse	PC3
circCamk2a-15.14	Frontal cortex	PC1, PC2, PC3	3	rno-miR-455-3p	Grik5	rno04724:Glutamatergic synapse	PC3
circSpsb1-2.2	Frontal cortex	PC1, PC2, PC3	3	rno-miR-615	Grik5	rno04724:Glutamatergic synapse	PC3
circSpsb1-2.2	Frontal cortex	PC1, PC2, PC3	3	rno-miR-615	Grin2c	rno04724:Glutamatergic synapse	PC3
circSpsb1-2.2	Frontal cortex	PC1, PC2, PC3	3	rno-miR-615	Shank1	rno04724:Glutamatergic synapse	PC3
circSpsb1-2.2	Frontal cortex	PC1, PC2, PC3	3	rno-miR-615	Shank3	rno04724:Glutamatergic synapse	PC3
circSpsb1-2.2	Frontal cortex	PC1, PC2, PC3	3	rno-miR-615	Adcy5	rno04724:Glutamatergic synapse	PC3
circSpsb1-2.2	Frontal cortex	PC1, PC2, PC3	3	rno-miR-615	Grin2d	rno04724:Glutamatergic synapse	PC3
circSpsb1-2.2	Frontal cortex	PC1, PC2, PC3	3	rno-miR-615	Pld2	rno04724:Glutamatergic synapse	PC3
circSpsb1-2.2	Frontal cortex	PC1, PC2, PC3	3	rno-miR-615	Dlg4	rno04724:Glutamatergic synapse	PC3
circSpsb1-2.2	Frontal cortex	PC1, PC2, PC3	3	rno-miR-615	Shank2	rno04724:Glutamatergic synapse	PC3
circFgfr1-12.9	Frontal cortex	PC1, PC2, PC3	3	rno-miR-665	Pla2g4b	rno04724:Glutamatergic synapse	PC3
circFgfr1-12.10	Both tissues	PC1, PC2, PC3	3	rno-miR-665	Pla2g4b	rno04724:Glutamatergic synapse	PC3
circAtp2b2-4.4	Frontal cortex	PC1, PC2, PC3	3	rno-miR-665	Pla2g4b	rno04724:Glutamatergic synapse	PC3
circFgfr1-12.9	Frontal cortex	PC1, PC2, PC3	3	rno-miR-665	Shank1	rno04724:Glutamatergic synapse	PC3
circFgfr1-12.10	Both tissues	PC1, PC2, PC3	3	rno-miR-665	Shank1	rno04724:Glutamatergic synapse	PC3
circAtp2b2-4.4	Frontal cortex	PC1, PC2, PC3	3	rno-miR-665	Shank1	rno04724:Glutamatergic synapse	PC3
circFhod3-18.17	Frontal cortex	PC1, PC2, PC3	3	rno-miR-667-5p	Grm3	rno04724:Glutamatergic synapse	PC3
circFhod3-18.17	Frontal cortex	PC1, PC2, PC3	3	rno-miR-667-5p	Adcy1	rno04724:Glutamatergic synapse	PC3
circFhod3-18.17	Frontal cortex	PC1, PC2, PC3	3	rno-miR-667-5p	Shank1	rno04724:Glutamatergic synapse	PC3
circFhod3-18.17	Frontal cortex	PC1, PC2, PC3	3	rno-miR-667-5p	Mapk1	rno04724:Glutamatergic synapse	PC3
circNcan-8.8	Frontal cortex	PC1, PC2, PC3	3	rno-miR-3562	Pla2g4b	rno04724:Glutamatergic synapse	PC3
circLdlr-5.2	Frontal cortex	PC1, PC2, PC3	3	rno-miR-3593-5p	Dlgap1	rno04724:Glutamatergic synapse	PC3
circRasgrf2-19.3	Frontal cortex	PC1, PC2, PC3	3	rno-miR-3593-5p	Dlgap1	rno04724:Glutamatergic synapse	PC3
circRasgrf2-10.3	Frontal cortex	PC1, PC2, PC3	3	rno-miR-3593-5p	Dlgap1	rno04724:Glutamatergic synapse	PC3
circLdlr-5.2	Frontal cortex	PC1, PC2, PC3	3	rno-miR-3593-5p	Grin2c	rno04724:Glutamatergic synapse	PC3
circRasgrf2-19.3	Frontal cortex	PC1, PC2, PC3	3	rno-miR-3593-5p	Grin2c	rno04724:Glutamatergic synapse	PC3
circRasgrf2-10.3	Frontal cortex	PC1, PC2, PC3	3	rno-miR-3593-5p	Grin2c	rno04724:Glutamatergic synapse	PC3
circLdlr-5.2	Frontal cortex	PC1, PC2, PC3	3	rno-miR-3593-5p	Gria1	rno04724:Glutamatergic synapse	PC3
circRasgrf2-19.3	Frontal cortex	PC1, PC2, PC3	3	rno-miR-3593-5p	Gria1	rno04724:Glutamatergic synapse	PC3
circRasgrf2-10.3	Frontal cortex	PC1, PC2, PC3	3	rno-miR-3593-5p	Gria1	rno04724:Glutamatergic synapse	PC3
circLdlr-5.2	Frontal cortex	PC1, PC2, PC3	3	rno-miR-3593-5p	Grin2d	rno04724:Glutamatergic synapse	PC3
circRasgrf2-19.3	Frontal cortex	PC1, PC2, PC3	3	rno-miR-3593-5p	Grin2d	rno04724:Glutamatergic synapse	PC3
circRasgrf2-10.3	Frontal cortex	PC1, PC2, PC3	3	rno-miR-3593-5p	Grin2d	rno04724:Glutamatergic synapse	PC3
circLdlr-5.2	Frontal cortex	PC1, PC2, PC3	3	rno-miR-3593-5p	Slc17a7	rno04724:Glutamatergic synapse	PC3
circRasgrf2-19.3	Frontal cortex	PC1, PC2, PC3	3	rno-miR-3593-5p	Slc17a7	rno04724:Glutamatergic synapse	PC3
circRasgrf2-10.3	Frontal cortex	PC1, PC2, PC3	3	rno-miR-3593-5p	Slc17a7	rno04724:Glutamatergic synapse	PC3
circLdlr-5.2	Frontal cortex	PC1, PC2, PC3	3	rno-miR-3593-5p	Slc1a6	rno04724:Glutamatergic synapse	PC3
circRasgrf2-19.3	Frontal cortex	PC1, PC2, PC3	3	rno-miR-3593-5p	Slc1a6	rno04724:Glutamatergic synapse	PC3
circRasgrf2-10.3	Frontal cortex	PC1, PC2, PC3	3	rno-miR-3593-5p	Slc1a6	rno04724:Glutamatergic synapse	PC3
circVcl-18.12	Frontal cortex	PC1, PC2, PC3	3	rno-miR-1199-5p	Cacna1d	rno04724:Glutamatergic synapse	PC3
circVcl-18.12	Frontal cortex	PC1, PC2, PC3	3	rno-miR-1199-5p	Grm1	rno04724:Glutamatergic synapse	PC3
circVcl-18.12	Frontal cortex	PC1, PC2, PC3	3	rno-miR-1199-5p	Shank2	rno04724:Glutamatergic synapse	PC3
circTmem2-10.2	Frontal cortex	PC1, PC2, PC3	3	rno-miR-1199-3p	Dlgap1	rno04724:Glutamatergic synapse	PC3
circTmem2-10.2	Frontal cortex	PC1, PC2, PC3	3	rno-miR-1199-3p	Homer2	rno04724:Glutamatergic synapse	PC3
circVcl-18.12	Frontal cortex	PC1, PC2, PC3	3	rno-miR-344g	Shank1	rno04724:Glutamatergic synapse	PC3
circRtn4rl2-2.2	Frontal cortex	PC1, PC2, PC3	3	rno-miR-344g	Shank1	rno04724:Glutamatergic synapse	PC3
circAdamts9-27.22	Both tissues	PC1, PC2, PC3	3	rno-miR-6334	Plcb1	rno04724:Glutamatergic synapse	PC3
circAdamts9-27.22	Both tissues	PC1, PC2, PC3	3	rno-miR-6334	Grin2c	rno04724:Glutamatergic synapse	PC3
circWdr91-9.2	Frontal cortex	PC1, PC2, PC3	3	rno-miR-149-5p	Grin3a	rno04724:Glutamatergic synapse	PC3
circWdr91-9.2	Frontal cortex	PC1, PC2, PC3	3	rno-miR-149-5p	Pld2	rno04724:Glutamatergic synapse	PC3
circWdr91-9.2	Frontal cortex	PC1, PC2, PC3	3	rno-miR-330-5p	Adcy7	rno04934:Cushing syndrome	PC3
circSlc8a2-7.4	Frontal cortex	PC1, PC2, PC3	3	rno-miR-330-5p	Adcy7	rno04934:Cushing syndrome	PC3
circWdr91-9.2	Frontal cortex	PC1, PC2, PC3	3	rno-miR-330-5p	Cacna1h	rno04934:Cushing syndrome	PC3
circSlc8a2-7.4	Frontal cortex	PC1, PC2, PC3	3	rno-miR-330-5p	Cacna1h	rno04934:Cushing syndrome	PC3
circEif3b-13.3	Frontal cortex	PC1, PC2, PC3	3	rno-miR-23a-5p	Creb3l1	rno04934:Cushing syndrome	PC3
circEif3b-13.3	Frontal cortex	PC1, PC2, PC3	3	rno-miR-23a-5p	Apc2	rno04934:Cushing syndrome	PC3
circEif3b-13.3	Frontal cortex	PC1, PC2, PC3	3	rno-miR-23a-5p	Mapk3	rno04934:Cushing syndrome	PC3
circVcl-18.12	Frontal cortex	PC1, PC2, PC3	3	rno-miR-125b-2-3p	Wnt7a	rno04934:Cushing syndrome	PC3
circAtp2b2-4.4	Frontal cortex	PC1, PC2, PC3	3	rno-miR-194-3p	Camk2b	rno04934:Cushing syndrome	PC3
circPtprj-11.3	Frontal cortex	PC1, PC2, PC3	3	rno-miR-383-3p	Cacna1d	rno04934:Cushing syndrome	PC3
circFhod3-18.18	Frontal cortex	PC1, PC3	2	rno-miR-485-5p	Fzd4	rno04934:Cushing syndrome	PC3
circFhod3-18.17	Frontal cortex	PC1, PC2, PC3	3	rno-miR-485-5p	Fzd4	rno04934:Cushing syndrome	PC3
circFhod3-18.18	Frontal cortex	PC1, PC3	2	rno-miR-485-5p	Cacna1h	rno04934:Cushing syndrome	PC3
circFhod3-18.17	Frontal cortex	PC1, PC2, PC3	3	rno-miR-485-5p	Cacna1h	rno04934:Cushing syndrome	PC3
circDclk3-2.2	Frontal cortex	PC1, PC2, PC3	3	rno-miR-505-5p	Adcy4	rno04934:Cushing syndrome	PC3
circDclk3-2.2	Frontal cortex	PC1, PC2, PC3	3	rno-miR-505-5p	Nr4a1	rno04934:Cushing syndrome	PC3
circKdm6b-17.17	Frontal cortex	PC1, PC2, PC3	3	rno-miR-874-5p	Wdr5	rno04934:Cushing syndrome	PC3
circCamk2a-15.14	Frontal cortex	PC1, PC2, PC3	3	rno-miR-455-3p	Camk2a	rno04934:Cushing syndrome	PC3
circSpsb1-2.2	Frontal cortex	PC1, PC2, PC3	3	rno-miR-615	Cdkn1a	rno04934:Cushing syndrome	PC3
circSpsb1-2.2	Frontal cortex	PC1, PC2, PC3	3	rno-miR-615	Camk2b	rno04934:Cushing syndrome	PC3
circSpsb1-2.2	Frontal cortex	PC1, PC2, PC3	3	rno-miR-615	Adcy5	rno04934:Cushing syndrome	PC3
circSpsb1-2.2	Frontal cortex	PC1, PC2, PC3	3	rno-miR-615	Cdk2	rno04934:Cushing syndrome	PC3
circFgfr1-12.9	Frontal cortex	PC1, PC2, PC3	3	rno-miR-665	Creb3l1	rno04934:Cushing syndrome	PC3
circFgfr1-12.10	Both tissues	PC1, PC2, PC3	3	rno-miR-665	Creb3l1	rno04934:Cushing syndrome	PC3
circAtp2b2-4.4	Frontal cortex	PC1, PC2, PC3	3	rno-miR-665	Creb3l1	rno04934:Cushing syndrome	PC3
circFgfr1-12.9	Frontal cortex	PC1, PC2, PC3	3	rno-miR-665	Agt	rno04934:Cushing syndrome	PC3
circFgfr1-12.10	Both tissues	PC1, PC2, PC3	3	rno-miR-665	Agt	rno04934:Cushing syndrome	PC3
circAtp2b2-4.4	Frontal cortex	PC1, PC2, PC3	3	rno-miR-665	Agt	rno04934:Cushing syndrome	PC3
circFhod3-18.17	Frontal cortex	PC1, PC2, PC3	3	rno-miR-667-5p	Creb3l2	rno04934:Cushing syndrome	PC3
circFhod3-18.17	Frontal cortex	PC1, PC2, PC3	3	rno-miR-667-5p	Adcy1	rno04934:Cushing syndrome	PC3
circFhod3-18.17	Frontal cortex	PC1, PC2, PC3	3	rno-miR-667-5p	Mapk1	rno04934:Cushing syndrome	PC3
circCamk2a-15.14	Frontal cortex	PC1, PC2, PC3	3	rno-miR-764-3p	Wdr5	rno04934:Cushing syndrome	PC3
circCamk2a-15.14	Frontal cortex	PC1, PC2, PC3	3	rno-miR-764-3p	Wnt9a	rno04934:Cushing syndrome	PC3
circCamk2a-15.14	Frontal cortex	PC1, PC2, PC3	3	rno-miR-764-3p	Camk2a	rno04934:Cushing syndrome	PC3
circCamk2a-15.14	Frontal cortex	PC1, PC2, PC3	3	rno-miR-764-3p	Nr4a1	rno04934:Cushing syndrome	PC3
circNcan-8.8	Frontal cortex	PC1, PC2, PC3	3	rno-miR-3562	Cacna1h	rno04934:Cushing syndrome	PC3
circLdlr-5.2	Frontal cortex	PC1, PC2, PC3	3	rno-miR-3574	Fzd9	rno04934:Cushing syndrome	PC3
circVcl-18.12	Frontal cortex	PC1, PC2, PC3	3	rno-miR-1199-5p	Cacna1d	rno04934:Cushing syndrome	PC3
circTmem2-10.2	Frontal cortex	PC1, PC2, PC3	3	rno-miR-1199-3p	Fzd9	rno04934:Cushing syndrome	PC3
circAdamts9-27.22	Both tissues	PC1, PC2, PC3	3	rno-miR-6334	Plcb1	rno04934:Cushing syndrome	PC3
circAdamts9-27.22	Both tissues	PC1, PC2, PC3	3	rno-miR-6334	Apc2	rno04934:Cushing syndrome	PC3
circChd7-3.2	Frontal cortex	PC1, PC2, PC3	3	rno-miR-7578	Apc2	rno04934:Cushing syndrome	PC3
circStk32c-10.2	Frontal cortex	PC1, PC2, PC3	3	rno-miR-1956-5p	Kcnk2	rno04934:Cushing syndrome	PC3
circWdr91-9.2	Frontal cortex	PC1, PC2, PC3	3	rno-miR-330-5p	Actb	rno04670:Leukocyte transendothelial migration	PC3
circSlc8a2-7.4	Frontal cortex	PC1, PC2, PC3	3	rno-miR-330-5p	Actb	rno04670:Leukocyte transendothelial migration	PC3
circEif3b-13.3	Frontal cortex	PC1, PC2, PC3	3	rno-miR-23a-5p	Itgal	rno04670:Leukocyte transendothelial migration	PC3
circEif3b-13.3	Frontal cortex	PC1, PC2, PC3	3	rno-miR-23a-5p	Ptk2b	rno04670:Leukocyte transendothelial migration	PC3
circVcl-18.12	Frontal cortex	PC1, PC2, PC3	3	rno-miR-125b-2-3p	Vcl	rno04670:Leukocyte transendothelial migration	PC3
circAtp2b2-4.4	Frontal cortex	PC1, PC2, PC3	3	rno-miR-194-3p	Cxcl12	rno04670:Leukocyte transendothelial migration	PC3
circFhod3-18.17	Frontal cortex	PC1, PC2, PC3	3	rno-miR-320-5p	Ctnna2	rno04670:Leukocyte transendothelial migration	PC3
circDclk3-2.2	Frontal cortex	PC1, PC2, PC3	3	rno-miR-320-5p	Ctnna2	rno04670:Leukocyte transendothelial migration	PC3
circKdm6b-17.17	Frontal cortex	PC1, PC2, PC3	3	rno-miR-874-5p	Prkca	rno04670:Leukocyte transendothelial migration	PC3
circFgfr1-12.9	Frontal cortex	PC1, PC2, PC3	3	rno-miR-665	Pecam1	rno04670:Leukocyte transendothelial migration	PC3
circFgfr1-12.10	Both tissues	PC1, PC2, PC3	3	rno-miR-665	Pecam1	rno04670:Leukocyte transendothelial migration	PC3
circAtp2b2-4.4	Frontal cortex	PC1, PC2, PC3	3	rno-miR-665	Pecam1	rno04670:Leukocyte transendothelial migration	PC3
circFgfr1-12.9	Frontal cortex	PC1, PC2, PC3	3	rno-miR-665	Pxn	rno04670:Leukocyte transendothelial migration	PC3
circFgfr1-12.10	Both tissues	PC1, PC2, PC3	3	rno-miR-665	Pxn	rno04670:Leukocyte transendothelial migration	PC3
circAtp2b2-4.4	Frontal cortex	PC1, PC2, PC3	3	rno-miR-665	Pxn	rno04670:Leukocyte transendothelial migration	PC3
circFgfr1-12.9	Frontal cortex	PC1, PC2, PC3	3	rno-miR-665	Cldn23	rno04670:Leukocyte transendothelial migration	PC3
circFgfr1-12.10	Both tissues	PC1, PC2, PC3	3	rno-miR-665	Cldn23	rno04670:Leukocyte transendothelial migration	PC3
circAtp2b2-4.4	Frontal cortex	PC1, PC2, PC3	3	rno-miR-665	Cldn23	rno04670:Leukocyte transendothelial migration	PC3
circFgfr1-12.9	Frontal cortex	PC1, PC2, PC3	3	rno-miR-665	Cxcl12	rno04670:Leukocyte transendothelial migration	PC3
circFgfr1-12.10	Both tissues	PC1, PC2, PC3	3	rno-miR-665	Cxcl12	rno04670:Leukocyte transendothelial migration	PC3
circAtp2b2-4.4	Frontal cortex	PC1, PC2, PC3	3	rno-miR-665	Cxcl12	rno04670:Leukocyte transendothelial migration	PC3
circFgfr1-12.9	Frontal cortex	PC1, PC2, PC3	3	rno-miR-665	Ncf1	rno04670:Leukocyte transendothelial migration	PC3
circFgfr1-12.10	Both tissues	PC1, PC2, PC3	3	rno-miR-665	Ncf1	rno04670:Leukocyte transendothelial migration	PC3
circAtp2b2-4.4	Frontal cortex	PC1, PC2, PC3	3	rno-miR-665	Ncf1	rno04670:Leukocyte transendothelial migration	PC3
circNcan-8.8	Frontal cortex	PC1, PC2, PC3	3	rno-miR-3562	Vasp	rno04670:Leukocyte transendothelial migration	PC3
circNcan-8.8	Frontal cortex	PC1, PC2, PC3	3	rno-miR-3562	Cdh5	rno04670:Leukocyte transendothelial migration	PC3
circNcan-8.8	Frontal cortex	PC1, PC2, PC3	3	rno-miR-3562	Icam1	rno04670:Leukocyte transendothelial migration	PC3
circNcan-8.8	Frontal cortex	PC1, PC2, PC3	3	rno-miR-3562	Vav2	rno04670:Leukocyte transendothelial migration	PC3
circLdlr-5.2	Frontal cortex	PC1, PC2, PC3	3	rno-miR-3593-5p	Ptk2b	rno04670:Leukocyte transendothelial migration	PC3
circRasgrf2-19.3	Frontal cortex	PC1, PC2, PC3	3	rno-miR-3593-5p	Ptk2b	rno04670:Leukocyte transendothelial migration	PC3
circRasgrf2-10.3	Frontal cortex	PC1, PC2, PC3	3	rno-miR-3593-5p	Ptk2b	rno04670:Leukocyte transendothelial migration	PC3
circVcl-18.12	Frontal cortex	PC1, PC2, PC3	3	rno-miR-1199-5p	Vcl	rno04670:Leukocyte transendothelial migration	PC3
circTmem2-10.2	Frontal cortex	PC1, PC2, PC3	3	rno-miR-1199-3p	Pxn	rno04670:Leukocyte transendothelial migration	PC3
circTmem2-10.2	Frontal cortex	PC1, PC2, PC3	3	rno-miR-1199-3p	Vav2	rno04670:Leukocyte transendothelial migration	PC3
circVcl-18.12	Frontal cortex	PC1, PC2, PC3	3	rno-miR-344g	Vcl	rno04670:Leukocyte transendothelial migration	PC3
circRtn4rl2-2.2	Frontal cortex	PC1, PC2, PC3	3	rno-miR-344g	Vcl	rno04670:Leukocyte transendothelial migration	PC3
circAdamts9-27.22	Both tissues	PC1, PC2, PC3	3	rno-miR-6334	Vav2	rno04670:Leukocyte transendothelial migration	PC3
circStk32c-10.2	Frontal cortex	PC1, PC2, PC3	3	rno-miR-1956-5p	Pxn	rno04670:Leukocyte transendothelial migration	PC3
circStk32c-10.2	Frontal cortex	PC1, PC2, PC3	3	rno-miR-1956-5p	Vav1	rno04670:Leukocyte transendothelial migration	PC3
circWdr91-9.2	Frontal cortex	PC1, PC2, PC3	3	rno-miR-326-3p	Tnfrsf11b	rno04380:Osteoclast differentiation	PC1
circSlc8a2-7.4	Frontal cortex	PC1, PC2, PC3	3	rno-miR-326-3p	Tnfrsf11b	rno04380:Osteoclast differentiation	PC1
circWdr91-9.2	Frontal cortex	PC1, PC2, PC3	3	rno-miR-330-5p	Junb	rno04380:Osteoclast differentiation	PC1
circSlc8a2-7.4	Frontal cortex	PC1, PC2, PC3	3	rno-miR-330-5p	Junb	rno04380:Osteoclast differentiation	PC1
circEif3b-13.3	Frontal cortex	PC1, PC2, PC3	3	rno-miR-23a-5p	Csf1	rno04380:Osteoclast differentiation	PC1
circFhod3-18.17	Frontal cortex	PC1, PC2, PC3	3	rno-miR-320-5p	Csf1	rno04380:Osteoclast differentiation	PC1
circDclk3-2.2	Frontal cortex	PC1, PC2, PC3	3	rno-miR-320-5p	Csf1	rno04380:Osteoclast differentiation	PC1
circPtprj-11.3	Frontal cortex	PC1, PC2, PC3	3	rno-miR-383-3p	Cyld	rno04380:Osteoclast differentiation	PC1
circDclk3-2.2	Frontal cortex	PC1, PC2, PC3	3	rno-miR-505-5p	Jak1	rno04380:Osteoclast differentiation	PC1
circSpsb1-2.2	Frontal cortex	PC1, PC2, PC3	3	rno-miR-615	Trem2	rno04380:Osteoclast differentiation	PC1
circFhod3-18.17	Frontal cortex	PC1, PC2, PC3	3	rno-miR-667-5p	Tgfb1	rno04380:Osteoclast differentiation	PC1
circFhod3-18.17	Frontal cortex	PC1, PC2, PC3	3	rno-miR-667-5p	Mapk1	rno04380:Osteoclast differentiation	PC1
circCamk2a-15.14	Frontal cortex	PC1, PC2, PC3	3	rno-miR-764-3p	Tnfrsf1a	rno04380:Osteoclast differentiation	PC1
circVcl-18.12	Frontal cortex	PC1, PC2, PC3	3	rno-miR-344g	Trem2	rno04380:Osteoclast differentiation	PC1
circRtn4rl2-2.2	Frontal cortex	PC1, PC2, PC3	3	rno-miR-344g	Trem2	rno04380:Osteoclast differentiation	PC1
circAdamts9-27.22	Both tissues	PC1, PC2, PC3	3	rno-miR-6334	Nfkb2	rno04380:Osteoclast differentiation	PC1
circStk32c-10.2	Frontal cortex	PC1, PC2, PC3	3	rno-miR-1956-5p	Cyld	rno04380:Osteoclast differentiation	PC1
circWdr91-9.2	Frontal cortex	PC1, PC2, PC3	3	rno-miR-326-3p	Tp53	rno05224:Breast cancer	PC1
circSlc8a2-7.4	Frontal cortex	PC1, PC2, PC3	3	rno-miR-326-3p	Tp53	rno05224:Breast cancer	PC1
circEif3b-13.3	Frontal cortex	PC1, PC2, PC3	3	rno-miR-23a-5p	Apc2	rno05224:Breast cancer	PC1
circEif3b-13.3	Frontal cortex	PC1, PC2, PC3	3	rno-miR-23a-5p	Dll4	rno05224:Breast cancer	PC1
circJak2-13.5	Frontal cortex	PC1, PC3	2	rno-miR-23b-5p	Dll4	rno05224:Breast cancer	PC1
circVcl-18.12	Frontal cortex	PC1, PC2, PC3	3	rno-miR-125b-2-3p	Wnt7a	rno05224:Breast cancer	PC1
circPsd2-13.8	Frontal cortex	PC1, PC3	2	rno-miR-204-3p	Bak1	rno05224:Breast cancer	PC1
circPtprj-11.3	Frontal cortex	PC1, PC2, PC3	3	rno-miR-383-3p	Dll4	rno05224:Breast cancer	PC1
circFhod3-18.18	Frontal cortex	PC1, PC3	2	rno-miR-485-5p	Gadd45b	rno05224:Breast cancer	PC1
circFhod3-18.17	Frontal cortex	PC1, PC2, PC3	3	rno-miR-485-5p	Gadd45b	rno05224:Breast cancer	PC1
circPtprj-11.3	Frontal cortex	PC1, PC2, PC3	3	rno-miR-378a-5p	Tp53	rno05224:Breast cancer	PC1
circDclk3-2.2	Frontal cortex	PC1, PC2, PC3	3	rno-miR-505-5p	Heyl	rno05224:Breast cancer	PC1
circKdm6b-17.17	Frontal cortex	PC1, PC2, PC3	3	rno-miR-874-5p	Dll4	rno05224:Breast cancer	PC1
circSpsb1-2.2	Frontal cortex	PC1, PC2, PC3	3	rno-miR-615	Cdkn1a	rno05224:Breast cancer	PC1
circFgfr1-12.9	Frontal cortex	PC1, PC2, PC3	3	rno-miR-665	Fgfr1	rno05224:Breast cancer	PC1
circFgfr1-12.10	Both tissues	PC1, PC2, PC3	3	rno-miR-665	Fgfr1	rno05224:Breast cancer	PC1
circAtp2b2-4.4	Frontal cortex	PC1, PC2, PC3	3	rno-miR-665	Fgfr1	rno05224:Breast cancer	PC1
circFgfr1-12.9	Frontal cortex	PC1, PC2, PC3	3	rno-miR-665	Gadd45b	rno05224:Breast cancer	PC1
circFgfr1-12.10	Both tissues	PC1, PC2, PC3	3	rno-miR-665	Gadd45b	rno05224:Breast cancer	PC1
circAtp2b2-4.4	Frontal cortex	PC1, PC2, PC3	3	rno-miR-665	Gadd45b	rno05224:Breast cancer	PC1
circFhod3-18.17	Frontal cortex	PC1, PC2, PC3	3	rno-miR-667-5p	Mapk1	rno05224:Breast cancer	PC1
circFhod3-18.17	Frontal cortex	PC1, PC2, PC3	3	rno-miR-667-5p	Bak1	rno05224:Breast cancer	PC1
circCamk2a-15.14	Frontal cortex	PC1, PC2, PC3	3	rno-miR-764-3p	Wnt9a	rno05224:Breast cancer	PC1
circWdr91-9.2	Frontal cortex	PC1, PC2, PC3	3	rno-miR-3542	Dll4	rno05224:Breast cancer	PC1
circLdlr-5.2	Frontal cortex	PC1, PC2, PC3	3	rno-miR-3574	Fzd9	rno05224:Breast cancer	PC1
circVcl-18.12	Frontal cortex	PC1, PC2, PC3	3	rno-miR-1199-5p	Shc1	rno05224:Breast cancer	PC1
circTmem2-10.2	Frontal cortex	PC1, PC2, PC3	3	rno-miR-1199-3p	Fzd9	rno05224:Breast cancer	PC1
circAdamts9-27.22	Both tissues	PC1, PC2, PC3	3	rno-miR-6334	Nfkb2	rno05224:Breast cancer	PC1
circAdamts9-27.22	Both tissues	PC1, PC2, PC3	3	rno-miR-6334	Apc2	rno05224:Breast cancer	PC1
circAdamts9-27.22	Both tissues	PC1, PC2, PC3	3	rno-miR-6334	Dll4	rno05224:Breast cancer	PC1
circChd7-3.2	Frontal cortex	PC1, PC2, PC3	3	rno-miR-7578	Apc2	rno05224:Breast cancer	PC1
circFgfr1-12.9	Frontal cortex	PC1, PC2, PC3	3	rno-miR-665	Pla2g4b	rno04664:Fc epsilon RI signaling pathway	PC1
circFgfr1-12.10	Both tissues	PC1, PC2, PC3	3	rno-miR-665	Pla2g4b	rno04664:Fc epsilon RI signaling pathway	PC1
circAtp2b2-4.4	Frontal cortex	PC1, PC2, PC3	3	rno-miR-665	Pla2g4b	rno04664:Fc epsilon RI signaling pathway	PC1
circFhod3-18.17	Frontal cortex	PC1, PC2, PC3	3	rno-miR-667-5p	Mapk1	rno04664:Fc epsilon RI signaling pathway	PC1
circNcan-8.8	Frontal cortex	PC1, PC2, PC3	3	rno-miR-3562	Pla2g4b	rno04664:Fc epsilon RI signaling pathway	PC1
circNcan-8.8	Frontal cortex	PC1, PC2, PC3	3	rno-miR-3562	Vav2	rno04664:Fc epsilon RI signaling pathway	PC1
circTmem2-10.2	Frontal cortex	PC1, PC2, PC3	3	rno-miR-1199-3p	Vav2	rno04664:Fc epsilon RI signaling pathway	PC1
circAdamts9-27.22	Both tissues	PC1, PC2, PC3	3	rno-miR-6334	Vav2	rno04664:Fc epsilon RI signaling pathway	PC1
circStk32c-10.2	Frontal cortex	PC1, PC2, PC3	3	rno-miR-1956-5p	Vav1	rno04664:Fc epsilon RI signaling pathway	PC1
circWdr91-9.2	Frontal cortex	PC1, PC2, PC3	3	rno-miR-326-3p	Pip5k1c	rno04070:Phosphatidylinositol signaling system	PC1
circSlc8a2-7.4	Frontal cortex	PC1, PC2, PC3	3	rno-miR-326-3p	Pip5k1c	rno04070:Phosphatidylinositol signaling system	PC1
circWdr91-9.2	Frontal cortex	PC1, PC2, PC3	3	rno-miR-326-3p	Plce1	rno04070:Phosphatidylinositol signaling system	PC1
circSlc8a2-7.4	Frontal cortex	PC1, PC2, PC3	3	rno-miR-326-3p	Plce1	rno04070:Phosphatidylinositol signaling system	PC1
circWdr91-9.2	Frontal cortex	PC1, PC2, PC3	3	rno-miR-330-5p	Plce1	rno04070:Phosphatidylinositol signaling system	PC1
circSlc8a2-7.4	Frontal cortex	PC1, PC2, PC3	3	rno-miR-330-5p	Plce1	rno04070:Phosphatidylinositol signaling system	PC1
circWdr91-9.2	Frontal cortex	PC1, PC2, PC3	3	rno-miR-330-5p	Itpkc	rno04070:Phosphatidylinositol signaling system	PC1
circSlc8a2-7.4	Frontal cortex	PC1, PC2, PC3	3	rno-miR-330-5p	Itpkc	rno04070:Phosphatidylinositol signaling system	PC1
circFhod3-18.18	Frontal cortex	PC1, PC3	2	rno-miR-485-5p	Plce1	rno04070:Phosphatidylinositol signaling system	PC1
circFhod3-18.17	Frontal cortex	PC1, PC2, PC3	3	rno-miR-485-5p	Plce1	rno04070:Phosphatidylinositol signaling system	PC1
circSpsb1-2.2	Frontal cortex	PC1, PC2, PC3	3	rno-miR-615	Pik3c2b	rno04070:Phosphatidylinositol signaling system	PC1
circFgfr1-12.9	Frontal cortex	PC1, PC2, PC3	3	rno-miR-665	Pik3c2b	rno04070:Phosphatidylinositol signaling system	PC1
circFgfr1-12.10	Both tissues	PC1, PC2, PC3	3	rno-miR-665	Pik3c2b	rno04070:Phosphatidylinositol signaling system	PC1
circAtp2b2-4.4	Frontal cortex	PC1, PC2, PC3	3	rno-miR-665	Pik3c2b	rno04070:Phosphatidylinositol signaling system	PC1
circFgfr1-12.9	Frontal cortex	PC1, PC2, PC3	3	rno-miR-665	Itpkc	rno04070:Phosphatidylinositol signaling system	PC1
circFgfr1-12.10	Both tissues	PC1, PC2, PC3	3	rno-miR-665	Itpkc	rno04070:Phosphatidylinositol signaling system	PC1
circAtp2b2-4.4	Frontal cortex	PC1, PC2, PC3	3	rno-miR-665	Itpkc	rno04070:Phosphatidylinositol signaling system	PC1
circLdlr-5.2	Frontal cortex	PC1, PC2, PC3	3	rno-miR-3574	Plce1	rno04070:Phosphatidylinositol signaling system	PC1
circLdlr-5.2	Frontal cortex	PC1, PC2, PC3	3	rno-miR-3593-5p	Pip5k1c	rno04070:Phosphatidylinositol signaling system	PC1
circRasgrf2-19.3	Frontal cortex	PC1, PC2, PC3	3	rno-miR-3593-5p	Pip5k1c	rno04070:Phosphatidylinositol signaling system	PC1
circRasgrf2-10.3	Frontal cortex	PC1, PC2, PC3	3	rno-miR-3593-5p	Pip5k1c	rno04070:Phosphatidylinositol signaling system	PC1
circLdlr-5.2	Frontal cortex	PC1, PC2, PC3	3	rno-miR-3593-5p	Itpkb	rno04070:Phosphatidylinositol signaling system	PC1
circRasgrf2-19.3	Frontal cortex	PC1, PC2, PC3	3	rno-miR-3593-5p	Itpkb	rno04070:Phosphatidylinositol signaling system	PC1
circRasgrf2-10.3	Frontal cortex	PC1, PC2, PC3	3	rno-miR-3593-5p	Itpkb	rno04070:Phosphatidylinositol signaling system	PC1
circLdlr-5.2	Frontal cortex	PC1, PC2, PC3	3	rno-miR-3593-5p	Itpkc	rno04070:Phosphatidylinositol signaling system	PC1
circRasgrf2-19.3	Frontal cortex	PC1, PC2, PC3	3	rno-miR-3593-5p	Itpkc	rno04070:Phosphatidylinositol signaling system	PC1
circRasgrf2-10.3	Frontal cortex	PC1, PC2, PC3	3	rno-miR-3593-5p	Itpkc	rno04070:Phosphatidylinositol signaling system	PC1
circAdamts9-27.22	Both tissues	PC1, PC2, PC3	3	rno-miR-6334	Plcb1	rno04070:Phosphatidylinositol signaling system	PC1
circAdamts9-27.22	Both tissues	PC1, PC2, PC3	3	rno-miR-6334	Itpkc	rno04070:Phosphatidylinositol signaling system	PC1
circStk32c-10.2	Frontal cortex	PC1, PC2, PC3	3	rno-miR-1956-5p	Itpkb	rno04070:Phosphatidylinositol signaling system	PC1
circWdr91-9.2	Frontal cortex	PC1, PC2, PC3	3	rno-miR-326-3p	Tp53	rno05223:Non-small cell lung cancer	PC3
circSlc8a2-7.4	Frontal cortex	PC1, PC2, PC3	3	rno-miR-326-3p	Tp53	rno05223:Non-small cell lung cancer	PC3
circEif3b-13.3	Frontal cortex	PC1, PC2, PC3	3	rno-miR-23a-5p	Mapk3	rno05223:Non-small cell lung cancer	PC3
circEif3b-13.3	Frontal cortex	PC1, PC2, PC3	3	rno-miR-23a-5p	Rxrg	rno05223:Non-small cell lung cancer	PC3
circPsd2-13.8	Frontal cortex	PC1, PC3	2	rno-miR-204-3p	Bak1	rno05223:Non-small cell lung cancer	PC3
circPtprj-11.3	Frontal cortex	PC1, PC2, PC3	3	rno-miR-383-3p	Ret	rno05223:Non-small cell lung cancer	PC3
circFhod3-18.18	Frontal cortex	PC1, PC3	2	rno-miR-485-5p	Gadd45b	rno05223:Non-small cell lung cancer	PC3
circFhod3-18.17	Frontal cortex	PC1, PC2, PC3	3	rno-miR-485-5p	Gadd45b	rno05223:Non-small cell lung cancer	PC3
circPtprj-11.3	Frontal cortex	PC1, PC2, PC3	3	rno-miR-378a-5p	Tp53	rno05223:Non-small cell lung cancer	PC3
circKdm6b-17.17	Frontal cortex	PC1, PC2, PC3	3	rno-miR-874-5p	Prkca	rno05223:Non-small cell lung cancer	PC3
circSpsb1-2.2	Frontal cortex	PC1, PC2, PC3	3	rno-miR-615	Cdkn1a	rno05223:Non-small cell lung cancer	PC3
circFgfr1-12.9	Frontal cortex	PC1, PC2, PC3	3	rno-miR-665	Stat3	rno05223:Non-small cell lung cancer	PC3
circFgfr1-12.10	Both tissues	PC1, PC2, PC3	3	rno-miR-665	Stat3	rno05223:Non-small cell lung cancer	PC3
circAtp2b2-4.4	Frontal cortex	PC1, PC2, PC3	3	rno-miR-665	Stat3	rno05223:Non-small cell lung cancer	PC3
circFgfr1-12.9	Frontal cortex	PC1, PC2, PC3	3	rno-miR-665	Gadd45b	rno05223:Non-small cell lung cancer	PC3
circFgfr1-12.10	Both tissues	PC1, PC2, PC3	3	rno-miR-665	Gadd45b	rno05223:Non-small cell lung cancer	PC3
circAtp2b2-4.4	Frontal cortex	PC1, PC2, PC3	3	rno-miR-665	Gadd45b	rno05223:Non-small cell lung cancer	PC3
circFhod3-18.17	Frontal cortex	PC1, PC2, PC3	3	rno-miR-667-5p	Ret	rno05223:Non-small cell lung cancer	PC3
circFhod3-18.17	Frontal cortex	PC1, PC2, PC3	3	rno-miR-667-5p	Mapk1	rno05223:Non-small cell lung cancer	PC3
circFhod3-18.17	Frontal cortex	PC1, PC2, PC3	3	rno-miR-667-5p	Foxo3	rno05223:Non-small cell lung cancer	PC3
circFhod3-18.17	Frontal cortex	PC1, PC2, PC3	3	rno-miR-667-5p	Bak1	rno05223:Non-small cell lung cancer	PC3
circCamk2a-15.14	Frontal cortex	PC1, PC2, PC3	3	rno-miR-764-3p	Stat3	rno05223:Non-small cell lung cancer	PC3
circNcan-8.8	Frontal cortex	PC1, PC2, PC3	3	rno-miR-3562	Foxo3	rno05223:Non-small cell lung cancer	PC3
circNcan-8.8	Frontal cortex	PC1, PC2, PC3	3	rno-miR-3562	Rxrg	rno05223:Non-small cell lung cancer	PC3
circAdamts9-27.22	Both tissues	PC1, PC2, PC3	3	rno-miR-6334	Stat5a	rno05223:Non-small cell lung cancer	PC3
circStk32c-10.2	Frontal cortex	PC1, PC2, PC3	3	rno-miR-1956-5p	Stat3	rno05223:Non-small cell lung cancer	PC3
circWdr91-9.2	Frontal cortex	PC1, PC2, PC3	3	rno-miR-330-5p	Actb	rno04971:Gastric acid secretion	PC3
circSlc8a2-7.4	Frontal cortex	PC1, PC2, PC3	3	rno-miR-330-5p	Actb	rno04971:Gastric acid secretion	PC3
circWdr91-9.2	Frontal cortex	PC1, PC2, PC3	3	rno-miR-330-5p	Chrm3	rno04971:Gastric acid secretion	PC3
circSlc8a2-7.4	Frontal cortex	PC1, PC2, PC3	3	rno-miR-330-5p	Chrm3	rno04971:Gastric acid secretion	PC3
circWdr91-9.2	Frontal cortex	PC1, PC2, PC3	3	rno-miR-330-5p	Adcy7	rno04971:Gastric acid secretion	PC3
circSlc8a2-7.4	Frontal cortex	PC1, PC2, PC3	3	rno-miR-330-5p	Adcy7	rno04971:Gastric acid secretion	PC3
circAtp2b2-4.4	Frontal cortex	PC1, PC2, PC3	3	rno-miR-194-3p	Camk2b	rno04971:Gastric acid secretion	PC3
circPsd2-13.8	Frontal cortex	PC1, PC3	2	rno-miR-204-3p	Atp1b2	rno04971:Gastric acid secretion	PC3
circFhod3-18.17	Frontal cortex	PC1, PC2, PC3	3	rno-miR-320-5p	Atp1a2	rno04971:Gastric acid secretion	PC3
circDclk3-2.2	Frontal cortex	PC1, PC2, PC3	3	rno-miR-320-5p	Atp1a2	rno04971:Gastric acid secretion	PC3
circDclk3-2.2	Frontal cortex	PC1, PC2, PC3	3	rno-miR-505-5p	Adcy4	rno04971:Gastric acid secretion	PC3
circKdm6b-17.17	Frontal cortex	PC1, PC2, PC3	3	rno-miR-874-5p	Prkca	rno04971:Gastric acid secretion	PC3
circCamk2a-15.14	Frontal cortex	PC1, PC2, PC3	3	rno-miR-455-3p	Camk2a	rno04971:Gastric acid secretion	PC3
circSpsb1-2.2	Frontal cortex	PC1, PC2, PC3	3	rno-miR-615	Camk2b	rno04971:Gastric acid secretion	PC3
circSpsb1-2.2	Frontal cortex	PC1, PC2, PC3	3	rno-miR-615	Mylk	rno04971:Gastric acid secretion	PC3
circSpsb1-2.2	Frontal cortex	PC1, PC2, PC3	3	rno-miR-615	Adcy5	rno04971:Gastric acid secretion	PC3
circFhod3-18.17	Frontal cortex	PC1, PC2, PC3	3	rno-miR-667-5p	Adcy1	rno04971:Gastric acid secretion	PC3
circCamk2a-15.14	Frontal cortex	PC1, PC2, PC3	3	rno-miR-764-3p	Camk2a	rno04971:Gastric acid secretion	PC3
circDclk3-2.2	Frontal cortex	PC1, PC2, PC3	3	rno-miR-1249	Atp1a1	rno04971:Gastric acid secretion	PC3
circAdamts9-27.22	Both tissues	PC1, PC2, PC3	3	rno-miR-6334	Plcb1	rno04971:Gastric acid secretion	PC3
circStk32c-10.2	Frontal cortex	PC1, PC2, PC3	3	rno-miR-1956-5p	Kcnk10	rno04971:Gastric acid secretion	PC3
circStk32c-10.2	Frontal cortex	PC1, PC2, PC3	3	rno-miR-1956-5p	Kcnk2	rno04971:Gastric acid secretion	PC3
circEif3b-13.3	Frontal cortex	PC1, PC2, PC3	3	rno-miR-23a-5p	Dll4	rno04658:Th1 and Th2 cell differentiation	PC1
circJak2-13.5	Frontal cortex	PC1, PC3	2	rno-miR-23b-5p	Dll4	rno04658:Th1 and Th2 cell differentiation	PC1
circPtprj-11.3	Frontal cortex	PC1, PC2, PC3	3	rno-miR-383-3p	Dll4	rno04658:Th1 and Th2 cell differentiation	PC1
circDclk3-2.2	Frontal cortex	PC1, PC2, PC3	3	rno-miR-505-5p	Jak1	rno04658:Th1 and Th2 cell differentiation	PC1
circKdm6b-17.17	Frontal cortex	PC1, PC2, PC3	3	rno-miR-874-5p	Dll4	rno04658:Th1 and Th2 cell differentiation	PC1
circFhod3-18.17	Frontal cortex	PC1, PC2, PC3	3	rno-miR-667-5p	Mapk1	rno04658:Th1 and Th2 cell differentiation	PC1
circWdr91-9.2	Frontal cortex	PC1, PC2, PC3	3	rno-miR-3542	Dll4	rno04658:Th1 and Th2 cell differentiation	PC1
circLdlr-5.2	Frontal cortex	PC1, PC2, PC3	3	rno-miR-3593-5p	Il4r	rno04658:Th1 and Th2 cell differentiation	PC1
circRasgrf2-19.3	Frontal cortex	PC1, PC2, PC3	3	rno-miR-3593-5p	Il4r	rno04658:Th1 and Th2 cell differentiation	PC1
circRasgrf2-10.3	Frontal cortex	PC1, PC2, PC3	3	rno-miR-3593-5p	Il4r	rno04658:Th1 and Th2 cell differentiation	PC1
circAdamts9-27.22	Both tissues	PC1, PC2, PC3	3	rno-miR-6334	Dll4	rno04658:Th1 and Th2 cell differentiation	PC1
circChd7-3.2	Frontal cortex	PC1, PC2, PC3	3	rno-miR-149-3p	Maf	rno04658:Th1 and Th2 cell differentiation	PC1
circDclk3-2.2	Frontal cortex	PC1, PC2, PC3	3	rno-miR-505-5p	Srebf1	rno04910:Insulin signaling pathway	PC1
circKdm6b-17.17	Frontal cortex	PC1, PC2, PC3	3	rno-miR-874-5p	Pck2	rno04910:Insulin signaling pathway	PC1
circSpsb1-2.2	Frontal cortex	PC1, PC2, PC3	3	rno-miR-615	Eif4e2	rno04910:Insulin signaling pathway	PC1
circFgfr1-12.9	Frontal cortex	PC1, PC2, PC3	3	rno-miR-665	Prkab2	rno04910:Insulin signaling pathway	PC1
circFgfr1-12.10	Both tissues	PC1, PC2, PC3	3	rno-miR-665	Prkab2	rno04910:Insulin signaling pathway	PC1
circAtp2b2-4.4	Frontal cortex	PC1, PC2, PC3	3	rno-miR-665	Prkab2	rno04910:Insulin signaling pathway	PC1
circFhod3-18.17	Frontal cortex	PC1, PC2, PC3	3	rno-miR-667-5p	Mapk1	rno04910:Insulin signaling pathway	PC1
circVcl-18.12	Frontal cortex	PC1, PC2, PC3	3	rno-miR-1199-5p	Shc1	rno04910:Insulin signaling pathway	PC1
circChd7-3.2	Frontal cortex	PC1, PC2, PC3	3	rno-miR-7578	Rhoq	rno04910:Insulin signaling pathway	PC1
circStk32c-10.2	Frontal cortex	PC1, PC2, PC3	3	rno-miR-1956-5p	Phkb	rno04910:Insulin signaling pathway	PC1
circStk32c-10.2	Frontal cortex	PC1, PC2, PC3	3	rno-miR-1956-5p	Srebf1	rno04910:Insulin signaling pathway	PC1
circWdr91-9.2	Frontal cortex	PC1, PC2, PC3	3	rno-miR-330-5p	Actb	rno04520:Adherens junction	PC2
circSlc8a2-7.4	Frontal cortex	PC1, PC2, PC3	3	rno-miR-330-5p	Actb	rno04520:Adherens junction	PC2
circEif3b-13.3	Frontal cortex	PC1, PC2, PC3	3	rno-miR-23a-5p	Ptprf	rno04520:Adherens junction	PC2
circEif3b-13.3	Frontal cortex	PC1, PC2, PC3	3	rno-miR-23a-5p	Mapk3	rno04520:Adherens junction	PC2
circVcl-18.12	Frontal cortex	PC1, PC2, PC3	3	rno-miR-125b-2-3p	Vcl	rno04520:Adherens junction	PC2
circFhod3-18.17	Frontal cortex	PC1, PC2, PC3	3	rno-miR-320-5p	Ctnna2	rno04520:Adherens junction	PC2
circDclk3-2.2	Frontal cortex	PC1, PC2, PC3	3	rno-miR-320-5p	Ctnna2	rno04520:Adherens junction	PC2
circPtprj-11.3	Frontal cortex	PC1, PC2, PC3	3	rno-miR-383-3p	Ptprj	rno04520:Adherens junction	PC2
circPtprj-11.3	Frontal cortex	PC1, PC2, PC3	3	rno-miR-378a-5p	Ptprj	rno04520:Adherens junction	PC2
circDclk3-2.2	Frontal cortex	PC1, PC2, PC3	3	rno-miR-505-5p	Iqgap1	rno04520:Adherens junction	PC2
circKdm6b-17.17	Frontal cortex	PC1, PC2, PC3	3	rno-miR-874-5p	Krit1	rno04520:Adherens junction	PC2
circCamk2a-15.14	Frontal cortex	PC1, PC2, PC3	3	rno-miR-455-3p	Smad3	rno04520:Adherens junction	PC2
circSpsb1-2.2	Frontal cortex	PC1, PC2, PC3	3	rno-miR-615	Snai1	rno04520:Adherens junction	PC2
circFgfr1-12.9	Frontal cortex	PC1, PC2, PC3	3	rno-miR-665	Fgfr1	rno04520:Adherens junction	PC2
circFgfr1-12.10	Both tissues	PC1, PC2, PC3	3	rno-miR-665	Fgfr1	rno04520:Adherens junction	PC2
circAtp2b2-4.4	Frontal cortex	PC1, PC2, PC3	3	rno-miR-665	Fgfr1	rno04520:Adherens junction	PC2
circFhod3-18.17	Frontal cortex	PC1, PC2, PC3	3	rno-miR-667-5p	Ptprf	rno04520:Adherens junction	PC2
circFhod3-18.17	Frontal cortex	PC1, PC2, PC3	3	rno-miR-667-5p	Mapk1	rno04520:Adherens junction	PC2
circNcan-8.8	Frontal cortex	PC1, PC2, PC3	3	rno-miR-3562	Iqgap1	rno04520:Adherens junction	PC2
circNcan-8.8	Frontal cortex	PC1, PC2, PC3	3	rno-miR-3562	Cdh5	rno04520:Adherens junction	PC2
circNcan-8.8	Frontal cortex	PC1, PC2, PC3	3	rno-miR-3562	Ptprf	rno04520:Adherens junction	PC2
circLdlr-5.2	Frontal cortex	PC1, PC2, PC3	3	rno-miR-3574	Wasf1	rno04520:Adherens junction	PC2
circLdlr-5.2	Frontal cortex	PC1, PC2, PC3	3	rno-miR-3593-5p	Ptprf	rno04520:Adherens junction	PC2
circRasgrf2-19.3	Frontal cortex	PC1, PC2, PC3	3	rno-miR-3593-5p	Ptprf	rno04520:Adherens junction	PC2
circRasgrf2-10.3	Frontal cortex	PC1, PC2, PC3	3	rno-miR-3593-5p	Ptprf	rno04520:Adherens junction	PC2
circVcl-18.12	Frontal cortex	PC1, PC2, PC3	3	rno-miR-1199-5p	Vcl	rno04520:Adherens junction	PC2
circVcl-18.12	Frontal cortex	PC1, PC2, PC3	3	rno-miR-344g	Vcl	rno04520:Adherens junction	PC2
circRtn4rl2-2.2	Frontal cortex	PC1, PC2, PC3	3	rno-miR-344g	Vcl	rno04520:Adherens junction	PC2
circAdamts9-27.22	Both tissues	PC1, PC2, PC3	3	rno-miR-6334	Ptprf	rno04520:Adherens junction	PC2
circWdr91-9.2	Frontal cortex	PC1, PC2, PC3	3	rno-miR-330-5p	Nos3	rno04926:Relaxin signaling pathway	PC1
circSlc8a2-7.4	Frontal cortex	PC1, PC2, PC3	3	rno-miR-330-5p	Nos3	rno04926:Relaxin signaling pathway	PC1
circWdr91-9.2	Frontal cortex	PC1, PC2, PC3	3	rno-miR-330-5p	Adcy7	rno04926:Relaxin signaling pathway	PC1
circSlc8a2-7.4	Frontal cortex	PC1, PC2, PC3	3	rno-miR-330-5p	Adcy7	rno04926:Relaxin signaling pathway	PC1
circEif3b-13.3	Frontal cortex	PC1, PC2, PC3	3	rno-miR-23a-5p	Col4a1	rno04926:Relaxin signaling pathway	PC1
circEif3b-13.3	Frontal cortex	PC1, PC2, PC3	3	rno-miR-23a-5p	Creb3l1	rno04926:Relaxin signaling pathway	PC1
circWdr91-9.2	Frontal cortex	PC1, PC2, PC3	3	rno-miR-212-5p	Col4a1	rno04926:Relaxin signaling pathway	PC1
circFhod3-18.17	Frontal cortex	PC1, PC2, PC3	3	rno-miR-320-5p	Col4a1	rno04926:Relaxin signaling pathway	PC1
circDclk3-2.2	Frontal cortex	PC1, PC2, PC3	3	rno-miR-320-5p	Col4a1	rno04926:Relaxin signaling pathway	PC1
circSpsb1-2.2	Frontal cortex	PC1, PC2, PC3	3	rno-miR-615	Nos3	rno04926:Relaxin signaling pathway	PC1
circSpsb1-2.2	Frontal cortex	PC1, PC2, PC3	3	rno-miR-615	Adcy5	rno04926:Relaxin signaling pathway	PC1
circFgfr1-12.9	Frontal cortex	PC1, PC2, PC3	3	rno-miR-665	Col4a1	rno04926:Relaxin signaling pathway	PC1
circFgfr1-12.10	Both tissues	PC1, PC2, PC3	3	rno-miR-665	Col4a1	rno04926:Relaxin signaling pathway	PC1
circAtp2b2-4.4	Frontal cortex	PC1, PC2, PC3	3	rno-miR-665	Col4a1	rno04926:Relaxin signaling pathway	PC1
circFgfr1-12.9	Frontal cortex	PC1, PC2, PC3	3	rno-miR-665	Creb3l1	rno04926:Relaxin signaling pathway	PC1
circFgfr1-12.10	Both tissues	PC1, PC2, PC3	3	rno-miR-665	Creb3l1	rno04926:Relaxin signaling pathway	PC1
circAtp2b2-4.4	Frontal cortex	PC1, PC2, PC3	3	rno-miR-665	Creb3l1	rno04926:Relaxin signaling pathway	PC1
circFhod3-18.17	Frontal cortex	PC1, PC2, PC3	3	rno-miR-667-5p	Col4a1	rno04926:Relaxin signaling pathway	PC1
circFhod3-18.17	Frontal cortex	PC1, PC2, PC3	3	rno-miR-667-5p	Creb3l2	rno04926:Relaxin signaling pathway	PC1
circFhod3-18.17	Frontal cortex	PC1, PC2, PC3	3	rno-miR-667-5p	Adcy1	rno04926:Relaxin signaling pathway	PC1
circFhod3-18.17	Frontal cortex	PC1, PC2, PC3	3	rno-miR-667-5p	Tgfb1	rno04926:Relaxin signaling pathway	PC1
circFhod3-18.17	Frontal cortex	PC1, PC2, PC3	3	rno-miR-667-5p	Mapk1	rno04926:Relaxin signaling pathway	PC1
circNcan-8.8	Frontal cortex	PC1, PC2, PC3	3	rno-miR-3562	Col4a1	rno04926:Relaxin signaling pathway	PC1
circVcl-18.12	Frontal cortex	PC1, PC2, PC3	3	rno-miR-1199-5p	Shc1	rno04926:Relaxin signaling pathway	PC1
circAdamts9-27.22	Both tissues	PC1, PC2, PC3	3	rno-miR-6334	Plcb1	rno04926:Relaxin signaling pathway	PC1
circChd7-3.2	Frontal cortex	PC1, PC2, PC3	3	rno-miR-7578	Nos3	rno04926:Relaxin signaling pathway	PC1
circWdr91-9.2	Frontal cortex	PC1, PC2, PC3	3	rno-miR-330-5p	Nos3	rno04370:VEGF signaling pathway	PC3
circSlc8a2-7.4	Frontal cortex	PC1, PC2, PC3	3	rno-miR-330-5p	Nos3	rno04370:VEGF signaling pathway	PC3
circWdr91-9.2	Frontal cortex	PC1, PC2, PC3	3	rno-miR-330-5p	Hspb1	rno04370:VEGF signaling pathway	PC3
circSlc8a2-7.4	Frontal cortex	PC1, PC2, PC3	3	rno-miR-330-5p	Hspb1	rno04370:VEGF signaling pathway	PC3
circEif3b-13.3	Frontal cortex	PC1, PC2, PC3	3	rno-miR-23a-5p	Vegfa	rno04370:VEGF signaling pathway	PC3
circEif3b-13.3	Frontal cortex	PC1, PC2, PC3	3	rno-miR-23a-5p	Mapk3	rno04370:VEGF signaling pathway	PC3
circWdr91-9.2	Frontal cortex	PC1, PC2, PC3	3	rno-miR-212-5p	Hspb1	rno04370:VEGF signaling pathway	PC3
circKdm6b-17.17	Frontal cortex	PC1, PC2, PC3	3	rno-miR-874-5p	Prkca	rno04370:VEGF signaling pathway	PC3
circSpsb1-2.2	Frontal cortex	PC1, PC2, PC3	3	rno-miR-615	Nos3	rno04370:VEGF signaling pathway	PC3
circFgfr1-12.9	Frontal cortex	PC1, PC2, PC3	3	rno-miR-665	Pxn	rno04370:VEGF signaling pathway	PC3
circFgfr1-12.10	Both tissues	PC1, PC2, PC3	3	rno-miR-665	Pxn	rno04370:VEGF signaling pathway	PC3
circAtp2b2-4.4	Frontal cortex	PC1, PC2, PC3	3	rno-miR-665	Pxn	rno04370:VEGF signaling pathway	PC3
circFgfr1-12.9	Frontal cortex	PC1, PC2, PC3	3	rno-miR-665	Pla2g4b	rno04370:VEGF signaling pathway	PC3
circFgfr1-12.10	Both tissues	PC1, PC2, PC3	3	rno-miR-665	Pla2g4b	rno04370:VEGF signaling pathway	PC3
circAtp2b2-4.4	Frontal cortex	PC1, PC2, PC3	3	rno-miR-665	Pla2g4b	rno04370:VEGF signaling pathway	PC3
circFgfr1-12.9	Frontal cortex	PC1, PC2, PC3	3	rno-miR-665	Kdr	rno04370:VEGF signaling pathway	PC3
circFgfr1-12.10	Both tissues	PC1, PC2, PC3	3	rno-miR-665	Kdr	rno04370:VEGF signaling pathway	PC3
circAtp2b2-4.4	Frontal cortex	PC1, PC2, PC3	3	rno-miR-665	Kdr	rno04370:VEGF signaling pathway	PC3
circFhod3-18.17	Frontal cortex	PC1, PC2, PC3	3	rno-miR-667-5p	Mapk1	rno04370:VEGF signaling pathway	PC3
circNcan-8.8	Frontal cortex	PC1, PC2, PC3	3	rno-miR-3562	Pla2g4b	rno04370:VEGF signaling pathway	PC3
circNcan-8.8	Frontal cortex	PC1, PC2, PC3	3	rno-miR-3562	Sphk1	rno04370:VEGF signaling pathway	PC3
circLdlr-5.2	Frontal cortex	PC1, PC2, PC3	3	rno-miR-3593-5p	Nfatc2	rno04370:VEGF signaling pathway	PC3
circRasgrf2-19.3	Frontal cortex	PC1, PC2, PC3	3	rno-miR-3593-5p	Nfatc2	rno04370:VEGF signaling pathway	PC3
circRasgrf2-10.3	Frontal cortex	PC1, PC2, PC3	3	rno-miR-3593-5p	Nfatc2	rno04370:VEGF signaling pathway	PC3
circLdlr-5.2	Frontal cortex	PC1, PC2, PC3	3	rno-miR-3593-5p	Sphk1	rno04370:VEGF signaling pathway	PC3
circRasgrf2-19.3	Frontal cortex	PC1, PC2, PC3	3	rno-miR-3593-5p	Sphk1	rno04370:VEGF signaling pathway	PC3
circRasgrf2-10.3	Frontal cortex	PC1, PC2, PC3	3	rno-miR-3593-5p	Sphk1	rno04370:VEGF signaling pathway	PC3
circTmem2-10.2	Frontal cortex	PC1, PC2, PC3	3	rno-miR-1199-3p	Pxn	rno04370:VEGF signaling pathway	PC3
circChd7-3.2	Frontal cortex	PC1, PC2, PC3	3	rno-miR-7578	Nos3	rno04370:VEGF signaling pathway	PC3
circStk32c-10.2	Frontal cortex	PC1, PC2, PC3	3	rno-miR-1956-5p	Pxn	rno04370:VEGF signaling pathway	PC3
circStk32c-10.2	Frontal cortex	PC1, PC2, PC3	3	rno-miR-1956-5p	Hspb1	rno04370:VEGF signaling pathway	PC3
circWdr91-9.2	Frontal cortex	PC1, PC2, PC3	3	rno-miR-326-3p	Plce1	rno04020:Calcium signaling pathway	PC3
circSlc8a2-7.4	Frontal cortex	PC1, PC2, PC3	3	rno-miR-326-3p	Plce1	rno04020:Calcium signaling pathway	PC3
circWdr91-9.2	Frontal cortex	PC1, PC2, PC3	3	rno-miR-326-3p	Grin2a	rno04020:Calcium signaling pathway	PC3
circSlc8a2-7.4	Frontal cortex	PC1, PC2, PC3	3	rno-miR-326-3p	Grin2a	rno04020:Calcium signaling pathway	PC3
circWdr91-9.2	Frontal cortex	PC1, PC2, PC3	3	rno-miR-326-3p	Grin3a	rno04020:Calcium signaling pathway	PC3
circSlc8a2-7.4	Frontal cortex	PC1, PC2, PC3	3	rno-miR-326-3p	Grin3a	rno04020:Calcium signaling pathway	PC3
circWdr91-9.2	Frontal cortex	PC1, PC2, PC3	3	rno-miR-326-3p	Slc8a2	rno04020:Calcium signaling pathway	PC3
circSlc8a2-7.4	Frontal cortex	PC1, PC2, PC3	3	rno-miR-326-3p	Slc8a2	rno04020:Calcium signaling pathway	PC3
circWdr91-9.2	Frontal cortex	PC1, PC2, PC3	3	rno-miR-330-5p	Plce1	rno04020:Calcium signaling pathway	PC3
circSlc8a2-7.4	Frontal cortex	PC1, PC2, PC3	3	rno-miR-330-5p	Plce1	rno04020:Calcium signaling pathway	PC3
circWdr91-9.2	Frontal cortex	PC1, PC2, PC3	3	rno-miR-330-5p	Chrm3	rno04020:Calcium signaling pathway	PC3
circSlc8a2-7.4	Frontal cortex	PC1, PC2, PC3	3	rno-miR-330-5p	Chrm3	rno04020:Calcium signaling pathway	PC3
circWdr91-9.2	Frontal cortex	PC1, PC2, PC3	3	rno-miR-330-5p	Ryr2	rno04020:Calcium signaling pathway	PC3
circSlc8a2-7.4	Frontal cortex	PC1, PC2, PC3	3	rno-miR-330-5p	Ryr2	rno04020:Calcium signaling pathway	PC3
circWdr91-9.2	Frontal cortex	PC1, PC2, PC3	3	rno-miR-330-5p	Grin3a	rno04020:Calcium signaling pathway	PC3
circSlc8a2-7.4	Frontal cortex	PC1, PC2, PC3	3	rno-miR-330-5p	Grin3a	rno04020:Calcium signaling pathway	PC3
circWdr91-9.2	Frontal cortex	PC1, PC2, PC3	3	rno-miR-330-5p	Nos3	rno04020:Calcium signaling pathway	PC3
circSlc8a2-7.4	Frontal cortex	PC1, PC2, PC3	3	rno-miR-330-5p	Nos3	rno04020:Calcium signaling pathway	PC3
circWdr91-9.2	Frontal cortex	PC1, PC2, PC3	3	rno-miR-330-5p	Adcy7	rno04020:Calcium signaling pathway	PC3
circSlc8a2-7.4	Frontal cortex	PC1, PC2, PC3	3	rno-miR-330-5p	Adcy7	rno04020:Calcium signaling pathway	PC3
circWdr91-9.2	Frontal cortex	PC1, PC2, PC3	3	rno-miR-330-5p	Atp2b2	rno04020:Calcium signaling pathway	PC3
circSlc8a2-7.4	Frontal cortex	PC1, PC2, PC3	3	rno-miR-330-5p	Atp2b2	rno04020:Calcium signaling pathway	PC3
circWdr91-9.2	Frontal cortex	PC1, PC2, PC3	3	rno-miR-330-5p	Cacna1h	rno04020:Calcium signaling pathway	PC3
circSlc8a2-7.4	Frontal cortex	PC1, PC2, PC3	3	rno-miR-330-5p	Cacna1h	rno04020:Calcium signaling pathway	PC3
circWdr91-9.2	Frontal cortex	PC1, PC2, PC3	3	rno-miR-330-5p	Itpkc	rno04020:Calcium signaling pathway	PC3
circSlc8a2-7.4	Frontal cortex	PC1, PC2, PC3	3	rno-miR-330-5p	Itpkc	rno04020:Calcium signaling pathway	PC3
circWdr91-9.2	Frontal cortex	PC1, PC2, PC3	3	rno-miR-330-5p	Slc8a2	rno04020:Calcium signaling pathway	PC3
circSlc8a2-7.4	Frontal cortex	PC1, PC2, PC3	3	rno-miR-330-5p	Slc8a2	rno04020:Calcium signaling pathway	PC3
circEif3b-13.3	Frontal cortex	PC1, PC2, PC3	3	rno-miR-23a-5p	Vegfa	rno04020:Calcium signaling pathway	PC3
circEif3b-13.3	Frontal cortex	PC1, PC2, PC3	3	rno-miR-23a-5p	Ptk2b	rno04020:Calcium signaling pathway	PC3
circRtn4rl2-2.2	Frontal cortex	PC1, PC2, PC3	3	rno-miR-93-3p	Grin2c	rno04020:Calcium signaling pathway	PC3
circAtp2b2-4.4	Frontal cortex	PC1, PC2, PC3	3	rno-miR-194-3p	Camk2b	rno04020:Calcium signaling pathway	PC3
circAtp2b2-4.4	Frontal cortex	PC1, PC2, PC3	3	rno-miR-194-3p	Atp2b2	rno04020:Calcium signaling pathway	PC3
circPsd2-13.8	Frontal cortex	PC1, PC3	2	rno-miR-204-3p	Grin3a	rno04020:Calcium signaling pathway	PC3
circFhod3-18.17	Frontal cortex	PC1, PC2, PC3	3	rno-miR-320-5p	Adra1b	rno04020:Calcium signaling pathway	PC3
circDclk3-2.2	Frontal cortex	PC1, PC2, PC3	3	rno-miR-320-5p	Adra1b	rno04020:Calcium signaling pathway	PC3
circPtprj-11.3	Frontal cortex	PC1, PC2, PC3	3	rno-miR-383-3p	Cacna1d	rno04020:Calcium signaling pathway	PC3
circPtprj-11.3	Frontal cortex	PC1, PC2, PC3	3	rno-miR-383-3p	Ret	rno04020:Calcium signaling pathway	PC3
circPtprj-11.3	Frontal cortex	PC1, PC2, PC3	3	rno-miR-383-3p	P2rx6	rno04020:Calcium signaling pathway	PC3
circFhod3-18.18	Frontal cortex	PC1, PC3	2	rno-miR-485-5p	Plce1	rno04020:Calcium signaling pathway	PC3
circFhod3-18.17	Frontal cortex	PC1, PC2, PC3	3	rno-miR-485-5p	Plce1	rno04020:Calcium signaling pathway	PC3
circFhod3-18.18	Frontal cortex	PC1, PC3	2	rno-miR-485-5p	Cacna1h	rno04020:Calcium signaling pathway	PC3
circFhod3-18.17	Frontal cortex	PC1, PC2, PC3	3	rno-miR-485-5p	Cacna1h	rno04020:Calcium signaling pathway	PC3
circDclk3-2.2	Frontal cortex	PC1, PC2, PC3	3	rno-miR-505-5p	Ryr2	rno04020:Calcium signaling pathway	PC3
circDclk3-2.2	Frontal cortex	PC1, PC2, PC3	3	rno-miR-505-5p	Grin1	rno04020:Calcium signaling pathway	PC3
circDclk3-2.2	Frontal cortex	PC1, PC2, PC3	3	rno-miR-505-5p	Adcy4	rno04020:Calcium signaling pathway	PC3
circKdm6b-17.17	Frontal cortex	PC1, PC2, PC3	3	rno-miR-874-5p	Prkca	rno04020:Calcium signaling pathway	PC3
circCamk2a-15.14	Frontal cortex	PC1, PC2, PC3	3	rno-miR-455-3p	Camk2a	rno04020:Calcium signaling pathway	PC3
circSpsb1-2.2	Frontal cortex	PC1, PC2, PC3	3	rno-miR-615	Camk2b	rno04020:Calcium signaling pathway	PC3
circSpsb1-2.2	Frontal cortex	PC1, PC2, PC3	3	rno-miR-615	Mylk	rno04020:Calcium signaling pathway	PC3
circSpsb1-2.2	Frontal cortex	PC1, PC2, PC3	3	rno-miR-615	Grin2c	rno04020:Calcium signaling pathway	PC3
circSpsb1-2.2	Frontal cortex	PC1, PC2, PC3	3	rno-miR-615	Nos3	rno04020:Calcium signaling pathway	PC3
circSpsb1-2.2	Frontal cortex	PC1, PC2, PC3	3	rno-miR-615	Grin2d	rno04020:Calcium signaling pathway	PC3
circFgfr1-12.9	Frontal cortex	PC1, PC2, PC3	3	rno-miR-665	Fgfr1	rno04020:Calcium signaling pathway	PC3
circFgfr1-12.10	Both tissues	PC1, PC2, PC3	3	rno-miR-665	Fgfr1	rno04020:Calcium signaling pathway	PC3
circAtp2b2-4.4	Frontal cortex	PC1, PC2, PC3	3	rno-miR-665	Fgfr1	rno04020:Calcium signaling pathway	PC3
circFgfr1-12.9	Frontal cortex	PC1, PC2, PC3	3	rno-miR-665	Ptger1	rno04020:Calcium signaling pathway	PC3
circFgfr1-12.10	Both tissues	PC1, PC2, PC3	3	rno-miR-665	Ptger1	rno04020:Calcium signaling pathway	PC3
circAtp2b2-4.4	Frontal cortex	PC1, PC2, PC3	3	rno-miR-665	Ptger1	rno04020:Calcium signaling pathway	PC3
circFgfr1-12.9	Frontal cortex	PC1, PC2, PC3	3	rno-miR-665	Kdr	rno04020:Calcium signaling pathway	PC3
circFgfr1-12.10	Both tissues	PC1, PC2, PC3	3	rno-miR-665	Kdr	rno04020:Calcium signaling pathway	PC3
circAtp2b2-4.4	Frontal cortex	PC1, PC2, PC3	3	rno-miR-665	Kdr	rno04020:Calcium signaling pathway	PC3
circFgfr1-12.9	Frontal cortex	PC1, PC2, PC3	3	rno-miR-665	Adra1b	rno04020:Calcium signaling pathway	PC3
circFgfr1-12.10	Both tissues	PC1, PC2, PC3	3	rno-miR-665	Adra1b	rno04020:Calcium signaling pathway	PC3
circAtp2b2-4.4	Frontal cortex	PC1, PC2, PC3	3	rno-miR-665	Adra1b	rno04020:Calcium signaling pathway	PC3
circFgfr1-12.9	Frontal cortex	PC1, PC2, PC3	3	rno-miR-665	Atp2b2	rno04020:Calcium signaling pathway	PC3
circFgfr1-12.10	Both tissues	PC1, PC2, PC3	3	rno-miR-665	Atp2b2	rno04020:Calcium signaling pathway	PC3
circAtp2b2-4.4	Frontal cortex	PC1, PC2, PC3	3	rno-miR-665	Atp2b2	rno04020:Calcium signaling pathway	PC3
circFgfr1-12.9	Frontal cortex	PC1, PC2, PC3	3	rno-miR-665	Itpkc	rno04020:Calcium signaling pathway	PC3
circFgfr1-12.10	Both tissues	PC1, PC2, PC3	3	rno-miR-665	Itpkc	rno04020:Calcium signaling pathway	PC3
circAtp2b2-4.4	Frontal cortex	PC1, PC2, PC3	3	rno-miR-665	Itpkc	rno04020:Calcium signaling pathway	PC3
circFhod3-18.17	Frontal cortex	PC1, PC2, PC3	3	rno-miR-667-5p	Adcy1	rno04020:Calcium signaling pathway	PC3
circFhod3-18.17	Frontal cortex	PC1, PC2, PC3	3	rno-miR-667-5p	Fgfr2	rno04020:Calcium signaling pathway	PC3
circFhod3-18.17	Frontal cortex	PC1, PC2, PC3	3	rno-miR-667-5p	Ret	rno04020:Calcium signaling pathway	PC3
circFhod3-18.17	Frontal cortex	PC1, PC2, PC3	3	rno-miR-667-5p	Slc8a2	rno04020:Calcium signaling pathway	PC3
circCamk2a-15.14	Frontal cortex	PC1, PC2, PC3	3	rno-miR-764-3p	Stim1	rno04020:Calcium signaling pathway	PC3
circCamk2a-15.14	Frontal cortex	PC1, PC2, PC3	3	rno-miR-764-3p	Camk2a	rno04020:Calcium signaling pathway	PC3
circNcan-8.8	Frontal cortex	PC1, PC2, PC3	3	rno-miR-3562	Sphk1	rno04020:Calcium signaling pathway	PC3
circNcan-8.8	Frontal cortex	PC1, PC2, PC3	3	rno-miR-3562	Adra1b	rno04020:Calcium signaling pathway	PC3
circNcan-8.8	Frontal cortex	PC1, PC2, PC3	3	rno-miR-3562	Cacna1h	rno04020:Calcium signaling pathway	PC3
circLdlr-5.2	Frontal cortex	PC1, PC2, PC3	3	rno-miR-3574	Plce1	rno04020:Calcium signaling pathway	PC3
circDclk3-2.2	Frontal cortex	PC1, PC2, PC3	3	rno-miR-1249	Adra1b	rno04020:Calcium signaling pathway	PC3
circLdlr-5.2	Frontal cortex	PC1, PC2, PC3	3	rno-miR-3593-5p	Nfatc2	rno04020:Calcium signaling pathway	PC3
circRasgrf2-19.3	Frontal cortex	PC1, PC2, PC3	3	rno-miR-3593-5p	Nfatc2	rno04020:Calcium signaling pathway	PC3
circRasgrf2-10.3	Frontal cortex	PC1, PC2, PC3	3	rno-miR-3593-5p	Nfatc2	rno04020:Calcium signaling pathway	PC3
circLdlr-5.2	Frontal cortex	PC1, PC2, PC3	3	rno-miR-3593-5p	Sphk1	rno04020:Calcium signaling pathway	PC3
circRasgrf2-19.3	Frontal cortex	PC1, PC2, PC3	3	rno-miR-3593-5p	Sphk1	rno04020:Calcium signaling pathway	PC3
circRasgrf2-10.3	Frontal cortex	PC1, PC2, PC3	3	rno-miR-3593-5p	Sphk1	rno04020:Calcium signaling pathway	PC3
circLdlr-5.2	Frontal cortex	PC1, PC2, PC3	3	rno-miR-3593-5p	Ptk2b	rno04020:Calcium signaling pathway	PC3
circRasgrf2-19.3	Frontal cortex	PC1, PC2, PC3	3	rno-miR-3593-5p	Ptk2b	rno04020:Calcium signaling pathway	PC3
circRasgrf2-10.3	Frontal cortex	PC1, PC2, PC3	3	rno-miR-3593-5p	Ptk2b	rno04020:Calcium signaling pathway	PC3
circLdlr-5.2	Frontal cortex	PC1, PC2, PC3	3	rno-miR-3593-5p	Grin2c	rno04020:Calcium signaling pathway	PC3
circRasgrf2-19.3	Frontal cortex	PC1, PC2, PC3	3	rno-miR-3593-5p	Grin2c	rno04020:Calcium signaling pathway	PC3
circRasgrf2-10.3	Frontal cortex	PC1, PC2, PC3	3	rno-miR-3593-5p	Grin2c	rno04020:Calcium signaling pathway	PC3
circLdlr-5.2	Frontal cortex	PC1, PC2, PC3	3	rno-miR-3593-5p	Plcd1	rno04020:Calcium signaling pathway	PC3
circRasgrf2-19.3	Frontal cortex	PC1, PC2, PC3	3	rno-miR-3593-5p	Plcd1	rno04020:Calcium signaling pathway	PC3
circRasgrf2-10.3	Frontal cortex	PC1, PC2, PC3	3	rno-miR-3593-5p	Plcd1	rno04020:Calcium signaling pathway	PC3
circLdlr-5.2	Frontal cortex	PC1, PC2, PC3	3	rno-miR-3593-5p	Itpkb	rno04020:Calcium signaling pathway	PC3
circRasgrf2-19.3	Frontal cortex	PC1, PC2, PC3	3	rno-miR-3593-5p	Itpkb	rno04020:Calcium signaling pathway	PC3
circRasgrf2-10.3	Frontal cortex	PC1, PC2, PC3	3	rno-miR-3593-5p	Itpkb	rno04020:Calcium signaling pathway	PC3
circLdlr-5.2	Frontal cortex	PC1, PC2, PC3	3	rno-miR-3593-5p	Tpcn1	rno04020:Calcium signaling pathway	PC3
circRasgrf2-19.3	Frontal cortex	PC1, PC2, PC3	3	rno-miR-3593-5p	Tpcn1	rno04020:Calcium signaling pathway	PC3
circRasgrf2-10.3	Frontal cortex	PC1, PC2, PC3	3	rno-miR-3593-5p	Tpcn1	rno04020:Calcium signaling pathway	PC3
circLdlr-5.2	Frontal cortex	PC1, PC2, PC3	3	rno-miR-3593-5p	Grin2d	rno04020:Calcium signaling pathway	PC3
circRasgrf2-19.3	Frontal cortex	PC1, PC2, PC3	3	rno-miR-3593-5p	Grin2d	rno04020:Calcium signaling pathway	PC3
circRasgrf2-10.3	Frontal cortex	PC1, PC2, PC3	3	rno-miR-3593-5p	Grin2d	rno04020:Calcium signaling pathway	PC3
circLdlr-5.2	Frontal cortex	PC1, PC2, PC3	3	rno-miR-3593-5p	Itpkc	rno04020:Calcium signaling pathway	PC3
circRasgrf2-19.3	Frontal cortex	PC1, PC2, PC3	3	rno-miR-3593-5p	Itpkc	rno04020:Calcium signaling pathway	PC3
circRasgrf2-10.3	Frontal cortex	PC1, PC2, PC3	3	rno-miR-3593-5p	Itpkc	rno04020:Calcium signaling pathway	PC3
circVcl-18.12	Frontal cortex	PC1, PC2, PC3	3	rno-miR-1199-5p	Cacna1d	rno04020:Calcium signaling pathway	PC3
circVcl-18.12	Frontal cortex	PC1, PC2, PC3	3	rno-miR-1199-5p	Grm1	rno04020:Calcium signaling pathway	PC3
circVcl-18.12	Frontal cortex	PC1, PC2, PC3	3	rno-miR-344g	Ryr2	rno04020:Calcium signaling pathway	PC3
circRtn4rl2-2.2	Frontal cortex	PC1, PC2, PC3	3	rno-miR-344g	Ryr2	rno04020:Calcium signaling pathway	PC3
circAdamts9-27.22	Both tissues	PC1, PC2, PC3	3	rno-miR-6334	Plcb1	rno04020:Calcium signaling pathway	PC3
circAdamts9-27.22	Both tissues	PC1, PC2, PC3	3	rno-miR-6334	Grin2c	rno04020:Calcium signaling pathway	PC3
circAdamts9-27.22	Both tissues	PC1, PC2, PC3	3	rno-miR-6334	Itpkc	rno04020:Calcium signaling pathway	PC3
circChd7-3.2	Frontal cortex	PC1, PC2, PC3	3	rno-miR-7578	Nos3	rno04020:Calcium signaling pathway	PC3
circWdr91-9.2	Frontal cortex	PC1, PC2, PC3	3	rno-miR-149-5p	Grin3a	rno04020:Calcium signaling pathway	PC3
circStk32c-10.2	Frontal cortex	PC1, PC2, PC3	3	rno-miR-1956-5p	Phkb	rno04020:Calcium signaling pathway	PC3
circStk32c-10.2	Frontal cortex	PC1, PC2, PC3	3	rno-miR-1956-5p	Adrb1	rno04020:Calcium signaling pathway	PC3
circStk32c-10.2	Frontal cortex	PC1, PC2, PC3	3	rno-miR-1956-5p	Itpkb	rno04020:Calcium signaling pathway	PC3
circWdr91-9.2	Frontal cortex	PC1, PC2, PC3	3	rno-miR-330-5p	Adcy7	rno04540:Gap junction	PC1
circSlc8a2-7.4	Frontal cortex	PC1, PC2, PC3	3	rno-miR-330-5p	Adcy7	rno04540:Gap junction	PC1
circRtn4rl2-2.2	Frontal cortex	PC1, PC2, PC3	3	rno-miR-93-3p	Drd2	rno04540:Gap junction	PC1
circAtp2b2-4.4	Frontal cortex	PC1, PC2, PC3	3	rno-miR-194-3p	Drd2	rno04540:Gap junction	PC1
circSpsb1-2.2	Frontal cortex	PC1, PC2, PC3	3	rno-miR-615	Adcy5	rno04540:Gap junction	PC1
circFhod3-18.17	Frontal cortex	PC1, PC2, PC3	3	rno-miR-667-5p	Adcy1	rno04540:Gap junction	PC1
circFhod3-18.17	Frontal cortex	PC1, PC2, PC3	3	rno-miR-667-5p	Mapk1	rno04540:Gap junction	PC1
circNcan-8.8	Frontal cortex	PC1, PC2, PC3	3	rno-miR-3562	Drd2	rno04540:Gap junction	PC1
circVcl-18.12	Frontal cortex	PC1, PC2, PC3	3	rno-miR-1199-5p	Grm1	rno04540:Gap junction	PC1
circAdamts9-27.22	Both tissues	PC1, PC2, PC3	3	rno-miR-6334	Plcb1	rno04540:Gap junction	PC1
circChd7-3.2	Frontal cortex	PC1, PC2, PC3	3	rno-miR-149-3p	Drd2	rno04540:Gap junction	PC1
circStk32c-10.2	Frontal cortex	PC1, PC2, PC3	3	rno-miR-1956-5p	Adrb1	rno04540:Gap junction	PC1
circFhod3-18.18	Frontal cortex	PC1, PC3	2	rno-miR-485-5p	Gadd45b	rno04068:FoxO signaling pathway	PC1
circFhod3-18.17	Frontal cortex	PC1, PC2, PC3	3	rno-miR-485-5p	Gadd45b	rno04068:FoxO signaling pathway	PC1
circKdm6b-17.17	Frontal cortex	PC1, PC2, PC3	3	rno-miR-874-5p	Pck2	rno04068:FoxO signaling pathway	PC1
circSpsb1-2.2	Frontal cortex	PC1, PC2, PC3	3	rno-miR-615	Cdkn1a	rno04068:FoxO signaling pathway	PC1
circSpsb1-2.2	Frontal cortex	PC1, PC2, PC3	3	rno-miR-615	Cdk2	rno04068:FoxO signaling pathway	PC1
circFgfr1-12.9	Frontal cortex	PC1, PC2, PC3	3	rno-miR-665	Stat3	rno04068:FoxO signaling pathway	PC1
circFgfr1-12.10	Both tissues	PC1, PC2, PC3	3	rno-miR-665	Stat3	rno04068:FoxO signaling pathway	PC1
circAtp2b2-4.4	Frontal cortex	PC1, PC2, PC3	3	rno-miR-665	Stat3	rno04068:FoxO signaling pathway	PC1
circFgfr1-12.9	Frontal cortex	PC1, PC2, PC3	3	rno-miR-665	Gadd45b	rno04068:FoxO signaling pathway	PC1
circFgfr1-12.10	Both tissues	PC1, PC2, PC3	3	rno-miR-665	Gadd45b	rno04068:FoxO signaling pathway	PC1
circAtp2b2-4.4	Frontal cortex	PC1, PC2, PC3	3	rno-miR-665	Gadd45b	rno04068:FoxO signaling pathway	PC1
circFgfr1-12.9	Frontal cortex	PC1, PC2, PC3	3	rno-miR-665	Prkab2	rno04068:FoxO signaling pathway	PC1
circFgfr1-12.10	Both tissues	PC1, PC2, PC3	3	rno-miR-665	Prkab2	rno04068:FoxO signaling pathway	PC1
circAtp2b2-4.4	Frontal cortex	PC1, PC2, PC3	3	rno-miR-665	Prkab2	rno04068:FoxO signaling pathway	PC1
circFhod3-18.17	Frontal cortex	PC1, PC2, PC3	3	rno-miR-667-5p	Setd7	rno04068:FoxO signaling pathway	PC1
circFhod3-18.17	Frontal cortex	PC1, PC2, PC3	3	rno-miR-667-5p	Tgfb1	rno04068:FoxO signaling pathway	PC1
circFhod3-18.17	Frontal cortex	PC1, PC2, PC3	3	rno-miR-667-5p	Mapk1	rno04068:FoxO signaling pathway	PC1
circFhod3-18.17	Frontal cortex	PC1, PC2, PC3	3	rno-miR-667-5p	Foxo3	rno04068:FoxO signaling pathway	PC1
circCamk2a-15.14	Frontal cortex	PC1, PC2, PC3	3	rno-miR-764-3p	Stat3	rno04068:FoxO signaling pathway	PC1
circNcan-8.8	Frontal cortex	PC1, PC2, PC3	3	rno-miR-3562	Foxo3	rno04068:FoxO signaling pathway	PC1
circVcl-18.12	Frontal cortex	PC1, PC2, PC3	3	rno-miR-1199-5p	Grm1	rno04068:FoxO signaling pathway	PC1
circAdamts9-27.22	Both tissues	PC1, PC2, PC3	3	rno-miR-6334	Foxo4	rno04068:FoxO signaling pathway	PC1
circStk32c-10.2	Frontal cortex	PC1, PC2, PC3	3	rno-miR-1956-5p	Stat3	rno04068:FoxO signaling pathway	PC1
circWdr91-9.2	Frontal cortex	PC1, PC2, PC3	3	rno-miR-326-3p	Grin2a	rno04080:Neuroactive ligand-receptor interaction	PC3
circSlc8a2-7.4	Frontal cortex	PC1, PC2, PC3	3	rno-miR-326-3p	Grin2a	rno04080:Neuroactive ligand-receptor interaction	PC3
circWdr91-9.2	Frontal cortex	PC1, PC2, PC3	3	rno-miR-326-3p	Grin3a	rno04080:Neuroactive ligand-receptor interaction	PC3
circSlc8a2-7.4	Frontal cortex	PC1, PC2, PC3	3	rno-miR-326-3p	Grin3a	rno04080:Neuroactive ligand-receptor interaction	PC3
circWdr91-9.2	Frontal cortex	PC1, PC2, PC3	3	rno-miR-330-5p	Chrm3	rno04080:Neuroactive ligand-receptor interaction	PC3
circSlc8a2-7.4	Frontal cortex	PC1, PC2, PC3	3	rno-miR-330-5p	Chrm3	rno04080:Neuroactive ligand-receptor interaction	PC3
circWdr91-9.2	Frontal cortex	PC1, PC2, PC3	3	rno-miR-330-5p	Grin3a	rno04080:Neuroactive ligand-receptor interaction	PC3
circSlc8a2-7.4	Frontal cortex	PC1, PC2, PC3	3	rno-miR-330-5p	Grin3a	rno04080:Neuroactive ligand-receptor interaction	PC3
circWdr91-9.2	Frontal cortex	PC1, PC2, PC3	3	rno-miR-330-5p	P2ry2	rno04080:Neuroactive ligand-receptor interaction	PC3
circSlc8a2-7.4	Frontal cortex	PC1, PC2, PC3	3	rno-miR-330-5p	P2ry2	rno04080:Neuroactive ligand-receptor interaction	PC3
circRtn4rl2-2.2	Frontal cortex	PC1, PC2, PC3	3	rno-miR-93-3p	Drd2	rno04080:Neuroactive ligand-receptor interaction	PC3
circRtn4rl2-2.2	Frontal cortex	PC1, PC2, PC3	3	rno-miR-93-3p	Grin2c	rno04080:Neuroactive ligand-receptor interaction	PC3
circVcl-18.12	Frontal cortex	PC1, PC2, PC3	3	rno-miR-125b-2-3p	Glra1	rno04080:Neuroactive ligand-receptor interaction	PC3
circAtp2b2-4.4	Frontal cortex	PC1, PC2, PC3	3	rno-miR-194-3p	Drd2	rno04080:Neuroactive ligand-receptor interaction	PC3
circPsd2-13.8	Frontal cortex	PC1, PC3	2	rno-miR-204-3p	Grin3a	rno04080:Neuroactive ligand-receptor interaction	PC3
circPsd2-13.8	Frontal cortex	PC1, PC3	2	rno-miR-204-3p	Adra2c	rno04080:Neuroactive ligand-receptor interaction	PC3
circWdr91-9.2	Frontal cortex	PC1, PC2, PC3	3	rno-miR-212-5p	Adra2a	rno04080:Neuroactive ligand-receptor interaction	PC3
circFhod3-18.17	Frontal cortex	PC1, PC2, PC3	3	rno-miR-320-5p	Thra	rno04080:Neuroactive ligand-receptor interaction	PC3
circDclk3-2.2	Frontal cortex	PC1, PC2, PC3	3	rno-miR-320-5p	Thra	rno04080:Neuroactive ligand-receptor interaction	PC3
circFhod3-18.17	Frontal cortex	PC1, PC2, PC3	3	rno-miR-320-5p	Glra1	rno04080:Neuroactive ligand-receptor interaction	PC3
circDclk3-2.2	Frontal cortex	PC1, PC2, PC3	3	rno-miR-320-5p	Glra1	rno04080:Neuroactive ligand-receptor interaction	PC3
circFhod3-18.17	Frontal cortex	PC1, PC2, PC3	3	rno-miR-320-5p	Adra1b	rno04080:Neuroactive ligand-receptor interaction	PC3
circDclk3-2.2	Frontal cortex	PC1, PC2, PC3	3	rno-miR-320-5p	Adra1b	rno04080:Neuroactive ligand-receptor interaction	PC3
circFhod3-18.17	Frontal cortex	PC1, PC2, PC3	3	rno-miR-320-5p	Gabrd	rno04080:Neuroactive ligand-receptor interaction	PC3
circDclk3-2.2	Frontal cortex	PC1, PC2, PC3	3	rno-miR-320-5p	Gabrd	rno04080:Neuroactive ligand-receptor interaction	PC3
circPtprj-11.3	Frontal cortex	PC1, PC2, PC3	3	rno-miR-383-3p	Cnr2	rno04080:Neuroactive ligand-receptor interaction	PC3
circPtprj-11.3	Frontal cortex	PC1, PC2, PC3	3	rno-miR-383-3p	P2rx6	rno04080:Neuroactive ligand-receptor interaction	PC3
circPtprj-11.3	Frontal cortex	PC1, PC2, PC3	3	rno-miR-383-3p	Nmbr	rno04080:Neuroactive ligand-receptor interaction	PC3
circFhod3-18.18	Frontal cortex	PC1, PC3	2	rno-miR-485-5p	Adcyap1r1	rno04080:Neuroactive ligand-receptor interaction	PC3
circFhod3-18.17	Frontal cortex	PC1, PC2, PC3	3	rno-miR-485-5p	Adcyap1r1	rno04080:Neuroactive ligand-receptor interaction	PC3
circPtprj-11.3	Frontal cortex	PC1, PC2, PC3	3	rno-miR-378a-5p	Trh	rno04080:Neuroactive ligand-receptor interaction	PC3
circDclk3-2.2	Frontal cortex	PC1, PC2, PC3	3	rno-miR-505-5p	Grin1	rno04080:Neuroactive ligand-receptor interaction	PC3
circDclk3-2.2	Frontal cortex	PC1, PC2, PC3	3	rno-miR-505-5p	Gal	rno04080:Neuroactive ligand-receptor interaction	PC3
circCamk2a-15.14	Frontal cortex	PC1, PC2, PC3	3	rno-miR-455-3p	Grik5	rno04080:Neuroactive ligand-receptor interaction	PC3
circSpsb1-2.2	Frontal cortex	PC1, PC2, PC3	3	rno-miR-615	Grik5	rno04080:Neuroactive ligand-receptor interaction	PC3
circSpsb1-2.2	Frontal cortex	PC1, PC2, PC3	3	rno-miR-615	Grin2c	rno04080:Neuroactive ligand-receptor interaction	PC3
circSpsb1-2.2	Frontal cortex	PC1, PC2, PC3	3	rno-miR-615	Grin2d	rno04080:Neuroactive ligand-receptor interaction	PC3
circSpsb1-2.2	Frontal cortex	PC1, PC2, PC3	3	rno-miR-615	Glrb	rno04080:Neuroactive ligand-receptor interaction	PC3
circFgfr1-12.9	Frontal cortex	PC1, PC2, PC3	3	rno-miR-665	Ptger1	rno04080:Neuroactive ligand-receptor interaction	PC3
circFgfr1-12.10	Both tissues	PC1, PC2, PC3	3	rno-miR-665	Ptger1	rno04080:Neuroactive ligand-receptor interaction	PC3
circAtp2b2-4.4	Frontal cortex	PC1, PC2, PC3	3	rno-miR-665	Ptger1	rno04080:Neuroactive ligand-receptor interaction	PC3
circFgfr1-12.9	Frontal cortex	PC1, PC2, PC3	3	rno-miR-665	Adra1b	rno04080:Neuroactive ligand-receptor interaction	PC3
circFgfr1-12.10	Both tissues	PC1, PC2, PC3	3	rno-miR-665	Adra1b	rno04080:Neuroactive ligand-receptor interaction	PC3
circAtp2b2-4.4	Frontal cortex	PC1, PC2, PC3	3	rno-miR-665	Adra1b	rno04080:Neuroactive ligand-receptor interaction	PC3
circFgfr1-12.9	Frontal cortex	PC1, PC2, PC3	3	rno-miR-665	S1pr5	rno04080:Neuroactive ligand-receptor interaction	PC3
circFgfr1-12.10	Both tissues	PC1, PC2, PC3	3	rno-miR-665	S1pr5	rno04080:Neuroactive ligand-receptor interaction	PC3
circAtp2b2-4.4	Frontal cortex	PC1, PC2, PC3	3	rno-miR-665	S1pr5	rno04080:Neuroactive ligand-receptor interaction	PC3
circFgfr1-12.9	Frontal cortex	PC1, PC2, PC3	3	rno-miR-665	F2rl1	rno04080:Neuroactive ligand-receptor interaction	PC3
circFgfr1-12.10	Both tissues	PC1, PC2, PC3	3	rno-miR-665	F2rl1	rno04080:Neuroactive ligand-receptor interaction	PC3
circAtp2b2-4.4	Frontal cortex	PC1, PC2, PC3	3	rno-miR-665	F2rl1	rno04080:Neuroactive ligand-receptor interaction	PC3
circFgfr1-12.9	Frontal cortex	PC1, PC2, PC3	3	rno-miR-665	Sstr3	rno04080:Neuroactive ligand-receptor interaction	PC3
circFgfr1-12.10	Both tissues	PC1, PC2, PC3	3	rno-miR-665	Sstr3	rno04080:Neuroactive ligand-receptor interaction	PC3
circAtp2b2-4.4	Frontal cortex	PC1, PC2, PC3	3	rno-miR-665	Sstr3	rno04080:Neuroactive ligand-receptor interaction	PC3
circFgfr1-12.9	Frontal cortex	PC1, PC2, PC3	3	rno-miR-665	Agt	rno04080:Neuroactive ligand-receptor interaction	PC3
circFgfr1-12.10	Both tissues	PC1, PC2, PC3	3	rno-miR-665	Agt	rno04080:Neuroactive ligand-receptor interaction	PC3
circAtp2b2-4.4	Frontal cortex	PC1, PC2, PC3	3	rno-miR-665	Agt	rno04080:Neuroactive ligand-receptor interaction	PC3
circFhod3-18.17	Frontal cortex	PC1, PC2, PC3	3	rno-miR-667-5p	Grm3	rno04080:Neuroactive ligand-receptor interaction	PC3
circNcan-8.8	Frontal cortex	PC1, PC2, PC3	3	rno-miR-3562	Lynx1	rno04080:Neuroactive ligand-receptor interaction	PC3
circNcan-8.8	Frontal cortex	PC1, PC2, PC3	3	rno-miR-3562	Drd2	rno04080:Neuroactive ligand-receptor interaction	PC3
circNcan-8.8	Frontal cortex	PC1, PC2, PC3	3	rno-miR-3562	Vipr1	rno04080:Neuroactive ligand-receptor interaction	PC3
circNcan-8.8	Frontal cortex	PC1, PC2, PC3	3	rno-miR-3562	Adra1b	rno04080:Neuroactive ligand-receptor interaction	PC3
circNcan-8.8	Frontal cortex	PC1, PC2, PC3	3	rno-miR-3562	Chrna1	rno04080:Neuroactive ligand-receptor interaction	PC3
circDclk3-2.2	Frontal cortex	PC1, PC2, PC3	3	rno-miR-1249	Adra1b	rno04080:Neuroactive ligand-receptor interaction	PC3
circLdlr-5.2	Frontal cortex	PC1, PC2, PC3	3	rno-miR-3593-5p	Grin2c	rno04080:Neuroactive ligand-receptor interaction	PC3
circRasgrf2-19.3	Frontal cortex	PC1, PC2, PC3	3	rno-miR-3593-5p	Grin2c	rno04080:Neuroactive ligand-receptor interaction	PC3
circRasgrf2-10.3	Frontal cortex	PC1, PC2, PC3	3	rno-miR-3593-5p	Grin2c	rno04080:Neuroactive ligand-receptor interaction	PC3
circLdlr-5.2	Frontal cortex	PC1, PC2, PC3	3	rno-miR-3593-5p	Gria1	rno04080:Neuroactive ligand-receptor interaction	PC3
circRasgrf2-19.3	Frontal cortex	PC1, PC2, PC3	3	rno-miR-3593-5p	Gria1	rno04080:Neuroactive ligand-receptor interaction	PC3
circRasgrf2-10.3	Frontal cortex	PC1, PC2, PC3	3	rno-miR-3593-5p	Gria1	rno04080:Neuroactive ligand-receptor interaction	PC3
circLdlr-5.2	Frontal cortex	PC1, PC2, PC3	3	rno-miR-3593-5p	Chrnb2	rno04080:Neuroactive ligand-receptor interaction	PC3
circRasgrf2-19.3	Frontal cortex	PC1, PC2, PC3	3	rno-miR-3593-5p	Chrnb2	rno04080:Neuroactive ligand-receptor interaction	PC3
circRasgrf2-10.3	Frontal cortex	PC1, PC2, PC3	3	rno-miR-3593-5p	Chrnb2	rno04080:Neuroactive ligand-receptor interaction	PC3
circLdlr-5.2	Frontal cortex	PC1, PC2, PC3	3	rno-miR-3593-5p	Grin2d	rno04080:Neuroactive ligand-receptor interaction	PC3
circRasgrf2-19.3	Frontal cortex	PC1, PC2, PC3	3	rno-miR-3593-5p	Grin2d	rno04080:Neuroactive ligand-receptor interaction	PC3
circRasgrf2-10.3	Frontal cortex	PC1, PC2, PC3	3	rno-miR-3593-5p	Grin2d	rno04080:Neuroactive ligand-receptor interaction	PC3
circVcl-18.12	Frontal cortex	PC1, PC2, PC3	3	rno-miR-1199-5p	Grm1	rno04080:Neuroactive ligand-receptor interaction	PC3
circVcl-18.12	Frontal cortex	PC1, PC2, PC3	3	rno-miR-344g	Cnr2	rno04080:Neuroactive ligand-receptor interaction	PC3
circRtn4rl2-2.2	Frontal cortex	PC1, PC2, PC3	3	rno-miR-344g	Cnr2	rno04080:Neuroactive ligand-receptor interaction	PC3
circVcl-18.12	Frontal cortex	PC1, PC2, PC3	3	rno-miR-344g	Cort	rno04080:Neuroactive ligand-receptor interaction	PC3
circRtn4rl2-2.2	Frontal cortex	PC1, PC2, PC3	3	rno-miR-344g	Cort	rno04080:Neuroactive ligand-receptor interaction	PC3
circVcl-18.12	Frontal cortex	PC1, PC2, PC3	3	rno-miR-344g	Glra1	rno04080:Neuroactive ligand-receptor interaction	PC3
circRtn4rl2-2.2	Frontal cortex	PC1, PC2, PC3	3	rno-miR-344g	Glra1	rno04080:Neuroactive ligand-receptor interaction	PC3
circAdamts9-27.22	Both tissues	PC1, PC2, PC3	3	rno-miR-6334	Grin2c	rno04080:Neuroactive ligand-receptor interaction	PC3
circAdamts9-27.22	Both tissues	PC1, PC2, PC3	3	rno-miR-6334	Mas1	rno04080:Neuroactive ligand-receptor interaction	PC3
circChd7-3.2	Frontal cortex	PC1, PC2, PC3	3	rno-miR-7578	Adm	rno04080:Neuroactive ligand-receptor interaction	PC3
circChd7-3.2	Frontal cortex	PC1, PC2, PC3	3	rno-miR-7578	Sstr3	rno04080:Neuroactive ligand-receptor interaction	PC3
circWdr91-9.2	Frontal cortex	PC1, PC2, PC3	3	rno-miR-149-5p	Grin3a	rno04080:Neuroactive ligand-receptor interaction	PC3
circWdr91-9.2	Frontal cortex	PC1, PC2, PC3	3	rno-miR-149-5p	Sstr3	rno04080:Neuroactive ligand-receptor interaction	PC3
circChd7-3.2	Frontal cortex	PC1, PC2, PC3	3	rno-miR-149-3p	Adcyap1r1	rno04080:Neuroactive ligand-receptor interaction	PC3
circChd7-3.2	Frontal cortex	PC1, PC2, PC3	3	rno-miR-149-3p	Drd2	rno04080:Neuroactive ligand-receptor interaction	PC3
circStk32c-10.2	Frontal cortex	PC1, PC2, PC3	3	rno-miR-1956-5p	Adrb1	rno04080:Neuroactive ligand-receptor interaction	PC3
circWdr91-9.2	Frontal cortex	PC1, PC2, PC3	3	rno-miR-326-3p	Pip5k1c	rno04666:Fc gamma R-mediated phagocytosis	PC3
circSlc8a2-7.4	Frontal cortex	PC1, PC2, PC3	3	rno-miR-326-3p	Pip5k1c	rno04666:Fc gamma R-mediated phagocytosis	PC3
circEif3b-13.3	Frontal cortex	PC1, PC2, PC3	3	rno-miR-23a-5p	Pla2g6	rno04666:Fc gamma R-mediated phagocytosis	PC3
circEif3b-13.3	Frontal cortex	PC1, PC2, PC3	3	rno-miR-23a-5p	Pip5k1b	rno04666:Fc gamma R-mediated phagocytosis	PC3
circEif3b-13.3	Frontal cortex	PC1, PC2, PC3	3	rno-miR-23a-5p	Mapk3	rno04666:Fc gamma R-mediated phagocytosis	PC3
circKdm6b-8.3	Frontal cortex	PC3	1	rno-miR-124-3p	Syk	rno04666:Fc gamma R-mediated phagocytosis	PC3
circAtp2b2-4.4	Frontal cortex	PC1, PC2, PC3	3	rno-miR-194-3p	Syk	rno04666:Fc gamma R-mediated phagocytosis	PC3
circKdm6b-17.17	Frontal cortex	PC1, PC2, PC3	3	rno-miR-874-5p	Prkca	rno04666:Fc gamma R-mediated phagocytosis	PC3
circKdm6b-17.17	Frontal cortex	PC1, PC2, PC3	3	rno-miR-874-5p	Plpp3	rno04666:Fc gamma R-mediated phagocytosis	PC3
circSpsb1-2.2	Frontal cortex	PC1, PC2, PC3	3	rno-miR-615	Pld2	rno04666:Fc gamma R-mediated phagocytosis	PC3
circSpsb1-2.2	Frontal cortex	PC1, PC2, PC3	3	rno-miR-615	Prkcd	rno04666:Fc gamma R-mediated phagocytosis	PC3
circFgfr1-12.9	Frontal cortex	PC1, PC2, PC3	3	rno-miR-665	Pla2g4b	rno04666:Fc gamma R-mediated phagocytosis	PC3
circFgfr1-12.10	Both tissues	PC1, PC2, PC3	3	rno-miR-665	Pla2g4b	rno04666:Fc gamma R-mediated phagocytosis	PC3
circAtp2b2-4.4	Frontal cortex	PC1, PC2, PC3	3	rno-miR-665	Pla2g4b	rno04666:Fc gamma R-mediated phagocytosis	PC3
circFgfr1-12.9	Frontal cortex	PC1, PC2, PC3	3	rno-miR-665	Ncf1	rno04666:Fc gamma R-mediated phagocytosis	PC3
circFgfr1-12.10	Both tissues	PC1, PC2, PC3	3	rno-miR-665	Ncf1	rno04666:Fc gamma R-mediated phagocytosis	PC3
circAtp2b2-4.4	Frontal cortex	PC1, PC2, PC3	3	rno-miR-665	Ncf1	rno04666:Fc gamma R-mediated phagocytosis	PC3
circFhod3-18.17	Frontal cortex	PC1, PC2, PC3	3	rno-miR-667-5p	Mapk1	rno04666:Fc gamma R-mediated phagocytosis	PC3
circNcan-8.8	Frontal cortex	PC1, PC2, PC3	3	rno-miR-3562	Vasp	rno04666:Fc gamma R-mediated phagocytosis	PC3
circNcan-8.8	Frontal cortex	PC1, PC2, PC3	3	rno-miR-3562	Pla2g4b	rno04666:Fc gamma R-mediated phagocytosis	PC3
circNcan-8.8	Frontal cortex	PC1, PC2, PC3	3	rno-miR-3562	Sphk1	rno04666:Fc gamma R-mediated phagocytosis	PC3
circNcan-8.8	Frontal cortex	PC1, PC2, PC3	3	rno-miR-3562	Plpp1	rno04666:Fc gamma R-mediated phagocytosis	PC3
circNcan-8.8	Frontal cortex	PC1, PC2, PC3	3	rno-miR-3562	Vav2	rno04666:Fc gamma R-mediated phagocytosis	PC3
circLdlr-5.2	Frontal cortex	PC1, PC2, PC3	3	rno-miR-3574	Wasf1	rno04666:Fc gamma R-mediated phagocytosis	PC3
circLdlr-5.2	Frontal cortex	PC1, PC2, PC3	3	rno-miR-3593-5p	Pip5k1c	rno04666:Fc gamma R-mediated phagocytosis	PC3
circRasgrf2-19.3	Frontal cortex	PC1, PC2, PC3	3	rno-miR-3593-5p	Pip5k1c	rno04666:Fc gamma R-mediated phagocytosis	PC3
circRasgrf2-10.3	Frontal cortex	PC1, PC2, PC3	3	rno-miR-3593-5p	Pip5k1c	rno04666:Fc gamma R-mediated phagocytosis	PC3
circLdlr-5.2	Frontal cortex	PC1, PC2, PC3	3	rno-miR-3593-5p	Sphk1	rno04666:Fc gamma R-mediated phagocytosis	PC3
circRasgrf2-19.3	Frontal cortex	PC1, PC2, PC3	3	rno-miR-3593-5p	Sphk1	rno04666:Fc gamma R-mediated phagocytosis	PC3
circRasgrf2-10.3	Frontal cortex	PC1, PC2, PC3	3	rno-miR-3593-5p	Sphk1	rno04666:Fc gamma R-mediated phagocytosis	PC3
circLdlr-5.2	Frontal cortex	PC1, PC2, PC3	3	rno-miR-3593-5p	Hck	rno04666:Fc gamma R-mediated phagocytosis	PC3
circRasgrf2-19.3	Frontal cortex	PC1, PC2, PC3	3	rno-miR-3593-5p	Hck	rno04666:Fc gamma R-mediated phagocytosis	PC3
circRasgrf2-10.3	Frontal cortex	PC1, PC2, PC3	3	rno-miR-3593-5p	Hck	rno04666:Fc gamma R-mediated phagocytosis	PC3
circTmem2-10.2	Frontal cortex	PC1, PC2, PC3	3	rno-miR-1199-3p	Vav2	rno04666:Fc gamma R-mediated phagocytosis	PC3
circAdamts9-27.22	Both tissues	PC1, PC2, PC3	3	rno-miR-6334	Pip5k1b	rno04666:Fc gamma R-mediated phagocytosis	PC3
circAdamts9-27.22	Both tissues	PC1, PC2, PC3	3	rno-miR-6334	Vav2	rno04666:Fc gamma R-mediated phagocytosis	PC3
circWdr91-9.2	Frontal cortex	PC1, PC2, PC3	3	rno-miR-149-5p	Pld2	rno04666:Fc gamma R-mediated phagocytosis	PC3
circStk32c-10.2	Frontal cortex	PC1, PC2, PC3	3	rno-miR-1956-5p	Vav1	rno04666:Fc gamma R-mediated phagocytosis	PC3
circWdr91-9.2	Frontal cortex	PC1, PC2, PC3	3	rno-miR-326-3p	Tp53	rno05215:Prostate cancer	PC1
circSlc8a2-7.4	Frontal cortex	PC1, PC2, PC3	3	rno-miR-326-3p	Tp53	rno05215:Prostate cancer	PC1
circEif3b-13.3	Frontal cortex	PC1, PC2, PC3	3	rno-miR-23a-5p	Creb3l1	rno05215:Prostate cancer	PC1
circVcl-18.12	Frontal cortex	PC1, PC2, PC3	3	rno-miR-125b-2-3p	Plau	rno05215:Prostate cancer	PC1
circPtprj-11.3	Frontal cortex	PC1, PC2, PC3	3	rno-miR-378a-5p	Tp53	rno05215:Prostate cancer	PC1
circSpsb1-2.2	Frontal cortex	PC1, PC2, PC3	3	rno-miR-615	Cdkn1a	rno05215:Prostate cancer	PC1
circSpsb1-2.2	Frontal cortex	PC1, PC2, PC3	3	rno-miR-615	Cdk2	rno05215:Prostate cancer	PC1
circFgfr1-12.9	Frontal cortex	PC1, PC2, PC3	3	rno-miR-665	Fgfr1	rno05215:Prostate cancer	PC1
circFgfr1-12.10	Both tissues	PC1, PC2, PC3	3	rno-miR-665	Fgfr1	rno05215:Prostate cancer	PC1
circAtp2b2-4.4	Frontal cortex	PC1, PC2, PC3	3	rno-miR-665	Fgfr1	rno05215:Prostate cancer	PC1
circFgfr1-12.9	Frontal cortex	PC1, PC2, PC3	3	rno-miR-665	Creb3l1	rno05215:Prostate cancer	PC1
circFgfr1-12.10	Both tissues	PC1, PC2, PC3	3	rno-miR-665	Creb3l1	rno05215:Prostate cancer	PC1
circAtp2b2-4.4	Frontal cortex	PC1, PC2, PC3	3	rno-miR-665	Creb3l1	rno05215:Prostate cancer	PC1
circFhod3-18.17	Frontal cortex	PC1, PC2, PC3	3	rno-miR-667-5p	Creb3l2	rno05215:Prostate cancer	PC1
circFhod3-18.17	Frontal cortex	PC1, PC2, PC3	3	rno-miR-667-5p	Fgfr2	rno05215:Prostate cancer	PC1
circFhod3-18.17	Frontal cortex	PC1, PC2, PC3	3	rno-miR-667-5p	Mapk1	rno05215:Prostate cancer	PC1
circWdr91-9.2	Frontal cortex	PC1, PC2, PC3	3	rno-miR-330-5p	Nos3	rno00220:Arginine biosynthesis	PC1
circSlc8a2-7.4	Frontal cortex	PC1, PC2, PC3	3	rno-miR-330-5p	Nos3	rno00220:Arginine biosynthesis	PC1
circSpsb1-2.2	Frontal cortex	PC1, PC2, PC3	3	rno-miR-615	Nos3	rno00220:Arginine biosynthesis	PC1
circFhod3-18.17	Frontal cortex	PC1, PC2, PC3	3	rno-miR-667-5p	Cad	rno00220:Arginine biosynthesis	PC1
circAdamts9-27.22	Both tissues	PC1, PC2, PC3	3	rno-miR-6334	Cad	rno00220:Arginine biosynthesis	PC1
circChd7-3.2	Frontal cortex	PC1, PC2, PC3	3	rno-miR-7578	Nos3	rno00220:Arginine biosynthesis	PC1
circEif3b-13.3	Frontal cortex	PC1, PC2, PC3	3	rno-miR-23a-5p	Creb3l1	rno04922:Glucagon signaling pathway	PC3
circEif3b-13.3	Frontal cortex	PC1, PC2, PC3	3	rno-miR-23a-5p	Sik1	rno04922:Glucagon signaling pathway	PC3
circAtp2b2-4.4	Frontal cortex	PC1, PC2, PC3	3	rno-miR-194-3p	Camk2b	rno04922:Glucagon signaling pathway	PC3
circAtp2b2-4.4	Frontal cortex	PC1, PC2, PC3	3	rno-miR-194-3p	Pfkm	rno04922:Glucagon signaling pathway	PC3
circRtn4rl2-2.2	Frontal cortex	PC1, PC2, PC3	3	rno-miR-211-3p	Pfkp	rno04922:Glucagon signaling pathway	PC3
circFhod3-18.17	Frontal cortex	PC1, PC2, PC3	3	rno-miR-320-5p	Ppp4r3b	rno04922:Glucagon signaling pathway	PC3
circDclk3-2.2	Frontal cortex	PC1, PC2, PC3	3	rno-miR-320-5p	Ppp4r3b	rno04922:Glucagon signaling pathway	PC3
circFhod3-18.17	Frontal cortex	PC1, PC2, PC3	3	rno-miR-320-5p	Slc2a1	rno04922:Glucagon signaling pathway	PC3
circDclk3-2.2	Frontal cortex	PC1, PC2, PC3	3	rno-miR-320-5p	Slc2a1	rno04922:Glucagon signaling pathway	PC3
circKdm6b-17.17	Frontal cortex	PC1, PC2, PC3	3	rno-miR-874-5p	Pck2	rno04922:Glucagon signaling pathway	PC3
circCamk2a-15.14	Frontal cortex	PC1, PC2, PC3	3	rno-miR-455-3p	Camk2a	rno04922:Glucagon signaling pathway	PC3
circSpsb1-2.2	Frontal cortex	PC1, PC2, PC3	3	rno-miR-615	Camk2b	rno04922:Glucagon signaling pathway	PC3
circSpsb1-2.2	Frontal cortex	PC1, PC2, PC3	3	rno-miR-615	Ldhb	rno04922:Glucagon signaling pathway	PC3
circFgfr1-12.9	Frontal cortex	PC1, PC2, PC3	3	rno-miR-665	Creb3l1	rno04922:Glucagon signaling pathway	PC3
circFgfr1-12.10	Both tissues	PC1, PC2, PC3	3	rno-miR-665	Creb3l1	rno04922:Glucagon signaling pathway	PC3
circAtp2b2-4.4	Frontal cortex	PC1, PC2, PC3	3	rno-miR-665	Creb3l1	rno04922:Glucagon signaling pathway	PC3
circFgfr1-12.9	Frontal cortex	PC1, PC2, PC3	3	rno-miR-665	Prkab2	rno04922:Glucagon signaling pathway	PC3
circFgfr1-12.10	Both tissues	PC1, PC2, PC3	3	rno-miR-665	Prkab2	rno04922:Glucagon signaling pathway	PC3
circAtp2b2-4.4	Frontal cortex	PC1, PC2, PC3	3	rno-miR-665	Prkab2	rno04922:Glucagon signaling pathway	PC3
circFhod3-18.17	Frontal cortex	PC1, PC2, PC3	3	rno-miR-667-5p	Creb3l2	rno04922:Glucagon signaling pathway	PC3
circFhod3-18.17	Frontal cortex	PC1, PC2, PC3	3	rno-miR-667-5p	Sik1	rno04922:Glucagon signaling pathway	PC3
circCamk2a-15.14	Frontal cortex	PC1, PC2, PC3	3	rno-miR-764-3p	Camk2a	rno04922:Glucagon signaling pathway	PC3
circLdlr-5.2	Frontal cortex	PC1, PC2, PC3	3	rno-miR-3593-5p	Cpt1a	rno04922:Glucagon signaling pathway	PC3
circRasgrf2-19.3	Frontal cortex	PC1, PC2, PC3	3	rno-miR-3593-5p	Cpt1a	rno04922:Glucagon signaling pathway	PC3
circRasgrf2-10.3	Frontal cortex	PC1, PC2, PC3	3	rno-miR-3593-5p	Cpt1a	rno04922:Glucagon signaling pathway	PC3
circAdamts9-27.22	Both tissues	PC1, PC2, PC3	3	rno-miR-6334	Plcb1	rno04922:Glucagon signaling pathway	PC3
circStk32c-10.2	Frontal cortex	PC1, PC2, PC3	3	rno-miR-1956-5p	Phkb	rno04922:Glucagon signaling pathway	PC3
circKcnh3-12.8	Frontal cortex	PC3	1	rno-miR-327	Mmp14	rno04928:Parathyroid hormone synthesis, secretion and action	PC3
circWdr91-9.2	Frontal cortex	PC1, PC2, PC3	3	rno-miR-330-5p	Adcy7	rno04928:Parathyroid hormone synthesis, secretion and action	PC3
circSlc8a2-7.4	Frontal cortex	PC1, PC2, PC3	3	rno-miR-330-5p	Adcy7	rno04928:Parathyroid hormone synthesis, secretion and action	PC3
circEif3b-13.3	Frontal cortex	PC1, PC2, PC3	3	rno-miR-23a-5p	Creb3l1	rno04928:Parathyroid hormone synthesis, secretion and action	PC3
circEif3b-13.3	Frontal cortex	PC1, PC2, PC3	3	rno-miR-23a-5p	Runx2	rno04928:Parathyroid hormone synthesis, secretion and action	PC3
circEif3b-13.3	Frontal cortex	PC1, PC2, PC3	3	rno-miR-23a-5p	Mapk3	rno04928:Parathyroid hormone synthesis, secretion and action	PC3
circEif3b-13.3	Frontal cortex	PC1, PC2, PC3	3	rno-miR-23a-5p	Rxrg	rno04928:Parathyroid hormone synthesis, secretion and action	PC3
circRtn4rl2-2.2	Frontal cortex	PC1, PC2, PC3	3	rno-miR-211-3p	Mmp15	rno04928:Parathyroid hormone synthesis, secretion and action	PC3
circFhod3-18.17	Frontal cortex	PC1, PC2, PC3	3	rno-miR-320-5p	Akap13	rno04928:Parathyroid hormone synthesis, secretion and action	PC3
circDclk3-2.2	Frontal cortex	PC1, PC2, PC3	3	rno-miR-320-5p	Akap13	rno04928:Parathyroid hormone synthesis, secretion and action	PC3
circDclk3-2.2	Frontal cortex	PC1, PC2, PC3	3	rno-miR-505-5p	Adcy4	rno04928:Parathyroid hormone synthesis, secretion and action	PC3
circKdm6b-17.17	Frontal cortex	PC1, PC2, PC3	3	rno-miR-874-5p	Prkca	rno04928:Parathyroid hormone synthesis, secretion and action	PC3
circSpsb1-2.2	Frontal cortex	PC1, PC2, PC3	3	rno-miR-615	Cdkn1a	rno04928:Parathyroid hormone synthesis, secretion and action	PC3
circSpsb1-2.2	Frontal cortex	PC1, PC2, PC3	3	rno-miR-615	Adcy5	rno04928:Parathyroid hormone synthesis, secretion and action	PC3
circSpsb1-2.2	Frontal cortex	PC1, PC2, PC3	3	rno-miR-615	Pld2	rno04928:Parathyroid hormone synthesis, secretion and action	PC3
circFgfr1-12.9	Frontal cortex	PC1, PC2, PC3	3	rno-miR-665	Fgfr1	rno04928:Parathyroid hormone synthesis, secretion and action	PC3
circFgfr1-12.10	Both tissues	PC1, PC2, PC3	3	rno-miR-665	Fgfr1	rno04928:Parathyroid hormone synthesis, secretion and action	PC3
circAtp2b2-4.4	Frontal cortex	PC1, PC2, PC3	3	rno-miR-665	Fgfr1	rno04928:Parathyroid hormone synthesis, secretion and action	PC3
circFgfr1-12.9	Frontal cortex	PC1, PC2, PC3	3	rno-miR-665	Creb3l1	rno04928:Parathyroid hormone synthesis, secretion and action	PC3
circFgfr1-12.10	Both tissues	PC1, PC2, PC3	3	rno-miR-665	Creb3l1	rno04928:Parathyroid hormone synthesis, secretion and action	PC3
circAtp2b2-4.4	Frontal cortex	PC1, PC2, PC3	3	rno-miR-665	Creb3l1	rno04928:Parathyroid hormone synthesis, secretion and action	PC3
circFhod3-18.17	Frontal cortex	PC1, PC2, PC3	3	rno-miR-667-5p	Creb3l2	rno04928:Parathyroid hormone synthesis, secretion and action	PC3
circFhod3-18.17	Frontal cortex	PC1, PC2, PC3	3	rno-miR-667-5p	Adcy1	rno04928:Parathyroid hormone synthesis, secretion and action	PC3
circFhod3-18.17	Frontal cortex	PC1, PC2, PC3	3	rno-miR-667-5p	Mapk1	rno04928:Parathyroid hormone synthesis, secretion and action	PC3
circNcan-8.8	Frontal cortex	PC1, PC2, PC3	3	rno-miR-3562	Rxrg	rno04928:Parathyroid hormone synthesis, secretion and action	PC3
circLdlr-5.2	Frontal cortex	PC1, PC2, PC3	3	rno-miR-3593-5p	Runx2	rno04928:Parathyroid hormone synthesis, secretion and action	PC3
circRasgrf2-19.3	Frontal cortex	PC1, PC2, PC3	3	rno-miR-3593-5p	Runx2	rno04928:Parathyroid hormone synthesis, secretion and action	PC3
circRasgrf2-10.3	Frontal cortex	PC1, PC2, PC3	3	rno-miR-3593-5p	Runx2	rno04928:Parathyroid hormone synthesis, secretion and action	PC3
circAdamts9-27.22	Both tissues	PC1, PC2, PC3	3	rno-miR-6334	Plcb1	rno04928:Parathyroid hormone synthesis, secretion and action	PC3
circWdr91-9.2	Frontal cortex	PC1, PC2, PC3	3	rno-miR-149-5p	Akap13	rno04928:Parathyroid hormone synthesis, secretion and action	PC3
circWdr91-9.2	Frontal cortex	PC1, PC2, PC3	3	rno-miR-149-5p	Arhgef11	rno04928:Parathyroid hormone synthesis, secretion and action	PC3
circWdr91-9.2	Frontal cortex	PC1, PC2, PC3	3	rno-miR-149-5p	Pld2	rno04928:Parathyroid hormone synthesis, secretion and action	PC3
circStk32c-10.2	Frontal cortex	PC1, PC2, PC3	3	rno-miR-1956-5p	Arhgef11	rno04928:Parathyroid hormone synthesis, secretion and action	PC3
circWdr91-9.2	Frontal cortex	PC1, PC2, PC3	3	rno-miR-330-5p	Adcy7	rno05032:Morphine addiction	PC1
circSlc8a2-7.4	Frontal cortex	PC1, PC2, PC3	3	rno-miR-330-5p	Adcy7	rno05032:Morphine addiction	PC1
circJak2-13.5	Frontal cortex	PC1, PC3	2	rno-miR-23b-5p	Pde10a	rno05032:Morphine addiction	PC1
circFhod3-18.17	Frontal cortex	PC1, PC2, PC3	3	rno-miR-320-5p	Gabrd	rno05032:Morphine addiction	PC1
circDclk3-2.2	Frontal cortex	PC1, PC2, PC3	3	rno-miR-320-5p	Gabrd	rno05032:Morphine addiction	PC1
circPtprj-11.3	Frontal cortex	PC1, PC2, PC3	3	rno-miR-378a-5p	Pde10a	rno05032:Morphine addiction	PC1
circSpsb1-2.2	Frontal cortex	PC1, PC2, PC3	3	rno-miR-615	Pde10a	rno05032:Morphine addiction	PC1
circSpsb1-2.2	Frontal cortex	PC1, PC2, PC3	3	rno-miR-615	Adcy5	rno05032:Morphine addiction	PC1
circFhod3-18.17	Frontal cortex	PC1, PC2, PC3	3	rno-miR-667-5p	Adcy1	rno05032:Morphine addiction	PC1
circWdr91-9.2	Frontal cortex	PC1, PC2, PC3	3	rno-miR-326-3p	Pip5k1c	rno04810:Regulation of actin cytoskeleton	PC1
circSlc8a2-7.4	Frontal cortex	PC1, PC2, PC3	3	rno-miR-326-3p	Pip5k1c	rno04810:Regulation of actin cytoskeleton	PC1
circWdr91-9.2	Frontal cortex	PC1, PC2, PC3	3	rno-miR-330-5p	Chrm3	rno04810:Regulation of actin cytoskeleton	PC1
circSlc8a2-7.4	Frontal cortex	PC1, PC2, PC3	3	rno-miR-330-5p	Chrm3	rno04810:Regulation of actin cytoskeleton	PC1
circWdr91-9.2	Frontal cortex	PC1, PC2, PC3	3	rno-miR-330-5p	Myh14	rno04810:Regulation of actin cytoskeleton	PC1
circSlc8a2-7.4	Frontal cortex	PC1, PC2, PC3	3	rno-miR-330-5p	Myh14	rno04810:Regulation of actin cytoskeleton	PC1
circEif3b-13.3	Frontal cortex	PC1, PC2, PC3	3	rno-miR-23a-5p	Itgal	rno04810:Regulation of actin cytoskeleton	PC1
circEif3b-13.3	Frontal cortex	PC1, PC2, PC3	3	rno-miR-23a-5p	Apc2	rno04810:Regulation of actin cytoskeleton	PC1
circVcl-18.12	Frontal cortex	PC1, PC2, PC3	3	rno-miR-125b-2-3p	Vcl	rno04810:Regulation of actin cytoskeleton	PC1
circAtp2b2-4.4	Frontal cortex	PC1, PC2, PC3	3	rno-miR-194-3p	Cxcl12	rno04810:Regulation of actin cytoskeleton	PC1
circWdr91-9.2	Frontal cortex	PC1, PC2, PC3	3	rno-miR-212-5p	Myh14	rno04810:Regulation of actin cytoskeleton	PC1
circFhod3-18.17	Frontal cortex	PC1, PC2, PC3	3	rno-miR-320-5p	Myh14	rno04810:Regulation of actin cytoskeleton	PC1
circDclk3-2.2	Frontal cortex	PC1, PC2, PC3	3	rno-miR-320-5p	Myh14	rno04810:Regulation of actin cytoskeleton	PC1
circPtprj-11.3	Frontal cortex	PC1, PC2, PC3	3	rno-miR-378a-5p	Ppp1r12b	rno04810:Regulation of actin cytoskeleton	PC1
circDclk3-2.2	Frontal cortex	PC1, PC2, PC3	3	rno-miR-505-5p	Iqgap1	rno04810:Regulation of actin cytoskeleton	PC1
circFgfr1-12.9	Frontal cortex	PC1, PC2, PC3	3	rno-miR-665	Fgfr1	rno04810:Regulation of actin cytoskeleton	PC1
circFgfr1-12.10	Both tissues	PC1, PC2, PC3	3	rno-miR-665	Fgfr1	rno04810:Regulation of actin cytoskeleton	PC1
circAtp2b2-4.4	Frontal cortex	PC1, PC2, PC3	3	rno-miR-665	Fgfr1	rno04810:Regulation of actin cytoskeleton	PC1
circFgfr1-12.9	Frontal cortex	PC1, PC2, PC3	3	rno-miR-665	Pxn	rno04810:Regulation of actin cytoskeleton	PC1
circFgfr1-12.10	Both tissues	PC1, PC2, PC3	3	rno-miR-665	Pxn	rno04810:Regulation of actin cytoskeleton	PC1
circAtp2b2-4.4	Frontal cortex	PC1, PC2, PC3	3	rno-miR-665	Pxn	rno04810:Regulation of actin cytoskeleton	PC1
circFgfr1-12.9	Frontal cortex	PC1, PC2, PC3	3	rno-miR-665	Cxcl12	rno04810:Regulation of actin cytoskeleton	PC1
circFgfr1-12.10	Both tissues	PC1, PC2, PC3	3	rno-miR-665	Cxcl12	rno04810:Regulation of actin cytoskeleton	PC1
circAtp2b2-4.4	Frontal cortex	PC1, PC2, PC3	3	rno-miR-665	Cxcl12	rno04810:Regulation of actin cytoskeleton	PC1
circFgfr1-12.9	Frontal cortex	PC1, PC2, PC3	3	rno-miR-665	Rras	rno04810:Regulation of actin cytoskeleton	PC1
circFgfr1-12.10	Both tissues	PC1, PC2, PC3	3	rno-miR-665	Rras	rno04810:Regulation of actin cytoskeleton	PC1
circAtp2b2-4.4	Frontal cortex	PC1, PC2, PC3	3	rno-miR-665	Rras	rno04810:Regulation of actin cytoskeleton	PC1
circFhod3-18.17	Frontal cortex	PC1, PC2, PC3	3	rno-miR-667-5p	Fgfr2	rno04810:Regulation of actin cytoskeleton	PC1
circFhod3-18.17	Frontal cortex	PC1, PC2, PC3	3	rno-miR-667-5p	Myh14	rno04810:Regulation of actin cytoskeleton	PC1
circFhod3-18.17	Frontal cortex	PC1, PC2, PC3	3	rno-miR-667-5p	Mapk1	rno04810:Regulation of actin cytoskeleton	PC1
circNcan-8.8	Frontal cortex	PC1, PC2, PC3	3	rno-miR-3562	Iqgap1	rno04810:Regulation of actin cytoskeleton	PC1
circNcan-8.8	Frontal cortex	PC1, PC2, PC3	3	rno-miR-3562	Ppp1r12b	rno04810:Regulation of actin cytoskeleton	PC1
circNcan-8.8	Frontal cortex	PC1, PC2, PC3	3	rno-miR-3562	Itga5	rno04810:Regulation of actin cytoskeleton	PC1
circNcan-8.8	Frontal cortex	PC1, PC2, PC3	3	rno-miR-3562	Vav2	rno04810:Regulation of actin cytoskeleton	PC1
circLdlr-5.2	Frontal cortex	PC1, PC2, PC3	3	rno-miR-3574	Wasf1	rno04810:Regulation of actin cytoskeleton	PC1
circLdlr-5.2	Frontal cortex	PC1, PC2, PC3	3	rno-miR-3593-5p	Pip5k1c	rno04810:Regulation of actin cytoskeleton	PC1
circRasgrf2-19.3	Frontal cortex	PC1, PC2, PC3	3	rno-miR-3593-5p	Pip5k1c	rno04810:Regulation of actin cytoskeleton	PC1
circRasgrf2-10.3	Frontal cortex	PC1, PC2, PC3	3	rno-miR-3593-5p	Pip5k1c	rno04810:Regulation of actin cytoskeleton	PC1
circVcl-18.12	Frontal cortex	PC1, PC2, PC3	3	rno-miR-1199-5p	Vcl	rno04810:Regulation of actin cytoskeleton	PC1
circTmem2-10.2	Frontal cortex	PC1, PC2, PC3	3	rno-miR-1199-3p	Pxn	rno04810:Regulation of actin cytoskeleton	PC1
circTmem2-10.2	Frontal cortex	PC1, PC2, PC3	3	rno-miR-1199-3p	Vav2	rno04810:Regulation of actin cytoskeleton	PC1
circVcl-18.12	Frontal cortex	PC1, PC2, PC3	3	rno-miR-344g	Vcl	rno04810:Regulation of actin cytoskeleton	PC1
circRtn4rl2-2.2	Frontal cortex	PC1, PC2, PC3	3	rno-miR-344g	Vcl	rno04810:Regulation of actin cytoskeleton	PC1
circAdamts9-27.22	Both tissues	PC1, PC2, PC3	3	rno-miR-6334	Apc2	rno04810:Regulation of actin cytoskeleton	PC1
circAdamts9-27.22	Both tissues	PC1, PC2, PC3	3	rno-miR-6334	Myh14	rno04810:Regulation of actin cytoskeleton	PC1
circAdamts9-27.22	Both tissues	PC1, PC2, PC3	3	rno-miR-6334	Vav2	rno04810:Regulation of actin cytoskeleton	PC1
circChd7-3.2	Frontal cortex	PC1, PC2, PC3	3	rno-miR-7578	Apc2	rno04810:Regulation of actin cytoskeleton	PC1
circChd7-3.2	Frontal cortex	PC1, PC2, PC3	3	rno-miR-7578	Ppp1r12b	rno04810:Regulation of actin cytoskeleton	PC1
circWdr91-9.2	Frontal cortex	PC1, PC2, PC3	3	rno-miR-149-5p	Itga5	rno04810:Regulation of actin cytoskeleton	PC1
circWdr91-9.2	Frontal cortex	PC1, PC2, PC3	3	rno-miR-149-5p	Myh14	rno04810:Regulation of actin cytoskeleton	PC1
circStk32c-10.2	Frontal cortex	PC1, PC2, PC3	3	rno-miR-1956-5p	Pxn	rno04810:Regulation of actin cytoskeleton	PC1
circStk32c-10.2	Frontal cortex	PC1, PC2, PC3	3	rno-miR-1956-5p	Myh14	rno04810:Regulation of actin cytoskeleton	PC1
circStk32c-10.2	Frontal cortex	PC1, PC2, PC3	3	rno-miR-1956-5p	Vav1	rno04810:Regulation of actin cytoskeleton	PC1
circWdr91-9.2	Frontal cortex	PC1, PC2, PC3	3	rno-miR-330-5p	Adcy7	rno04213:Longevity regulating pathway - multiple species	PC1
circSlc8a2-7.4	Frontal cortex	PC1, PC2, PC3	3	rno-miR-330-5p	Adcy7	rno04213:Longevity regulating pathway - multiple species	PC1
circSpsb1-2.2	Frontal cortex	PC1, PC2, PC3	3	rno-miR-615	Adcy5	rno04213:Longevity regulating pathway - multiple species	PC1
circFgfr1-12.9	Frontal cortex	PC1, PC2, PC3	3	rno-miR-665	Prkab2	rno04213:Longevity regulating pathway - multiple species	PC1
circFgfr1-12.10	Both tissues	PC1, PC2, PC3	3	rno-miR-665	Prkab2	rno04213:Longevity regulating pathway - multiple species	PC1
circAtp2b2-4.4	Frontal cortex	PC1, PC2, PC3	3	rno-miR-665	Prkab2	rno04213:Longevity regulating pathway - multiple species	PC1
circFhod3-18.17	Frontal cortex	PC1, PC2, PC3	3	rno-miR-667-5p	Adcy1	rno04213:Longevity regulating pathway - multiple species	PC1
circFhod3-18.17	Frontal cortex	PC1, PC2, PC3	3	rno-miR-667-5p	Foxo3	rno04213:Longevity regulating pathway - multiple species	PC1
circNcan-8.8	Frontal cortex	PC1, PC2, PC3	3	rno-miR-3562	Foxo3	rno04213:Longevity regulating pathway - multiple species	PC1
circTmem2-10.2	Frontal cortex	PC1, PC2, PC3	3	rno-miR-1199-3p	Hspa1a	rno04213:Longevity regulating pathway - multiple species	PC1
circWdr91-9.2	Frontal cortex	PC1, PC2, PC3	3	rno-miR-326-3p	Sema5b	rno04360:Axon guidance	PC3
circSlc8a2-7.4	Frontal cortex	PC1, PC2, PC3	3	rno-miR-326-3p	Sema5b	rno04360:Axon guidance	PC3
circWdr91-9.2	Frontal cortex	PC1, PC2, PC3	3	rno-miR-326-3p	Plxnb3	rno04360:Axon guidance	PC3
circSlc8a2-7.4	Frontal cortex	PC1, PC2, PC3	3	rno-miR-326-3p	Plxnb3	rno04360:Axon guidance	PC3
circEif3b-13.3	Frontal cortex	PC1, PC2, PC3	3	rno-miR-23a-5p	Sema3f	rno04360:Axon guidance	PC3
circEif3b-13.3	Frontal cortex	PC1, PC2, PC3	3	rno-miR-23a-5p	Mapk3	rno04360:Axon guidance	PC3
circJak2-13.5	Frontal cortex	PC1, PC3	2	rno-miR-23b-5p	Sema3f	rno04360:Axon guidance	PC3
circRtn4rl2-2.2	Frontal cortex	PC1, PC2, PC3	3	rno-miR-93-3p	Sema4a	rno04360:Axon guidance	PC3
circAtp2b2-4.4	Frontal cortex	PC1, PC2, PC3	3	rno-miR-194-3p	Cxcl12	rno04360:Axon guidance	PC3
circAtp2b2-4.4	Frontal cortex	PC1, PC2, PC3	3	rno-miR-194-3p	Camk2b	rno04360:Axon guidance	PC3
circRasgrf2-19.3	Frontal cortex	PC1, PC2, PC3	3	rno-miR-383-5p	Ephb1	rno04360:Axon guidance	PC3
circRasgrf2-10.3	Frontal cortex	PC1, PC2, PC3	3	rno-miR-383-5p	Ephb1	rno04360:Axon guidance	PC3
circPtprj-11.3	Frontal cortex	PC1, PC2, PC3	3	rno-miR-383-3p	Sema6b	rno04360:Axon guidance	PC3
circFhod3-18.18	Frontal cortex	PC1, PC3	2	rno-miR-485-5p	Robo2	rno04360:Axon guidance	PC3
circFhod3-18.17	Frontal cortex	PC1, PC2, PC3	3	rno-miR-485-5p	Robo2	rno04360:Axon guidance	PC3
circKdm6b-17.17	Frontal cortex	PC1, PC2, PC3	3	rno-miR-874-5p	Prkca	rno04360:Axon guidance	PC3
circCamk2a-15.14	Frontal cortex	PC1, PC2, PC3	3	rno-miR-455-3p	Camk2a	rno04360:Axon guidance	PC3
circSpsb1-2.2	Frontal cortex	PC1, PC2, PC3	3	rno-miR-615	Camk2b	rno04360:Axon guidance	PC3
circSpsb1-2.2	Frontal cortex	PC1, PC2, PC3	3	rno-miR-615	Sema3b	rno04360:Axon guidance	PC3
circSpsb1-2.2	Frontal cortex	PC1, PC2, PC3	3	rno-miR-615	Sema3g	rno04360:Axon guidance	PC3
circSpsb1-2.2	Frontal cortex	PC1, PC2, PC3	3	rno-miR-615	Rgma	rno04360:Axon guidance	PC3
circSpsb1-2.2	Frontal cortex	PC1, PC2, PC3	3	rno-miR-615	Sema4g	rno04360:Axon guidance	PC3
circSpsb1-2.2	Frontal cortex	PC1, PC2, PC3	3	rno-miR-615	Dcc	rno04360:Axon guidance	PC3
circFgfr1-12.9	Frontal cortex	PC1, PC2, PC3	3	rno-miR-665	Cxcl12	rno04360:Axon guidance	PC3
circFgfr1-12.10	Both tissues	PC1, PC2, PC3	3	rno-miR-665	Cxcl12	rno04360:Axon guidance	PC3
circAtp2b2-4.4	Frontal cortex	PC1, PC2, PC3	3	rno-miR-665	Cxcl12	rno04360:Axon guidance	PC3
circFgfr1-12.9	Frontal cortex	PC1, PC2, PC3	3	rno-miR-665	Rras	rno04360:Axon guidance	PC3
circFgfr1-12.10	Both tissues	PC1, PC2, PC3	3	rno-miR-665	Rras	rno04360:Axon guidance	PC3
circAtp2b2-4.4	Frontal cortex	PC1, PC2, PC3	3	rno-miR-665	Rras	rno04360:Axon guidance	PC3
circFgfr1-12.9	Frontal cortex	PC1, PC2, PC3	3	rno-miR-665	Pard6b	rno04360:Axon guidance	PC3
circFgfr1-12.10	Both tissues	PC1, PC2, PC3	3	rno-miR-665	Pard6b	rno04360:Axon guidance	PC3
circAtp2b2-4.4	Frontal cortex	PC1, PC2, PC3	3	rno-miR-665	Pard6b	rno04360:Axon guidance	PC3
circFgfr1-12.9	Frontal cortex	PC1, PC2, PC3	3	rno-miR-665	Smo	rno04360:Axon guidance	PC3
circFgfr1-12.10	Both tissues	PC1, PC2, PC3	3	rno-miR-665	Smo	rno04360:Axon guidance	PC3
circAtp2b2-4.4	Frontal cortex	PC1, PC2, PC3	3	rno-miR-665	Smo	rno04360:Axon guidance	PC3
circFhod3-18.17	Frontal cortex	PC1, PC2, PC3	3	rno-miR-667-5p	Plxna3	rno04360:Axon guidance	PC3
circFhod3-18.17	Frontal cortex	PC1, PC2, PC3	3	rno-miR-667-5p	Dcc	rno04360:Axon guidance	PC3
circFhod3-18.17	Frontal cortex	PC1, PC2, PC3	3	rno-miR-667-5p	Unc5a	rno04360:Axon guidance	PC3
circFhod3-18.17	Frontal cortex	PC1, PC2, PC3	3	rno-miR-667-5p	Mapk1	rno04360:Axon guidance	PC3
circCamk2a-15.14	Frontal cortex	PC1, PC2, PC3	3	rno-miR-764-3p	Slit2	rno04360:Axon guidance	PC3
circCamk2a-15.14	Frontal cortex	PC1, PC2, PC3	3	rno-miR-764-3p	Camk2a	rno04360:Axon guidance	PC3
circNcan-8.8	Frontal cortex	PC1, PC2, PC3	3	rno-miR-3562	Sema5b	rno04360:Axon guidance	PC3
circNcan-8.8	Frontal cortex	PC1, PC2, PC3	3	rno-miR-3562	Plxna3	rno04360:Axon guidance	PC3
circNcan-8.8	Frontal cortex	PC1, PC2, PC3	3	rno-miR-3562	Sema4g	rno04360:Axon guidance	PC3
circNcan-8.8	Frontal cortex	PC1, PC2, PC3	3	rno-miR-3562	Unc5a	rno04360:Axon guidance	PC3
circNcan-8.8	Frontal cortex	PC1, PC2, PC3	3	rno-miR-3562	Epha4	rno04360:Axon guidance	PC3
circLdlr-5.2	Frontal cortex	PC1, PC2, PC3	3	rno-miR-3593-5p	Nfatc2	rno04360:Axon guidance	PC3
circRasgrf2-19.3	Frontal cortex	PC1, PC2, PC3	3	rno-miR-3593-5p	Nfatc2	rno04360:Axon guidance	PC3
circRasgrf2-10.3	Frontal cortex	PC1, PC2, PC3	3	rno-miR-3593-5p	Nfatc2	rno04360:Axon guidance	PC3
circLdlr-5.2	Frontal cortex	PC1, PC2, PC3	3	rno-miR-3593-5p	Plxnb3	rno04360:Axon guidance	PC3
circRasgrf2-19.3	Frontal cortex	PC1, PC2, PC3	3	rno-miR-3593-5p	Plxnb3	rno04360:Axon guidance	PC3
circRasgrf2-10.3	Frontal cortex	PC1, PC2, PC3	3	rno-miR-3593-5p	Plxnb3	rno04360:Axon guidance	PC3
circLdlr-5.2	Frontal cortex	PC1, PC2, PC3	3	rno-miR-3593-5p	Sema6b	rno04360:Axon guidance	PC3
circRasgrf2-19.3	Frontal cortex	PC1, PC2, PC3	3	rno-miR-3593-5p	Sema6b	rno04360:Axon guidance	PC3
circRasgrf2-10.3	Frontal cortex	PC1, PC2, PC3	3	rno-miR-3593-5p	Sema6b	rno04360:Axon guidance	PC3
circVcl-18.12	Frontal cortex	PC1, PC2, PC3	3	rno-miR-1199-5p	Plxna3	rno04360:Axon guidance	PC3
circAdamts9-27.22	Both tissues	PC1, PC2, PC3	3	rno-miR-6334	Plxnb3	rno04360:Axon guidance	PC3
circChd7-3.2	Frontal cortex	PC1, PC2, PC3	3	rno-miR-7578	Dcc	rno04360:Axon guidance	PC3
circWdr91-9.2	Frontal cortex	PC1, PC2, PC3	3	rno-miR-149-5p	Robo3	rno04360:Axon guidance	PC3
circWdr91-9.2	Frontal cortex	PC1, PC2, PC3	3	rno-miR-149-5p	Unc5a	rno04360:Axon guidance	PC3
circStk32c-10.2	Frontal cortex	PC1, PC2, PC3	3	rno-miR-1956-5p	Robo3	rno04360:Axon guidance	PC3
circWdr91-9.2	Frontal cortex	PC1, PC2, PC3	3	rno-miR-330-5p	Myh14	rno04270:Vascular smooth muscle contraction	PC3
circSlc8a2-7.4	Frontal cortex	PC1, PC2, PC3	3	rno-miR-330-5p	Myh14	rno04270:Vascular smooth muscle contraction	PC3
circWdr91-9.2	Frontal cortex	PC1, PC2, PC3	3	rno-miR-330-5p	Adcy7	rno04270:Vascular smooth muscle contraction	PC3
circSlc8a2-7.4	Frontal cortex	PC1, PC2, PC3	3	rno-miR-330-5p	Adcy7	rno04270:Vascular smooth muscle contraction	PC3
circEif3b-13.3	Frontal cortex	PC1, PC2, PC3	3	rno-miR-23a-5p	Pla2g6	rno04270:Vascular smooth muscle contraction	PC3
circEif3b-13.3	Frontal cortex	PC1, PC2, PC3	3	rno-miR-23a-5p	Mapk3	rno04270:Vascular smooth muscle contraction	PC3
circWdr91-9.2	Frontal cortex	PC1, PC2, PC3	3	rno-miR-212-5p	Myh14	rno04270:Vascular smooth muscle contraction	PC3
circFhod3-18.17	Frontal cortex	PC1, PC2, PC3	3	rno-miR-320-5p	Myh14	rno04270:Vascular smooth muscle contraction	PC3
circDclk3-2.2	Frontal cortex	PC1, PC2, PC3	3	rno-miR-320-5p	Myh14	rno04270:Vascular smooth muscle contraction	PC3
circFhod3-18.17	Frontal cortex	PC1, PC2, PC3	3	rno-miR-320-5p	Adra1b	rno04270:Vascular smooth muscle contraction	PC3
circDclk3-2.2	Frontal cortex	PC1, PC2, PC3	3	rno-miR-320-5p	Adra1b	rno04270:Vascular smooth muscle contraction	PC3
circPtprj-11.3	Frontal cortex	PC1, PC2, PC3	3	rno-miR-383-3p	Cacna1d	rno04270:Vascular smooth muscle contraction	PC3
[truncated: 78,419 more rows]
