# Supplementary material for: Differential Expression of Circular RNAs in Rat Brain Regions with Various Degrees of Damage After Ischemia–Reperfusion
Source: Int J Mol Sci. 2025 Oct 30;26(21):10555. doi: 10.3390/ijms262110555 (PMC12608004; doi:10.3390/ijms262110555)
Supplement: Supplementary file 1 [file ijms-26-10555-s001.zip › Supplementary Table S6.xlsx]

## Sheet: Table S6
Table S6. Characterization of the primers used for real-time RT-PCR
CircRNA/mRNA	Primer (5’-3’)	RefSeq	Amplicon Size (bp)
circPde10a-18.17	F: AGGAAGCAGTTGGAGGAGAT	NM_022236.18.17 PV173812	178
	R: TGTACTCCACCTCCACCAT
circMvp-7.4	F: CACTACTGTGTCATTCTTGA	NM_022715.7.4 PQ336706	108
	R: TGTGTTGGGCAGAACCA
circPsd2-13.8	F: TCTTCCTCTTCCAGGCAC	NM_001107395.13.8 PQ586285	238
	R: GCAAAGTCTTGTCCATCATTC
Gapdh	F: ACTCTACCCACGGCAAGTTCAACG	NM_017008.4	148
	R: GTAGACTCCACGACATACTCAGCAC
