# Supplementary material for: Differential Expression of Circular RNAs in Rat Brain Regions with Various Degrees of Damage After Ischemia–Reperfusion
Source: Int J Mol Sci. 2025 Oct 30;26(21):10555. doi: 10.3390/ijms262110555 (PMC12608004; doi:10.3390/ijms262110555)
Supplement: Supplementary file 1 [file ijms-26-10555-s001.zip › Supplementary Table S1.xlsx]

## Sheet: Table S1
Table S1. Genes encoding DECs in rat striatum at 24 h after tMCAO
circRNAs	Length of circRNA, n	DEC (circRNA)									Host gene	RefSeq ID of mRNA of host gene	Description	DEG (mRNA)
		Fold change	±SE	Padj	circ_2H1L_ST	circ_2H2L_ST	circ_2H3L_ST	circ_2H1i_ST	circ_2H2i_ST	circ_2H3i_ST				Fold change	±SE	Padj
circAars-5.3	527	1.76333	0.218917	0.0301732	46.545	43.8038	32.593	62.5004	72.8833	78.597	Aars	NM_001100517	alanyl-tRNA synthetase (Aars), mRNA	1.57761	0.148639	0.000177818
circAbat-11.7	450	0.661437	0.066626	0.0362634	100.537	79.264	78.2231	46.1542	24.6863	64.7894	Abat	NM_031003	4-aminobutyrate aminotransferase (Abat), mRNA	0.485529	0.0526184	0.000177818
circAbat-5.2	360	0.599617	0.0250628	0.0040273	149.875	134.54	147.755	80.7698	85.8142	88.1561	Abat	NM_031003	4-aminobutyrate aminotransferase (Abat), mRNA	0.485529	0.0526184	0.000177818
circAbcb9-11.8	660	0.229736	0.0610983	2.34264e-08	72.6102	92.8223	68.4452	16.3463	10.5798	25.4909	Abcb9	NM_022238	ATP-binding cassette, subfamily B (MDR/TAP), member 9 (Abcb9), mRNA	0.265424	0.0408266	0.000177818
circActn2-10.3	866	0.431098	0.116087	0.00729666	55.854	83.4358	40.198	18.2694	32.9151	25.4909	Actn2	NM_001170325	actinin alpha 2 (Actn2), mRNA	0.325724	0.0832961	0.000177818
circActn2-12.10	530	0.32896	0.108426	0.00101605	26.9961	22.9448	26.0744	46.1542	63.479	59.4788	Actn2	NM_001170325	actinin alpha 2 (Actn2), mRNA	0.325724	0.0832961	0.000177818
circActn2-12.7	791	0.328981	0.103709	0.0227772	108.915	128.283	46.7166	30.7694	39.9683	21.2424	Actn2	NM_001170325	actinin alpha 2 (Actn2), mRNA	0.325724	0.0832961	0.000177818
circActr3-11.2	814	1.75174	0.254218	0.00981856	47.4759	78.221	59.7537	105.77	108.149	104.088	Actr3	NM_031068	ARP3 actin-related protein 3 homolog (yeast) (Actr3), mRNA	1.84953	0.201947	0.000177818
circAcvr1c-8.3	1052	0.301554	0.0863143	0.0040273	34.4433	51.1044	18.4693	8.6539	11.7554	10.6212	Acvr1c	NM_139090	activin A receptor, type IC (Acvr1c), mRNA	0.603077	0.190484	1
circAdam23-16.10	633	0.594043	0.0546424	0.0075863	132.188	120.982	123.853	84.6159	62.3035	72.2243	Adam23	NM_001029899	ADAM metallopeptidase domain 23 (Adam23), mRNA	0.731785	0.143739	0.00688577
circAdamts9-26.22	813	20.4268	8.80711	1.26099e-14	3.7236	1.04295	6.51859	88.4621	72.8833	62.6652	Adamts9	NM_001107877	ADAM metallopeptidase with thrombospondin type 1 motif, 9 (Adamts9), mRNA	14.953	1.89918	0.000177818
circAdamts9-27.22	990	14.9297	6.09897	1.02476e-17	6.5163	2.08589	10.8643	117.308	84.6387	80.7213	Adamts9	NM_001107877	ADAM metallopeptidase with thrombospondin type 1 motif, 9 (Adamts9), mRNA	14.953	1.89918	0.000177818
circAdamts9-30.26	852	7.64976	2.57287	1.93524e-08	5.5854	4.17179	10.8643	66.3466	48.197	38.2364	Adamts9	NM_001107877	ADAM metallopeptidase with thrombospondin type 1 motif, 9 (Adamts9), mRNA	14.953	1.89918	0.000177818
circAdck4-12.11	250	1.91807	0.123916	0.0281477	26.0652	27.1166	29.3337	46.1542	54.0747	55.2304	Adck4	NM_001012065	aarF domain containing kinase 4 (Adck4), mRNA	1.92307	0.190761	0.000177818
circAdcy5-13.11	303	0.399044	0.098071	0.00375997	54.9231	66.7486	78.2231	128.847	179.857	149.759	Adcy5	NM_022600	adenylate cyclase 5 (Adcy5), mRNA	0.33299	0.0654834	0.000177818
circAdcy5-17.13	621	0.419132	0.0996487	0.00548452	33.5124	32.3314	32.593	59.6158	71.7078	58.4167	Adcy5	NM_022600	adenylate cyclase 5 (Adcy5), mRNA	0.33299	0.0654834	0.000177818
circAdcy5-3.2	272	0.332668	0.041978	3.63507e-08	124.741	129.325	96.6924	37.5002	44.6704	32.9258	Adcy5	NM_022600	adenylate cyclase 5 (Adcy5), mRNA	0.33299	0.0654834	0.000177818
circAdcy5-7.4	541	0.380336	0.0792993	0.000155904	1259.51	1502.89	877.837	388.464	583.067	388.737	Adcy5	NM_022600	adenylate cyclase 5 (Adcy5), mRNA	0.33299	0.0654834	0.000177818
circAdcy5-8.4	682	0.388669	0.0743816	4.61936e-05	1713.79	2006.63	1232.01	525.965	794.663	570.36	Adcy5	NM_022600	adenylate cyclase 5 (Adcy5), mRNA	0.33299	0.0654834	0.000177818
circAdcy5-8.6	442	0.406103	0.0823777	0.000319448	938.347	1096.14	692.057	288.463	472.566	327.134	Adcy5	NM_022600	adenylate cyclase 5 (Adcy5), mRNA	0.33299	0.0654834	0.000177818
circAdcy5-8.7	283	0.457449	0.0828286	1.19866e-06	351.88	398.406	260.744	121.155	190.437	144.449	Adcy5	NM_022600	adenylate cyclase 5 (Adcy5), mRNA	0.33299	0.0654834	0.000177818
circAdcy9-10.4	986	0.620027	0.106856	0.0336377	138.704	152.27	102.125	63.462	98.7452	78.597	Adcy9	NM_001106980	adenylate cyclase 9 (Adcy9), mRNA	0.580511	0.117046	0.000637444
circAdcy9-9.4	944	0.626941	0.108185	0.0456159	132.188	147.056	93.4331	61.5389	91.6919	77.5349	Adcy9	NM_001106980	adenylate cyclase 9 (Adcy9), mRNA	0.580511	0.117046	0.000637444
circAff1-11.8	1240	1.99403	0.211757	0.0213396	29.7888	27.1166	20.6422	50.9619	50.5481	50.9819	Aff1	NM_001107206	AF4/FMR2 family, member 1 (Aff1), mRNA	1.82675	0.108952	0.000177818
circAff3-4.2	820	0.653205	0.0814679	0.0136408	216.9	226.32	230.324	175.001	142.24	113.647	Aff3	NM_001191887	AF4/FMR2 family, member 3 (Aff3), mRNA	0.415823	0.0858046	0.000177818
circAgap2-5.3	322	0.404754	0.0646252	1.02889e-08	123.81	131.411	85.8281	43.2695	82.2876	54.1682	Agap2	NM_023026	ArfGAP with GTPase domain, ankyrin repeat and PH domain 2 (Agap2), mRNA	0.319124	0.0420071	0.000177818
circAkap13-8.7	3189	2.09508	0.366323	0.001121	58.6467	41.7179	40.198	74.039	105.798	111.523	Akap13	NM_001106271	A kinase (PRKA) anchor protein 13 (Akap13), mRNA	2.4693	0.179702	0.000177818
circAkap8l-13.9	584	0.424144	0.0850931	0.000305564	714.931	913.622	564.945	319.233	393.805	368.556	Akap8l	NM_001013946	A kinase (PRKA) anchor protein 8-like (Akap8l), mRNA	0.379171	0.0269407	0.000177818
circAldh5a1-6.3	576	0.44643	0.051739	0.00665686	53.0613	51.1044	48.8894	18.2694	27.0374	22.3046	Aldh5a1	NM_022851	aldehyde dehydrogenase 5 family, member A1 (Aldh5a1), mRNA	0.561193	0.0597408	0.000177818
circAlms1-16.11	1888	0.608358	0.0313908	0.00221506	168.493	182.516	186.866	115.385	99.9207	105.15	Alms1	NM_001106604	Alstrom syndrome 1 (Alms1), mRNA	0.89116	0.080633	0.410385
circAlms1-16.13	1532	0.627247	0.0258917	0.00809806	146.151	150.184	158.619	98.0776	86.9898	94.5289	Alms1	NM_001106604	Alstrom syndrome 1 (Alms1), mRNA	0.89116	0.080633	0.410385
circAno4-8.2	874	1.54133	0.154402	0.00366906	174.078	201.289	231.41	321.156	325.624	269.779	Ano4	NM_001106778	anoctamin 4 (Ano4), mRNA	1.29441	0.210801	0.0274021
circAno4-8.3	679	1.52263	0.179728	0.00814777	162.908	195.031	227.064	311.541	311.517	249.599	Ano4	NM_001106778	anoctamin 4 (Ano4), mRNA	1.29441	0.210801	0.0274021
circAno6-10.3	1034	1.52238	0.176399	0.021392	107.984	111.595	145.582	202.886	163.4	177.374	Ano6	NM_001108108	anoctamin 6 (Ano6), mRNA	3.95216	0.437024	0.000177818
circAno6-10.5	822	1.73386	0.169437	0.00365742	68.8866	70.9204	90.1738	141.347	122.256	126.393	Ano6	NM_001108108	anoctamin 6 (Ano6), mRNA	3.95216	0.437024	0.000177818
circAno6-15.10	809	4.53443	0.992726	5.26977e-08	10.2399	12.5154	20.6422	60.5773	67.0056	63.7273	Ano6	NM_001108108	anoctamin 6 (Ano6), mRNA	3.95216	0.437024	0.000177818
circAno6-9.5	716	1.6235	0.171982	0.0180714	65.163	68.8345	90.1738	123.078	112.852	120.02	Ano6	NM_001108108	anoctamin 6 (Ano6), mRNA	3.95216	0.437024	0.000177818
circApba1-2.2	1283	0.655704	0.0453528	0.00258326	308.128	294.111	327.016	175.001	213.948	210.3	Apba1	NM_031779	amyloid beta (A4) precursor protein-binding, family A, member 1 (Apba1), mRNA	0.432146	0.0511899	0.000177818
circArel1-7.4	837	0.483419	0.1091	0.00751432	68.8866	81.3499	61.9266	25.9617	27.0374	47.7955	Arel1	NM_001106744	apoptosis resistant E3 ubiquitin protein ligase 1 (Arel1), mRNA	0.712671	0.0943558	0.00120623
circArhgap26-11.5	723	0.632435	0.0488833	0.012056	111.708	112.638	140.15	77.8851	50.5481	62.6652	Arhgap26	NM_001107389	Rho GTPase activating protein 26 (Arhgap26), mRNA	0.376886	0.048838	0.0332342
circArhgap26-11.7	510	0.644862	0.0420697	0.040423	107.054	112.638	112.989	61.5389	75.2344	74.3485	Arhgap26	NM_001107389	Rho GTPase activating protein 26 (Arhgap26), mRNA	0.376886	0.048838	0.0332342
circArhgap26-12.2	990	0.658893	0.0496747	0.0125498	189.904	206.504	192.298	109.616	132.836	139.138	Arhgap26	NM_001107389	Rho GTPase activating protein 26 (Arhgap26), mRNA	0.376886	0.048838	0.0332342
circArhgap26-9.2	779	0.665816	0.0652081	0.0431456	115.432	114.724	95.606	64.4235	55.2503	60.541	Arhgap26	NM_001107389	Rho GTPase activating protein 26 (Arhgap26), mRNA	0.376886	0.048838	0.0332342
circArhgef9-5.2	551	0.610527	0.0295448	0.00328748	183.387	156.442	165.138	100.962	102.272	99.8395	Arhgef9	NM_023957	no definition	0.409814	0.0650564	0.000177818
circArhgef9-5.4	372	0.617206	0.0520396	0.0374829	94.0209	99.08	85.8281	51.9234	64.6546	53.1061	Arhgef9	NM_023957	no definition	0.409814	0.0650564	0.000177818
circArhgef9-7.2	914	0.537439	0.0559295	1.49221e-05	301.612	306.626	246.62	145.193	132.836	173.126	Arhgef9	NM_023957	no definition	0.409814	0.0650564	0.000177818
circArhgef9-8.2	1046	0.541884	0.0540269	1.12746e-05	334.193	338.958	267.262	157.693	153.995	189.058	Arhgef9	NM_023957	no definition	0.409814	0.0650564	0.000177818
circArhgef9-8.6	495	0.496878	0.133687	0.00743895	36.3051	29.2025	44.5437	60.5773	86.9898	82.8455	Arhgef9	NM_023957	no definition	0.409814	0.0650564	0.000177818
circArhgef9-9.6	739	0.507538	0.109427	0.00213313	53.9922	76.1351	44.5437	123.078	91.6919	130.641	Arhgef9	NM_023957	no definition	0.409814	0.0650564	0.000177818
circArpp21-15.10	843	0.473547	0.14782	0.0358605	74.472	54.2333	33.6794	15.3847	25.8618	35.05	Arpp21	NM_001135045	cAMP-regulated phosphoprotein 21 (Arpp21), transcript variant 2, mRNA; cAMP-regulated phosphoprotein 21 (Arpp21), transcript variant 1, mRNA	0.870475	0.180484	0.353357
circAtad3a-15.6	1100	1.79705	0.171374	0.00377899	57.7158	67.7916	65.1859	95.1929	126.958	114.709	Atad3a	NM_001034922	ATPase family, AAA domain containing 3A (Atad3a), mRNA	1.42246	0.184422	0.00186885
circAtp13a2-13.9	601	0.643658	0.101536	0.0298245	164.769	142.884	224.891	120.193	94.043	121.082	Atp13a2	NM_001173432	ATPase type 13A2 (Atp13a2), mRNA	0.602947	0.0584922	0.000177818
circAtp2b1-12.11	480	0.430701	0.0842314	2.06951e-05	218.762	223.191	118.421	70.1928	88.1653	79.6592	Atp2b1	NM_053311	ATPase, Ca++ transporting, plasma membrane 1 (Atp2b1), mRNA	0.385099	0.0828893	0.000177818
circAtp2b1-15.7	1514	0.421279	0.0816815	0.000736595	1060.3	1240.06	659.464	373.079	476.093	375.991	Atp2b1	NM_053311	ATPase, Ca++ transporting, plasma membrane 1 (Atp2b1), mRNA	0.385099	0.0828893	0.000177818
circAtp2b1-16.12	805	0.366827	0.0723249	7.09325e-11	712.139	757.18	467.166	176.924	288.007	234.729	Atp2b1	NM_053311	ATPase, Ca++ transporting, plasma membrane 1 (Atp2b1), mRNA	0.385099	0.0828893	0.000177818
circAtp2b1-20.18	503	0.436693	0.078927	8.787e-06	46.545	46.9326	48.8894	19.2309	11.7554	25.4909	Atp2b1	NM_053311	ATPase, Ca++ transporting, plasma membrane 1 (Atp2b1), mRNA	0.385099	0.0828893	0.000177818
circAtp2b1-9.8	377	0.413562	0.115044	0.0497223	72.6102	75.0922	41.2844	110.578	128.134	105.15	Atp2b1	NM_053311	ATPase, Ca++ transporting, plasma membrane 1 (Atp2b1), mRNA	0.385099	0.0828893	0.000177818
circAtp2b2-11.11	243	0.424332	0.0704426	0.000305564	101.468	75.0922	72.7909	34.6156	42.3194	27.6152	Atp2b2	NM_012508	no definition	0.332579	0.0552318	0.000177818
circAtp2b3-4.4	333	0.372026	0.059104	0.000782883	199.213	167.915	165.138	94.2314	143.416	112.585	Atp2b3	NM_133288	ATPase, Ca++ transporting, plasma membrane 3 (Atp2b3), mRNA	0.360407	0.0322119	0.000177818
circAtxn1-6.6	2002	0.661389	0.111272	0.0193839	398.425	440.124	306.374	207.694	223.352	313.326	Atxn1	NM_012726	ataxin 1 (Atxn1), mRNA	0.480724	0.0968245	0.000177818
circBach1-4.2	1845	1.88594	0.138882	0.000767607	60.5085	71.9634	59.7537	126.924	110.501	117.896	Bach1	NM_001107113	BTB and CNC homology 1, basic leucine zipper transcription factor 1 (Bach1), mRNA	2.15406	0.397337	0.000177818
circBaz1b-13.10	563	0.631706	0.0470984	0.0492992	96.8136	103.252	82.5688	62.5004	56.4258	56.2925	Baz1b	NM_001191916	bromodomain adjacent to zinc finger domain, 1B (Baz1b), mRNA	0.768264	0.0433595	0.0168177
circBcat1-5.2	543	1.62261	0.211163	0.000680923	373.291	380.676	372.646	707.697	446.704	638.335	Bcat1	NM_017253	branched chain amino acid transaminase 1, cytosolic (Bcat1), mRNA	1.35839	0.200144	0.0222061
circBcat1-5.3	432	1.63245	0.187215	0.000619529	250.412	249.264	255.311	467.311	312.693	428.035	Bcat1	NM_017253	branched chain amino acid transaminase 1, cytosolic (Bcat1), mRNA	1.35839	0.200144	0.0222061
circBcat1-7.2	850	1.50981	0.200906	0.00413824	735.411	663.314	701.835	1189.43	767.626	1155.59	Bcat1	NM_017253	branched chain amino acid transaminase 1, cytosolic (Bcat1), mRNA	1.35839	0.200144	0.0222061
circBcat1-9.8	227	2.3413	0.451748	0.00106108	35.3742	27.1166	32.593	62.5004	57.6013	98.7774	Bcat1	NM_017253	branched chain amino acid transaminase 1, cytosolic (Bcat1), mRNA	1.35839	0.200144	0.0222061
circBrsk1-7.5	220	0.485168	0.0489511	0.0299195	48.4068	38.589	43.4573	23.0771	17.6331	21.2424	Brsk1	NM_001127337	BR serine/threonine kinase 1 (Brsk1), mRNA	0.301475	0.0225548	0.000177818
circBzw1-4.2	346	2.39421	0.638322	0.0455618	11.1708	10.4295	17.3829	18.2694	34.0906	39.2985	Bzw1	NM_198789	basic leucine zipper and W2 domains 1 (Bzw1), mRNA	2.1091	0.161033	0.000177818
circC2cd5-24.11	1437	0.660361	0.0252358	0.0243257	137.773	153.313	155.36	95.1929	95.2185	98.7774	C2cd5	NM_001134581	C2 calcium-dependent domain containing 5 (C2cd5), mRNA	0.649163	0.0712316	0.000177818
circCacna1c-6.4	439	0.50672	0.108287	0.0343855	63.3012	59.448	40.198	18.2694	32.9151	30.8015	Cacna1c	NM_012517	calcium channel, voltage-dependent, L type, alpha 1C subunit (Cacna1c), mRNA	0.565201	0.0503648	0.000177818
circCacna1c-9.6	633	0.494545	0.0661681	0.0274152	52.1304	45.8897	44.5437	18.2694	28.2129	23.3667	Cacna1c	NM_012517	calcium channel, voltage-dependent, L type, alpha 1C subunit (Cacna1c), mRNA	0.565201	0.0503648	0.000177818
circCacna2d3-8.3	684	0.635318	0.106535	0.0135588	20.4798	22.9448	17.3829	42.308	47.0215	46.7334	Cacna2d3	NM_175595	calcium channel, voltage-dependent, alpha2/delta subunit 3 (Cacna2d3), mRNA	0.537603	0.143187	0.000177818
circCacna2d3-8.4	567	0.657116	0.117633	0.0358605	41.8905	43.8038	55.408	10.577	19.9841	9.5591	Cacna2d3	NM_175595	calcium channel, voltage-dependent, alpha2/delta subunit 3 (Cacna2d3), mRNA	0.537603	0.143187	0.000177818
circCacna2d3-9.3	759	0.646209	0.110551	0.0176164	264.376	333.743	228.151	150.963	219.826	155.07	Cacna2d3	NM_175595	calcium channel, voltage-dependent, alpha2/delta subunit 3 (Cacna2d3), mRNA	0.537603	0.143187	0.000177818
circCadm2-5.2	553	0.490173	0.0398583	4.66895e-05	96.8136	122.025	128.199	174.04	209.246	198.617	Cadm2	NM_001047102	cell adhesion molecule 2 (Cadm2), mRNA	0.449259	0.0462187	0.000177818
circCadm2-6.2	732	0.523734	0.0462229	3.77502e-05	231.794	190.859	179.261	98.0776	110.501	101.964	Cadm2	NM_001047102	cell adhesion molecule 2 (Cadm2), mRNA	0.449259	0.0462187	0.000177818
circCadm2-6.4	441	0.563357	0.0559551	0.0130631	14.8944	10.4295	18.4693	25.0002	67.0056	38.2364	Cadm2	NM_001047102	cell adhesion molecule 2 (Cadm2), mRNA	0.449259	0.0462187	0.000177818
circCamk2g-7.3	357	0.485867	0.10452	0.0143226	71.6793	41.7179	88.001	33.6541	27.0374	35.05	Camk2g	NM_133605	calcium/calmodulin-dependent protein kinase II gamma (Camk2g), mRNA	0.414413	0.0513667	0.000177818
circCamkk2-6.2	679	0.355708	0.106147	0.000175258	140.566	83.4358	55.408	25.0002	34.0906	39.2985	Camkk2	NM_031338	no definition	0.243002	0.0445495	0.00287837
circCap2-12.5	1047	0.579303	0.113625	0.0186399	171.286	120.982	93.4331	78.8467	61.128	79.6592	Cap2	NM_053874	CAP, adenylate cyclase-associated protein, 2 (yeast) (Cap2), mRNA	0.524763	0.0971132	0.000177818
circCap2-7.2	640	0.57315	0.117623	0.0154205	192.696	124.111	98.8653	78.8467	74.0589	81.7834	Cap2	NM_053874	CAP, adenylate cyclase-associated protein, 2 (yeast) (Cap2), mRNA	0.524763	0.0971132	0.000177818
circCapzb-4.2	326	1.59521	0.0611279	0.0253289	65.163	69.8775	69.5316	111.539	99.9207	108.336	Capzb	NM_001005903	capping protein (actin filament) muscle Z-line, beta (Capzb), mRNA	1.3508	0.117474	0.00544073
circCcdc64-6.4	546	0.53031	0.0366308	0.0121283	79.1265	67.7916	64.0995	36.5387	35.2661	38.2364	Ccdc64	NM_001191667	coiled-coil domain containing 64 (Ccdc64), mRNA	0.38358	0.0281166	0.000177818
circCcdc64-7.5	530	0.48356	0.0811101	0.0384328	54.9231	39.632	33.6794	23.0771	17.6331	20.1803	Ccdc64	NM_001191667	coiled-coil domain containing 64 (Ccdc64), mRNA	0.38358	0.0281166	0.000177818
circCd2ap-10.5	567	2.2183	0.663488	0.0485743	204.798	269.08	187.953	124.039	182.208	122.144	Cd2ap	NM_181475	CD2-associated protein (Cd2ap), mRNA	1.43881	0.198825	0.0210753
circCdkn1a-2.2	456	9.58449	0.605827	5.60429e-26	14.8944	16.6872	14.1236	145.193	132.836	151.883	Cdkn1a	NM_080782	cyclin-dependent kinase inhibitor 1A (Cdkn1a), mRNA	12.9288	1.30635	0.000177818
circCelf5-9.7	352	0.385474	0.0240273	7.3711e-05	74.472	75.0922	66.2723	25.0002	29.3884	27.6152	Celf5	NM_001135603	CUGBP, Elav-like family member 5 (Celf5), mRNA	0.460655	0.0509466	0.000177818
circCelsr2-6.3	586	0.469156	0.0809228	3.0655e-05	238.31	203.375	149.928	71.1543	98.7452	104.088	Celsr2	NM_001191110	cadherin, EGF LAG seven-pass G-type receptor 2 (Celsr2), mRNA	0.417579	0.0531802	0.000177818
circChga-6.6	450	0.537343	0.144746	0.0259464	129.395	162.7	158.619	84.6159	98.7452	109.399	Chga	NM_021655	no definition	0.660653	0.12209	0.000177818
circCit-29.24	882	0.611645	0.0832089	0.0137857	75.4029	76.1351	68.4452	35.5772	31.7395	19.1182	Cit	NM_001029911	citron rho-interacting serine/threonine kinase (Cit), mRNA	0.497977	0.0391576	0.000177818
circCit-45.37	1028	0.6034	0.0236345	0.00456891	154.529	140.798	136.89	84.6159	84.6387	87.094	Cit	NM_001029911	citron rho-interacting serine/threonine kinase (Cit), mRNA	0.497977	0.0391576	0.000177818
circClptm1l-8.5	377	2.2164	0.452828	0.0456752	161.977	212.761	76.0502	58.6542	70.5323	54.1682	Clptm1l	NM_001108240	CLPTM1-like (Clptm1l), mRNA	1.42328	0.135934	0.00092669
circClvs1-9.8	347	0.467518	0.0192197	0.0379224	36.3051	36.5032	35.8522	15.3847	17.6331	16.994	Clvs1	NM_001108969	clavesin 1 (Clvs1), mRNA	0.682138	0.0829089	0.00186885
circCntn1-14.7	1193	0.624256	0.0634257	0.0058117	196.42	192.945	174.916	136.539	101.096	107.274	Cntn1	NM_057118	contactin 1 (Cntn1), mRNA	0.439291	0.0370213	0.000177818
circCntn1-15.2	1881	0.665962	0.0561049	0.00534333	328.608	310.798	285.732	223.078	172.804	208.176	Cntn1	NM_057118	contactin 1 (Cntn1), mRNA	0.439291	0.0370213	0.000177818
circCol4a1-22.12	730	5.04758	0.461817	2.57944e-26	50.2686	51.1044	40.198	228.848	216.299	258.096	Col4a1	NM_001135009	collagen, type IV, alpha 1 (Col4a1), mRNA	7.99025	0.727707	0.000177818
circCpne4-10.7	321	1.88631	0.347527	0.0374829	38.1669	25.0307	28.2472	45.1926	70.5323	55.2304	Cpne4	NM_001109003	copine IV (Cpne4), mRNA	0.648689	0.231289	0.00770523
circCpne5-8.5	241	0.401106	0.125565	0.0368968	27.927	41.7179	23.9015	17.3078	12.9309	6.37273	Cpne5	NM_001107616	copine V (Cpne5), mRNA	0.595487	0.127284	0.000177818
circCrim1-13.3	1923	1.69539	0.226916	0.000350757	253.205	212.761	197.731	318.271	449.055	340.941	Crim1	NM_001169103	cysteine rich transmembrane BMP regulator 1 (chordin like) (Crim1), mRNA	1.47595	0.175433	0.000637444
circCrim1-4.2	538	2.00391	0.151064	0.000456105	51.1995	52.1474	57.5809	95.1929	118.729	103.026	Crim1	NM_001169103	cysteine rich transmembrane BMP regulator 1 (chordin like) (Crim1), mRNA	1.47595	0.175433	0.000637444
circCrim1-5.3	486	1.89391	0.169552	0.0104911	35.3742	41.7179	36.9387	65.385	81.1121	65.8516	Crim1	NM_001169103	cysteine rich transmembrane BMP regulator 1 (chordin like) (Crim1), mRNA	1.47595	0.175433	0.000637444
circCrim1-7.2	1041	1.7089	0.185209	0.000160238	210.383	203.375	183.607	281.733	396.156	327.134	Crim1	NM_001169103	cysteine rich transmembrane BMP regulator 1 (chordin like) (Crim1), mRNA	1.47595	0.175433	0.000637444
circCrim1-7.3	867	1.63857	0.193314	0.00137032	188.042	180.43	155.36	238.463	336.204	270.841	Crim1	NM_001169103	cysteine rich transmembrane BMP regulator 1 (chordin like) (Crim1), mRNA	1.47595	0.175433	0.000637444
circCrim1-7.5	503	1.58031	0.207497	0.0123201	205.729	241.964	135.804	73.0774	96.3941	81.7834	Crim1	NM_001169103	cysteine rich transmembrane BMP regulator 1 (chordin like) (Crim1), mRNA	1.47595	0.175433	0.000637444
circCsmd1-47.40	1233	0.487613	0.0880206	0.0257339	64.2321	51.1044	36.9387	21.154	23.5108	28.6773	Csmd1	NM_001037327	CUB and Sushi multiple domains 1 (Csmd1), mRNA	0.477277	0.0367415	0.000177818
circCsmd1-9.6	404	0.447923	0.0701124	0.0484806	33.5124	28.1596	32.593	13.4616	17.6331	10.6212	Csmd1	NM_001037327	CUB and Sushi multiple domains 1 (Csmd1), mRNA	0.477277	0.0367415	0.000177818
circCtnna1-3.2	303	2.33869	0.326526	2.13722e-06	310.921	377.547	211.854	100.001	161.049	92.4046	Ctnna1	NM_001007145	catenin (cadherin-associated protein), alpha 1, 102kDa (Ctnna1), mRNA	1.66198	0.115072	0.000177818
circCtnna1-7.2	1070	2.38826	0.432701	3.71639e-10	467.312	620.554	668.156	1110.58	1772.71	1232.06	Ctnna1	NM_001007145	catenin (cadherin-associated protein), alpha 1, 102kDa (Ctnna1), mRNA	1.66198	0.115072	0.000177818
circCtnna2-17.8	1374	0.658132	0.0837932	0.0222473	203.867	222.148	174.916	150.963	103.447	132.765	Ctnna2	NM_001106598	catenin (cadherin associated protein), alpha 2 (Ctnna2), mRNA	0.523264	0.0465307	0.000177818
circCtsb-3.2	237	2.54062	0.429953	0.000485475	20.4798	32.3314	20.6422	66.3466	61.128	55.2304	Ctsb	NM_022597	cathepsin B (Ctsb), mRNA	2.3659	0.0984683	0.000177818
circCttnbp2-11.5	1197	0.574964	0.0526086	0.000891211	188.973	206.504	154.273	98.0776	102.272	110.461	Cttnbp2	NM_001114401	cortactin binding protein 2 (Cttnbp2), mRNA	0.465383	0.0433943	0.000177818
circCttnbp2-14.10	639	0.609462	0.0907237	0.0229567	56.7849	42.7608	52.1487	78.8467	105.798	75.4107	Cttnbp2	NM_001114401	cortactin binding protein 2 (Cttnbp2), mRNA	0.465383	0.0433943	0.000177818
circCttnbp2-15.9	910	0.564236	0.0649133	0.000680421	182.456	180.43	172.743	83.6544	121.08	93.4667	Cttnbp2	NM_001114401	cortactin binding protein 2 (Cttnbp2), mRNA	0.465383	0.0433943	0.000177818
circCttnbp2-17.13	707	0.537819	0.0710329	0.002641	119.155	116.81	101.038	51.9234	74.0589	53.1061	Cttnbp2	NM_001114401	cortactin binding protein 2 (Cttnbp2), mRNA	0.465383	0.0433943	0.000177818
circCul9-28.26	476	0.385733	0.115208	0.00326965	25.1343	26.0737	20.6422	54.8081	56.4258	47.7955	Cul9	NM_001191582	cullin 9 (Cul9), mRNA	0.408622	0.0395326	0.000177818
circCyfip2-22.21	288	0.436222	0.0708412	0.00921684	52.1304	53.1903	36.9387	25.0002	17.6331	18.0561	Cyfip2	NM_001106996	cytoplasmic FMR1 interacting protein 2 (Cyfip2), mRNA	0.409442	0.0640762	0.000177818
circCyfip2-25.23	366	0.509991	0.0983771	0.000333149	201.074	191.902	153.187	68.2697	122.256	84.9698	Cyfip2	NM_001106996	cytoplasmic FMR1 interacting protein 2 (Cyfip2), mRNA	0.409442	0.0640762	0.000177818
circCyfip2-29.28	387	0.470101	0.0609355	4.89633e-05	151.737	162.7	114.075	57.6927	75.2344	65.8516	Cyfip2	NM_001106996	cytoplasmic FMR1 interacting protein 2 (Cyfip2), mRNA	0.409442	0.0640762	0.000177818
circCyfip2-5.2	410	0.521166	0.0986144	0.000119336	126.602	196.074	109.73	35.5772	44.6704	25.4909	Cyfip2	NM_001106996	cytoplasmic FMR1 interacting protein 2 (Cyfip2), mRNA	0.409442	0.0640762	0.000177818
circCyp46a1-5.2	324	0.428668	0.091259	0.0014689	93.09	99.08	48.8894	30.7694	31.7395	39.2985	Cyp46a1	NM_001108723	cytochrome P450, family 46, subfamily a, polypeptide 1 (Cyp46a1), mRNA	0.321549	0.0544277	0.000177818
circDact3-3.2	250	0.428547	0.0273062	2.46214e-06	41.8905	36.5032	36.9387	19.2309	11.7554	16.994	Dact3	NM_001191947	dapper, antagonist of beta-catenin, homolog 3 (Xenopus laevis) (Dact3), mRNA	0.237212	0.017554	0.000177818
circDbn1-10.8	248	0.450434	0.0623628	0.00632206	60.5085	57.3621	45.6301	19.2309	28.2129	25.4909	Dbn1	NM_031024	drebrin 1 (Dbn1), mRNA	0.510858	0.0394267	0.000177818
circDcc-23.15	1228	0.651378	0.0909726	0.0292729	150.806	221.105	159.705	126.924	108.149	104.088	Dcc	NM_012841	DCC netrin 1 receptor (Dcc), mRNA	0.475336	0.0775564	0.00092669
circDcc-23.16	1033	0.637896	0.0884512	0.0227772	143.359	207.547	149.928	117.308	101.096	94.5289	Dcc	NM_012841	DCC netrin 1 receptor (Dcc), mRNA	0.475336	0.0775564	0.00092669
circDcc-24.22	456	0.657144	0.104578	0.0379296	161.977	216.933	166.224	146.155	101.096	103.026	Dcc	NM_012841	DCC netrin 1 receptor (Dcc), mRNA	0.475336	0.0775564	0.00092669
circDcc-25.21	606	0.6224	0.104015	0.00719686	244.827	350.43	261.83	216.348	152.82	152.946	Dcc	NM_012841	DCC netrin 1 receptor (Dcc), mRNA	0.475336	0.0775564	0.00092669
circDcc-25.22	573	0.619413	0.118492	0.0123201	214.107	321.228	237.929	200.963	130.485	137.014	Dcc	NM_012841	DCC netrin 1 receptor (Dcc), mRNA	0.475336	0.0775564	0.00092669
circDcc-27.19	1278	0.607322	0.0973603	0.00268635	280.201	400.492	305.287	240.386	171.628	174.188	Dcc	NM_012841	DCC netrin 1 receptor (Dcc), mRNA	0.475336	0.0775564	0.00092669
circDcc-27.22	942	0.606461	0.105136	0.00583987	213.176	309.755	237.929	189.424	126.958	134.89	Dcc	NM_012841	DCC netrin 1 receptor (Dcc), mRNA	0.475336	0.0775564	0.00092669
circDcc-3.2	606	0.572432	0.0711911	0.0395826	64.2321	75.0922	67.3588	46.1542	38.7927	30.8015	Dcc	NM_012841	DCC netrin 1 receptor (Dcc), mRNA	0.475336	0.0775564	0.00092669
circDcc-5.2	894	0.619901	0.0411945	0.0260907	96.8136	111.595	107.557	70.1928	58.7769	62.6652	Dcc	NM_012841	DCC netrin 1 receptor (Dcc), mRNA	0.475336	0.0775564	0.00092669
circDdx21-13.11	369	2.70756	0.507162	0.0123201	13.9635	12.5154	8.69145	36.5387	34.0906	23.3667	Ddx21	NM_001037201	DEAD (Asp-Glu-Ala-Asp) box helicase 21 (Ddx21), mRNA	2.91083	0.218879	0.000177818
circDdx27-9.5	562	2.2889	0.461911	0.00814777	13.0326	25.0307	27.1608	48.0772	49.3726	47.7955	Ddx27	NM_001135801	DEAD (Asp-Glu-Ala-Asp) box polypeptide 27 (Ddx27), mRNA	1.36091	0.143079	0.00665561
circDgkb-18.16	266	0.651748	0.0525232	0.0485953	106.123	118.896	111.902	63.462	70.5323	81.7834	Dgkb	NM_019304	diacylglycerol kinase, beta (Dgkb), mRNA	0.470899	0.118183	0.000177818
circDlgap1-3.3	1044	0.283729	0.0890832	0.00219311	114.501	139.755	156.446	195.194	238.634	171.002	Dlgap1	NM_022946	discs, large (Drosophila) homolog-associated protein 1 (Dlgap1), mRNA	0.325478	0.0752431	0.000177818
circDnaja1-7.4	564	3.17742	0.548232	0.000100174	13.9635	20.8589	15.21	63.462	48.197	43.547	Dnaja1	NM_022934	DnaJ (Hsp40) homolog, subfamily A, member 1 (Dnaja1), mRNA	1.9433	0.286308	0.000177818
circDnajc6-13.7	1226	0.633906	0.0931926	0.0136408	252.274	184.602	181.434	116.347	116.378	152.946	Dnajc6	NM_001107949	DnaJ (Hsp40) homolog, subfamily C, member 6 (Dnajc6), mRNA	0.675504	0.0992704	0.000336763
circDnajc6-15.11	1023	0.648774	0.0922936	0.0379399	164.769	132.454	135.804	82.6929	78.761	114.709	Dnajc6	NM_001107949	DnaJ (Hsp40) homolog, subfamily C, member 6 (Dnajc6), mRNA	0.675504	0.0992704	0.000336763
circDnm1-20.11	1198	0.604357	0.072367	3.20253e-05	3330.76	2945.28	2282.59	1531.74	1723.34	1826.85	Dnm1	NM_080689	dynamin 1 (Dnm1), mRNA	0.474004	0.0685841	0.000177818
circDock1-18.2	1803	1.683	0.109488	0.010073	72.6102	64.6627	61.9266	102.885	108.149	118.958	Dock1	NM_001143858	dedicator of cyto-kinesis 1 (Dock1), mRNA	1.13518	0.124309	0.319088
circDock1-22.13	1135	1.97062	0.257016	0.00666645	40.9596	29.2025	42.3708	63.462	74.0589	80.7213	Dock1	NM_001143858	dedicator of cyto-kinesis 1 (Dock1), mRNA	1.13518	0.124309	0.319088
circDock1-23.17	821	2.11791	0.268581	0.0112579	26.0652	19.816	28.2472	50.0003	58.7769	45.6713	Dock1	NM_001143858	dedicator of cyto-kinesis 1 (Dock1), mRNA	1.13518	0.124309	0.319088
circDos-10.9	337	0.601964	0.0615808	0.0040273	183.387	143.927	187.953	99.0391	91.6919	113.647	Dos	NM_001108070	downstream of Stk11 (Dos), mRNA	0.554661	0.072226	0.000177818
circDot1l-24.23	708	1.73098	0.194345	0.00568876	63.3012	70.9204	84.7417	141.347	117.554	111.523	Dot1l	NM_001108733	DOT1-like histone H3K79 methyltransferase (Dot1l), mRNA	1.98817	0.172695	0.000177818
circDot1l-5.2	412	2.98581	0.596642	4.61936e-05	26.0652	25.0307	14.1236	75.962	57.6013	58.4167	Dot1l	NM_001108733	DOT1-like histone H3K79 methyltransferase (Dot1l), mRNA	1.98817	0.172695	0.000177818
circDpy19l1-10.2	794	1.76692	0.226661	0.0027242	85.6428	64.6627	93.4331	141.347	158.698	123.206	Dpy19l1	NM_001191791	dpy-19-like 1 (C. elegans) (Dpy19l1), mRNA	2.22197	0.178849	0.000177818
circDpy19l1-10.4	681	2.04363	0.313711	0.000680923	53.9922	39.632	64.0995	99.0391	121.08	96.6531	Dpy19l1	NM_001191791	dpy-19-like 1 (C. elegans) (Dpy19l1), mRNA	2.22197	0.178849	0.000177818
circDpy19l1-13.4	909	2.02549	0.322133	0.00028779	67.0248	53.1903	81.4824	116.347	161.049	124.268	Dpy19l1	NM_001191791	dpy-19-like 1 (C. elegans) (Dpy19l1), mRNA	2.22197	0.178849	0.000177818
circDpy19l1-13.7	556	2.08499	0.433444	0.00805436	38.1669	26.0737	35.8522	50.9619	91.6919	63.7273	Dpy19l1	NM_001191791	dpy-19-like 1 (C. elegans) (Dpy19l1), mRNA	2.22197	0.178849	0.000177818
circDpy19l1-16.10	530	2.25571	0.237056	0.00355456	67.0248	91.7794	28.2472	21.154	24.6863	14.8697	Dpy19l1	NM_001191791	dpy-19-like 1 (C. elegans) (Dpy19l1), mRNA	2.22197	0.178849	0.000177818
circDpy19l1-16.4	1133	2.07732	0.250894	1.71427e-05	84.7119	68.8345	93.4331	148.078	195.139	161.443	Dpy19l1	NM_001191791	dpy-19-like 1 (C. elegans) (Dpy19l1), mRNA	2.22197	0.178849	0.000177818
circDpy19l1-16.7	780	2.14719	0.331961	0.00049167	53.9922	39.632	46.7166	77.8851	121.08	98.7774	Dpy19l1	NM_001191791	dpy-19-like 1 (C. elegans) (Dpy19l1), mRNA	2.22197	0.178849	0.000177818
circDusp10-2.2	852	5.87346	2.24093	6.51259e-07	3.7236	8.34358	14.1236	36.5387	47.0215	64.7894	Dusp10	NM_001105734	dual specificity phosphatase 10 (Dusp10), mRNA	4.77556	0.481544	0.000177818
circEce1-10.5	785	4.8895	0.842042	1.0165e-18	33.5124	30.2455	47.803	208.655	150.469	173.126	Ece1	NM_053596	endothelin converting enzyme 1 (Ece1), mRNA	5.4198	0.401761	0.000177818
circEce1-7.5	335	4.85419	0.380011	3.82522e-07	10.2399	9.38653	11.9507	50.0003	47.0215	53.1061	Ece1	NM_053596	endothelin converting enzyme 1 (Ece1), mRNA	5.4198	0.401761	0.000177818
circEef1a1-7.2	1298	1.74113	0.0811642	3.87316e-11	3978.67	3659.7	4094.76	7133.7	6460.75	6461.95	Eef1a1	NM_175838	eukaryotic translation elongation factor 1 alpha 1 (Eef1a1), mRNA	1.4962	0.0788311	0.0214551
circEhbp1-18.9	2129	0.567105	0.0610031	0.00814777	119.155	99.08	93.4331	64.4235	49.3726	59.4788	-	-	-	1	0	1
circEhmt2-6.4	276	0.602363	0.112421	0.0112579	229.001	174.172	173.829	125.962	77.5855	137.014	Ehmt2	NM_212463	euchromatic histone lysine N-methyltransferase 2 (Ehmt2), mRNA	0.489639	0.0151482	0.000177818
circEif3b-10.2	1115	1.68272	0.191001	0.00462925	104.261	85.5217	90.1738	134.616	183.384	146.573	Eif3b	NM_001031640	eukaryotic translation initiation factor 3, subunit B (Eif3b), mRNA	1.55692	0.139861	0.000177818
circEif3b-12.6	811	1.84604	0.183729	0.0014965	68.8866	71.9634	60.8402	103.847	139.889	123.206	Eif3b	NM_001031640	eukaryotic translation initiation factor 3, subunit B (Eif3b), mRNA	1.55692	0.139861	0.000177818
circElmo1-13.8	637	2.34419	0.256399	0.000109516	31.6506	37.5461	43.4573	93.2698	75.2344	89.2183	Elmo1	NM_001108415	engulfment and cell motility 1 (Elmo1), mRNA	1.23289	0.102483	0.0590179
circElmo1-13.9	537	2.45377	0.25734	0.00028779	25.1343	27.1166	32.593	69.2312	58.7769	75.4107	Elmo1	NM_001108415	engulfment and cell motility 1 (Elmo1), mRNA	1.23289	0.102483	0.0590179
circElmo1-14.8	742	2.15902	0.226919	0.000362112	35.3742	42.7608	48.8894	92.3083	79.9366	95.591	Elmo1	NM_001108415	engulfment and cell motility 1 (Elmo1), mRNA	1.23289	0.102483	0.0590179
circElmsan1-3.2	1965	1.75778	0.103616	0.000208621	121.948	113.681	104.297	183.655	208.07	196.493	Elmsan1	NM_001169116	similar to transcriptional regulating protein 132 (RGD1306119), mRNA	1.73963	0.0862399	0.000177818
circEml2-14.12	381	0.525718	0.0936619	0.0075214	68.8866	103.252	128.199	50.9619	47.0215	56.2925	Eml2	NM_138921	echinoderm microtubule associated protein like 2 (Eml2), mRNA	0.478278	0.0434918	0.000177818
circEnpp5-3.2	1042	0.380867	0.0361621	9.09343e-10	211.314	203.375	166.224	65.385	71.7078	80.7213	Enpp5	NM_001012744	ectonucleotide pyrophosphatase/phosphodiesterase 5 (Enpp5), mRNA	0.526597	0.0799949	0.000177818
circEpas1-7.2	860	1.59655	0.123629	0.0103025	89.3664	90.7364	102.125	133.655	165.751	143.386	Epas1	NM_023090	endothelial PAS domain protein 1 (Epas1), mRNA	1.48462	0.111877	0.000177818
circEpha4-5.3	1159	0.633812	0.0905358	0.0280656	157.322	166.872	115.162	83.6544	108.149	82.8455	Epha4	NM_001162411	Eph receptor A4 (Epha4), mRNA	0.482139	0.0888512	0.000177818
circEprs-20.14	1433	1.98078	0.21943	0.00366906	40.0287	46.9326	35.8522	89.4237	68.1812	80.7213	Eprs	NM_001024238	glutamyl-prolyl-tRNA synthetase (Eprs), mRNA	2.72484	0.147248	0.000177818
circEprs-31.25	935	1.63965	0.132563	0.0222473	69.8175	64.6627	54.3216	97.116	108.149	99.8395	Eprs	NM_001024238	glutamyl-prolyl-tRNA synthetase (Eprs), mRNA	2.72484	0.147248	0.000177818
circEsyt1-14.10	388	2.47211	0.449023	0.0014965	75.4029	73.0063	61.9266	40.3849	34.0906	42.4849	Esyt1	NM_017249	extended synaptotagmin-like protein 1 (Esyt1), mRNA	1.81795	0.118031	0.000177818
circExoc4-25.20	953	0.493539	0.0502636	0.00403593	76.3338	81.3499	64.0995	39.4233	30.564	37.1743	Exoc4	NM_053875	no definition	0.585692	0.0768731	0.000177818
circFam126b-12.5	940	1.69306	0.133564	0.00105399	102.399	114.724	121.68	168.27	208.07	186.933	Fam126b	NM_001025710	family with sequence similarity 126, member B (Fam126b), mRNA	1.59765	0.101452	0.00665561
circFam126b-12.6	838	1.73626	0.132596	0.00119075	89.3664	99.08	92.3467	140.386	178.682	160.38	Fam126b	NM_001025710	family with sequence similarity 126, member B (Fam126b), mRNA	1.59765	0.101452	0.00665561
circFam126b-6.2	495	2.12868	0.342049	0.00221506	115.432	140.798	68.4452	45.1926	41.1438	72.2243	Fam126b	NM_001025710	family with sequence similarity 126, member B (Fam126b), mRNA	1.59765	0.101452	0.00665561
circFam126b-9.2	788	1.72778	0.235735	0.00295245	85.6428	94.9082	115.162	138.462	198.666	164.629	Fam126b	NM_001025710	family with sequence similarity 126, member B (Fam126b), mRNA	1.59765	0.101452	0.00665561
circFam53b-4.2	1090	0.540409	0.0328017	0.000423911	138.704	157.485	132.545	75.962	71.7078	79.6592	Fam53b	NM_001107556	family with sequence similarity 53, member B (Fam53b), mRNA	0.545917	0.0245076	0.000177818
circFam53b-4.4	779	0.563924	0.0422577	0.00517422	139.635	162.7	127.113	81.7313	99.9207	99.8395	Fam53b	NM_001107556	family with sequence similarity 53, member B (Fam53b), mRNA	0.545917	0.0245076	0.000177818
circFat3-2.2	3306	0.503027	0.0296307	9.38688e-07	268.099	222.148	239.015	118.27	124.607	117.896	Fat3	NM_138544	FAT atypical cadherin 3 (Fat3), mRNA	0.327671	0.0634442	0.000177818
circFermt2-10.2	1282	1.92403	0.127552	0.000169919	80.9883	65.7057	71.7045	132.693	136.362	144.449	Fermt2	NM_001011915	fermitin family member 2 (Fermt2), mRNA	1.80055	0.20655	0.000177818
circFgfr1-12.10	424	3.38964	0.426327	1.71118e-06	20.4798	15.6442	23.9015	65.385	71.7078	62.6652	Fgfr1	NM_024146	Fibroblast growth factor receptor 1 (Fgfr1), mRNA	2.71135	0.174671	0.000177818
circFlnb-37.34	639	1.73766	0.240752	0.0227772	121.948	132.454	106.47	55.7696	89.3409	72.2243	Flnb	NM_001107288	filamin B, beta (Flnb), mRNA	3.2399	0.371052	0.000177818
circFmnl1-23.15	1186	0.569805	0.111169	0.0121283	179.664	148.099	97.7789	64.4235	85.8142	89.2183	Fmnl1	NM_001105846	formin-like 1 (Fmnl1), mRNA	0.519412	0.0592123	0.000177818
circFry-43.36	1022	0.531545	0.07004	0.00197636	61.4394	47.9756	45.6301	179.809	233.932	200.741	Fry	NM_001170398	furry homolog (Drosophila) (Fry), mRNA	0.53869	0.0661305	0.000177818
circFry-43.37	964	0.508531	0.0765242	0.00179955	135.911	120.982	81.4824	58.6542	58.7769	52.044	Fry	NM_001170398	furry homolog (Drosophila) (Fry), mRNA	0.53869	0.0661305	0.000177818
circFry-54.16	4021	0.615364	0.063418	0.000322813	486.861	449.51	368.3	253.848	295.06	241.102	Fry	NM_001170398	furry homolog (Drosophila) (Fry), mRNA	0.53869	0.0661305	0.000177818
circFry-57.54	989	0.48891	0.0512472	0.000224757	122.879	123.068	106.47	46.1542	62.3035	61.6031	Fry	NM_001170398	furry homolog (Drosophila) (Fry), mRNA	0.53869	0.0661305	0.000177818
circFry-70.64	1050	0.640282	0.045038	0.00853439	135.911	148.099	174.916	109.616	85.8142	87.094	Fry	NM_001170398	furry homolog (Drosophila) (Fry), mRNA	0.53869	0.0661305	0.000177818
circFurin-6.2	735	2.38469	0.177018	1.15731e-05	41.8905	39.632	49.9759	99.0391	101.096	107.274	Furin	NM_019331	furin (paired basic amino acid cleaving enzyme) (Furin), mRNA	2.89517	0.129558	0.000177818
circFyn-12.6	929	1.54477	0.114646	0.00262164	194.558	183.559	174.916	264.425	257.443	317.575	Fyn	NM_012755	FYN proto-oncogene, Src family tyrosine kinase (Fyn), mRNA	1.28971	0.0677244	0.0205839
circG3bp1-4.2	369	2.28763	0.225623	0.0027242	21.4107	29.2025	23.9015	57.6927	51.7237	57.3546	G3bp1	NM_133565	GTPase activating protein (SH3 domain) binding protein 1 (G3bp1), mRNA	2.0232	0.125715	0.000177818
circGabra4-7.3	669	0.636704	0.067099	0.0131311	170.355	186.688	149.928	123.078	97.5696	95.591	Gabra4	NM_080587	gamma-aminobutyric acid (GABA) A receptor, alpha 4 (Gabra4), mRNA	0.707738	0.167609	0.00174087
circGabra4-8.3	929	0.649213	0.0493897	0.00497174	249.481	260.737	217.286	168.27	155.171	140.2	Gabra4	NM_080587	gamma-aminobutyric acid (GABA) A receptor, alpha 4 (Gabra4), mRNA	0.707738	0.167609	0.00174087
circGabrb2-8.5	619	0.504239	0.139301	0.0283788	67.9557	62.5768	52.1487	45.1926	18.8086	25.4909	Gabrb2	NM_012957	gamma-aminobutyric acid (GABA) A receptor, beta 2 (Gabrb2), mRNA	0.256272	0.0830258	0.00750717
circGabrb2-8.6	536	0.483155	0.138184	0.0309787	57.7158	51.1044	44.5437	36.5387	14.1065	21.2424	Gabrb2	NM_012957	gamma-aminobutyric acid (GABA) A receptor, beta 2 (Gabrb2), mRNA	0.256272	0.0830258	0.00750717
circGad2-8.5	400	1.73373	0.260205	0.0154962	60.5085	67.7916	58.6673	113.462	76.4099	127.455	Gad2	NM_012563	glutamate decarboxylase 2 (Gad2), mRNA	1.49871	0.305745	0.000177818
circGak-23.16	1508	1.5367	0.093728	0.0187338	108.915	88.6505	97.7789	146.155	151.644	148.697	Gak	NM_031030	cyclin G associated kinase (Gak), mRNA	1.34174	0.0880092	0.00611857
circGli3-11.5	1023	0.472138	0.0438867	1.69695e-05	178.733	143.927	133.631	68.2697	70.5323	73.2864	Gli3	NM_080405	GLI family zinc finger 3 (Gli3), mRNA	0.270686	0.0342008	0.000177818
circGli3-11.7	670	0.447618	0.0374282	9.46269e-06	154.529	127.24	120.594	55.7696	61.128	60.541	Gli3	NM_080405	GLI family zinc finger 3 (Gli3), mRNA	0.270686	0.0342008	0.000177818
circGli3-11.8	468	0.43686	0.0367551	9.79381e-05	109.846	86.5646	86.9145	41.3464	41.1438	39.2985	Gli3	NM_080405	GLI family zinc finger 3 (Gli3), mRNA	0.270686	0.0342008	0.000177818
circGlul-3.2	341	1.72854	0.141544	2.52685e-06	336.986	355.645	383.51	597.119	536.045	691.442	Glul	NM_017073	glutamate-ammonia ligase (Glul), mRNA	1.53195	0.163979	0.00698168
circGpc5-3.3	695	0.582028	0.0810347	0.044995	60.5085	75.0922	82.5688	41.3464	49.3726	33.9879	Gpc5	NM_001107285	glypican 5 (Gpc5), mRNA	0.468396	0.0544679	0.000177818
circGpc5-6.3	955	0.575914	0.068924	0.0203709	76.3338	89.6935	97.7789	48.0772	58.7769	42.4849	Gpc5	NM_001107285	glypican 5 (Gpc5), mRNA	0.468396	0.0544679	0.000177818
circGpc5-7.3	1076	0.603862	0.048955	0.0267516	83.781	96.9941	101.038	52.885	62.3035	52.044	Gpc5	NM_001107285	glypican 5 (Gpc5), mRNA	0.468396	0.0544679	0.000177818
circGpi-4.2	280	0.609598	0.0441705	0.00742899	143.359	144.97	132.545	73.0774	89.3409	90.2804	Gpi	NM_207592	glucose-6-phosphate isomerase (Gpi), mRNA	0.69359	0.0597	0.00238447
circGria1-22.19	794	0.643953	0.109176	0.0358605	238.31	174.172	136.89	126.924	111.676	109.399	Gria1	NM_031608	no definition	0.546809	0.106778	0.000177818
circGrik2-13.9	882	0.400834	0.0707066	0.000243419	56.7849	51.1044	46.7166	156.732	178.682	137.014	Grik2	NM_019309	glutamate receptor, ionotropic, kainate 2 (Grik2), mRNA	0.378425	0.0542623	0.000177818
circGrin2b-3.3	599	0.658336	0.0879281	0.00646198	85.6428	62.5768	63.013	112.501	137.538	116.833	Grin2b	NM_012574	glutamate receptor, ionotropic, N-methyl D-aspartate 2B (Grin2b), mRNA	0.542585	0.0639003	0.000177818
circGrm3-3.3	856	0.452982	0.0622801	2.01463e-07	231.794	266.994	234.669	89.4237	136.362	101.964	Grm3	NM_001105712	glutamate receptor, metabotropic 3 (Grm3), mRNA	0.450488	0.0451346	0.000177818
circGrm3-5.4	1242	0.536987	0.0691082	0.000364661	169.424	188.773	149.928	73.0774	106.974	89.2183	Grm3	NM_001105712	glutamate receptor, metabotropic 3 (Grm3), mRNA	0.450488	0.0451346	0.000177818
circGrm4-7.5	1274	0.494198	0.0493598	4.66895e-05	154.529	178.344	135.804	81.7313	78.761	66.9137	Grm4	NM_022666	glutamate receptor, metabotropic 4 (Grm4), mRNA	0.346914	0.0754525	0.000177818
circGrm5-2.2	856	0.664821	0.0827005	0.00399974	599.5	766.566	554.08	370.195	472.566	412.103	Grm5	NM_017012	glutamate receptor, metabotropic 5 (Grm5), mRNA	0.443123	0.11516	0.000177818
circGrm5-3.3	250	0.426736	0.0619832	0.0160202	145.22	125.154	121.68	56.7311	56.4258	52.044	Grm5	NM_017012	glutamate receptor, metabotropic 5 (Grm5), mRNA	0.443123	0.11516	0.000177818
circGrm5-4.3	486	0.446195	0.0541323	0.00012588	111.708	113.681	82.5688	50.9619	43.4949	40.3606	Grm5	NM_017012	glutamate receptor, metabotropic 5 (Grm5), mRNA	0.443123	0.11516	0.000177818
circGrm5-7.3	1029	0.429569	0.057167	3.66058e-07	245.758	249.264	191.212	97.116	158.698	127.455	Grm5	NM_017012	glutamate receptor, metabotropic 5 (Grm5), mRNA	0.443123	0.11516	0.000177818
circGrm5-7.5	543	0.470299	0.066575	0.00406938	70.7484	82.3928	53.2352	28.8463	30.564	36.1122	Grm5	NM_017012	glutamate receptor, metabotropic 5 (Grm5), mRNA	0.443123	0.11516	0.000177818
circGrm5-8.8	940	0.440867	0.089639	1.4662e-05	217.831	277.424	148.841	89.4237	111.676	78.597	Grm5	NM_017012	glutamate receptor, metabotropic 5 (Grm5), mRNA	0.443123	0.11516	0.000177818
circGucy1b3-8.5	680	0.547652	0.123223	0.0466593	62.3703	83.4358	51.0623	47.1157	29.3884	28.6773	Gucy1b3	NM_012769	guanylate cyclase 1, soluble, beta 3 (Gucy1b3), mRNA	0.721339	0.182775	0.00275652
circHdac4-2.2	239	1.74875	0.183595	0.000961848	83.781	103.252	116.248	156.732	185.735	177.374	Hdac4	NM_053449	histone deacetylase 4 (Hdac4), mRNA	0.983533	0.0942241	0.922786
circHdac4-4.2	553	1.70982	0.168175	0.000961848	168.493	136.626	132.545	68.2697	72.8833	70.1001	Hdac4	NM_053449	histone deacetylase 4 (Hdac4), mRNA	0.983533	0.0942241	0.922786
circHectd2-18.7	1285	2.2206	0.242075	0.0395826	13.9635	13.5583	17.3829	28.8463	31.7395	37.1743	Hectd2	NM_001107608	HECT domain containing E3 ubiquitin protein ligase 2 (Hectd2), mRNA	3.53069	0.312982	0.000177818
circHif1a-6.2	741	1.76548	0.226446	0.0228835	43.7523	52.1474	41.2844	85.5775	62.3035	89.2183	Hif1a	NM_024359	hypoxia-inducible factor 1, alpha subunit (basic helix-loop-helix transcription factor) (Hif1a), mRNA	2.74166	0.247028	0.000177818
circHira-24.22	376	0.607385	0.0477505	0.0161515	123.81	108.467	104.297	65.385	61.128	74.3485	Hira	NM_001135760	histone cell cycle regulator (Hira), mRNA	0.737918	0.0535722	0.00395168
circHmgcr-5.2	473	1.8382	0.350015	0.03963	41.8905	33.3743	29.3337	64.4235	79.9366	45.6713	Hmgcr	NM_013134	3-hydroxy-3-methylglutaryl-CoA reductase (Hmgcr), mRNA	1.8988	0.169014	0.000177818
circHs2st1-4.2	464	1.92048	0.280081	0.0415952	25.1343	31.2884	19.5558	50.9619	42.3194	49.9197	Hs2st1	NM_001100518	heparan sulfate 2-O-sulfotransferase 1 (Hs2st1), mRNA	2.38406	0.26977	0.000177818
circHs2st1-6.2	720	1.71682	0.256256	0.0292598	49.3377	61.5339	36.9387	83.6544	77.5855	88.1561	Hs2st1	NM_001100518	heparan sulfate 2-O-sulfotransferase 1 (Hs2st1), mRNA	2.38406	0.26977	0.000177818
circHsp90b1-12.7	789	1.73687	0.139556	0.00792155	63.3012	65.7057	53.2352	111.539	94.043	105.15	Hsp90b1	NM_001012197	heat shock protein 90, beta, member 1 (Hsp90b1), mRNA	1.78639	0.172978	0.000177818
circHspa12a-5.2	503	0.406987	0.0856662	0.00461738	133.119	128.283	97.7789	160.578	218.65	180.561	Hspa12a	NM_001107445	heat shock protein 12A (Hspa12a), mRNA	0.416036	0.0911932	0.000177818
circHspa12a-6.2	620	0.378006	0.055552	9.22287e-05	76.3338	66.7486	69.5316	28.8463	18.8086	30.8015	Hspa12a	NM_001107445	heat shock protein 12A (Hspa12a), mRNA	0.416036	0.0911932	0.000177818
circHspa4-14.10	666	1.59196	0.0720054	0.00615083	102.399	109.509	101.038	175.001	157.522	156.132	Hspa4	NM_153629	heat shock protein 4 (Hspa4), mRNA	1.84559	0.156933	0.000177818
circHspa4-16.8	1129	1.66556	0.0692524	0.000319448	146.151	148.099	133.631	238.463	239.81	221.984	Hspa4	NM_153629	heat shock protein 4 (Hspa4), mRNA	1.84559	0.156933	0.000177818
circHspa5-7.6	629	2.47263	0.250461	8.58853e-09	83.781	83.4358	78.2231	233.655	165.751	195.43	Hspa5	NM_013083	heat shock protein 5 (Hspa5), mRNA	2.87944	0.344065	0.000177818
circHspa9-10.6	647	1.704	0.109414	0.0123201	59.5776	56.3192	61.9266	110.578	92.8675	93.4667	Hspa9	NM_001100658	heat shock protein 9 (Hspa9), mRNA	1.88901	0.127486	0.000177818
circHspa9-14.3	1588	2.00344	0.118147	2.0653e-07	141.497	134.54	136.89	296.156	272.725	243.226	Hspa9	NM_001100658	heat shock protein 9 (Hspa9), mRNA	1.88901	0.127486	0.000177818
circHsph1-10.8	470	1.74374	0.263825	0.00401455	82.8501	108.467	68.4452	128.847	157.522	159.318	Hsph1	NM_001011901	heat shock 105/110 protein 1 (Hsph1), mRNA	1.86301	0.353585	0.000177818
circHsph1-14.10	739	2.01741	0.385947	0.00108132	148.013	174.172	96.6924	57.6927	62.3035	89.2183	Hsph1	NM_001011901	heat shock 105/110 protein 1 (Hsph1), mRNA	1.86301	0.353585	0.000177818
circHsph1-7.5	479	2.18455	0.390824	0.000115459	44.6832	74.0493	46.7166	117.308	108.149	128.517	Hsph1	NM_001011901	heat shock 105/110 protein 1 (Hsph1), mRNA	1.86301	0.353585	0.000177818
circHtr4-5.2	1050	0.629916	0.0695094	0.0153312	199.213	165.829	174.916	103.847	117.554	118.958	Htr4	NM_012853	5-hydroxytryptamine (serotonin) receptor 4, G protein-coupled (Htr4), mRNA	0.563675	0.280336	0.150323
circHtr4-5.4	723	0.537753	0.0778982	0.00236804	148.944	170	141.236	85.5775	98.7452	101.964	Htr4	NM_012853	5-hydroxytryptamine (serotonin) receptor 4, G protein-coupled (Htr4), mRNA	0.563675	0.280336	0.150323
circHtr4-5.5	569	0.545129	0.0772092	0.00779821	10.2399	9.38653	15.21	69.2312	45.846	33.9879	Htr4	NM_012853	5-hydroxytryptamine (serotonin) receptor 4, G protein-coupled (Htr4), mRNA	0.563675	0.280336	0.150323
circIars-13.2	1311	1.79688	0.0748341	0.00665686	52.1304	53.1903	49.9759	96.1545	92.8675	84.9698	Iars	NM_001100572	isoleucyl-tRNA synthetase (Iars), mRNA	1.67569	0.151382	0.000177818
circIars-16.6	1221	1.76341	0.166519	0.0260907	41.8905	37.5461	45.6301	81.7313	71.7078	62.6652	Iars	NM_001100572	isoleucyl-tRNA synthetase (Iars), mRNA	1.67569	0.151382	0.000177818
circIl6r-6.2	855	2.0343	0.216555	0.0169791	23.2725	29.2025	24.9879	43.2695	56.4258	55.2304	Il6r	NM_017020	interleukin 6 receptor (Il6r), mRNA	2.3529	0.190707	0.000177818
circInpp4a-13.10	493	0.619868	0.0990837	0.0400185	134.981	148.099	84.7417	75.0005	71.7078	77.5349	Inpp4a	NM_031002	inositol polyphosphate-4-phosphatase, type I (Inpp4a), mRNA	0.665249	0.0344627	0.000336763
circInpp4a-14.10	511	0.627473	0.0917336	0.036679	36.3051	43.8038	42.3708	100.962	84.6387	115.771	Inpp4a	NM_031002	inositol polyphosphate-4-phosphatase, type I (Inpp4a), mRNA	0.665249	0.0344627	0.000336763
circIqgap1-15.3	1621	2.23243	0.317563	0.00176405	37.236	29.2025	22.8151	67.3081	65.8301	63.7273	Iqgap1	NM_001108489	IQ motif containing GTPase activating protein 1 (Iqgap1), mRNA	2.23505	0.291147	0.000177818
circJph3-2.2	778	0.377627	0.0279834	1.43381e-19	779.163	723.805	613.834	263.463	271.549	250.661	Jph3	NM_001107437	junctophilin 3 (Jph3), mRNA	0.21625	0.0301834	0.000177818
circKcnab1-8.2	383	0.627447	0.0854891	0.0192538	187.111	178.344	122.767	91.3468	99.9207	110.461	Kcnab1	NM_017303	potassium voltage-gated channel, shaker-related subfamily, beta member 1 (Kcnab1), mRNA	0.542222	0.136007	0.000177818
circKcnab1-8.3	339	0.577875	0.0778198	0.00615083	168.493	157.485	106.47	80.7698	84.6387	80.7213	Kcnab1	NM_017303	potassium voltage-gated channel, shaker-related subfamily, beta member 1 (Kcnab1), mRNA	0.542222	0.136007	0.000177818
circKcnab1-8.5	221	0.46068	0.072297	0.00457184	73.5411	78.221	46.7166	28.8463	28.2129	32.9258	Kcnab1	NM_017303	potassium voltage-gated channel, shaker-related subfamily, beta member 1 (Kcnab1), mRNA	0.542222	0.136007	0.000177818
circKcnab2-5.2	253	0.515343	0.112189	0.0412536	65.163	60.4909	38.0251	35.5772	25.8618	21.2424	Kcnab2	NM_017304	potassium voltage-gated channel, shaker-related subfamily, beta member 2 (Kcnab2), mRNA	0.348171	0.0392562	0.000177818
circKcnd2-5.2	600	0.466612	0.100561	0.041144	44.6832	42.7608	29.3337	19.2309	11.7554	22.3046	Kcnd2	NM_031730	potassium voltage-gated channel, Shal-related subfamily, member 2 (Kcnd2), mRNA	0.426235	0.0664046	0.000177818
circKcng1-2.2	799	0.45088	0.1158	0.000948105	145.22	135.583	80.3959	59.6158	32.9151	66.9137	Kcng1	NM_001106545	potassium voltage-gated channel, subfamily G, member 1 (Kcng1), mRNA	0.250052	0.0939115	0.000177818
circKcnq2-13.12	333	0.410251	0.0521559	0.000155904	11.1708	17.7301	13.0372	30.7694	38.7927	23.3667	Kcnq2	NM_133322	no definition	0.454307	0.0714534	0.000177818
circKcnq2-14.10	564	0.497166	0.0435338	1.0797e-05	371.429	383.805	282.472	214.424	175.155	211.362	Kcnq2	NM_133322	no definition	0.454307	0.0714534	0.000177818
circKcnq2-14.12	465	0.443389	0.0495752	3.79261e-06	142.428	149.141	139.063	56.7311	76.4099	55.2304	Kcnq2	NM_133322	no definition	0.454307	0.0714534	0.000177818
circKcnq3-5.2	547	0.564089	0.10299	0.0192538	101.468	123.068	72.7909	53.8465	65.8301	45.6713	Kcnq3	NM_031597	potassium voltage-gated channel, KQT-like subfamily, member 3 (Kcnq3), mRNA	0.404275	0.0576739	0.000177818
circKcnq3-6.4	440	0.467939	0.089409	0.00368962	64.2321	86.5646	65.1859	30.7694	43.4949	25.4909	Kcnq3	NM_031597	potassium voltage-gated channel, KQT-like subfamily, member 3 (Kcnq3), mRNA	0.404275	0.0576739	0.000177818
circKcnq3-9.2	876	0.506745	0.105419	0.000948105	154.529	197.117	118.421	70.1928	101.096	63.7273	Kcnq3	NM_031597	potassium voltage-gated channel, KQT-like subfamily, member 3 (Kcnq3), mRNA	0.404275	0.0576739	0.000177818
circKcnq5-13.10	414	0.574031	0.103328	0.0244414	110.777	99.08	73.8774	44.2311	68.1812	48.8576	Kcnq5	NM_001134643	potassium voltage-gated channel, KQT-like subfamily, member 5 (Kcnq5), mRNA	0.716928	0.165855	0.00275652
circKcnq5-13.9	509	0.583867	0.105729	0.0312943	109.846	99.08	73.8774	44.2311	69.3567	49.9197	Kcnq5	NM_001134643	potassium voltage-gated channel, KQT-like subfamily, member 5 (Kcnq5), mRNA	0.716928	0.165855	0.00275652
circKdm6b-18.17	330	5.65322	1.6797	2.52685e-06	8.3781	10.4295	6.51859	30.7694	71.7078	39.2985	Kdm6b	NM_001108829	lysine (K)-specific demethylase 6B (Kdm6b), mRNA	3.50805	0.233315	0.000177818
circLats2-6.2	2304	1.68924	0.250384	0.0095715	79.1265	70.9204	101.038	111.539	144.591	160.38	Lats2	NM_001107267	no definition	1.36638	0.165563	0.0078108
circLgmn-10.2	882	3.10074	0.299457	3.20219e-11	122.879	150.184	159.705	101.924	68.1812	88.1561	Lgmn	NM_022226	legumain (Lgmn), mRNA	2.6277	0.2864	0.000177818
circLifr-4.2	407	1.62774	0.13594	0.0456752	44.6832	55.2762	55.408	77.8851	90.5164	79.6592	Lifr	NM_031048	leukemia inhibitory factor receptor alpha (Lifr), mRNA	5.25631	0.830573	0.000177818
circLmo7-27.21	991	0.492669	0.0885755	6.84728e-05	222.485	205.461	164.051	82.6929	125.783	79.6592	Lmo7	NM_001001515	LIM domain 7 (Lmo7), mRNA	0.421186	0.0617752	0.000177818
circLpcat2-11.2	1044	1.50126	0.19901	0.0292535	185.249	114.724	106.47	44.2311	18.8086	49.9197	Lpcat2	NM_001271344	lysophosphatidylcholine acyltransferase 2 (Lpcat2), mRNA	1.8726	0.298535	0.000177818
circLpcat2-11.3	904	1.52878	0.202146	0.0217605	110.777	128.283	152.1	189.424	230.405	166.753	Lpcat2	NM_001271344	lysophosphatidylcholine acyltransferase 2 (Lpcat2), mRNA	1.8726	0.298535	0.000177818
circLpcat2-11.7	453	1.55407	0.201691	0.021055	94.0209	104.295	131.458	166.347	191.613	144.449	Lpcat2	NM_001271344	lysophosphatidylcholine acyltransferase 2 (Lpcat2), mRNA	1.8726	0.298535	0.000177818
circLpcat2-11.8	418	1.59132	0.200066	0.0161515	82.8501	95.9511	115.162	153.847	173.98	130.641	Lpcat2	NM_001271344	lysophosphatidylcholine acyltransferase 2 (Lpcat2), mRNA	1.8726	0.298535	0.000177818
circLpcat2-11.9	363	1.58839	0.168948	0.0498648	54.9231	59.448	67.3588	93.2698	109.325	80.7213	Lpcat2	NM_001271344	lysophosphatidylcholine acyltransferase 2 (Lpcat2), mRNA	1.8726	0.298535	0.000177818
circLrrc59-6.3	511	2.5154	0.263095	7.80173e-06	137.773	156.442	93.4331	79.8082	77.5855	81.7834	Lrrc59	NM_001008280	leucine rich repeat containing 59 (Lrrc59), mRNA	2.25438	0.247564	0.000177818
circLrrc7-15.10	634	0.524148	0.123541	0.0136408	38.1669	40.6749	40.198	14.4232	24.6863	19.1182	Lrrc7	NM_057142	leucine rich repeat containing 7 (Lrrc7), mRNA	0.537572	0.0790141	0.000177818
circLrrc7-16.14	295	0.273467	0.0841985	0.00028779	46.545	57.3621	29.3337	16.3463	12.9309	6.37273	Lrrc7	NM_057142	leucine rich repeat containing 7 (Lrrc7), mRNA	0.537572	0.0790141	0.000177818
circLrrc7-29.19	2484	0.641389	0.066749	0.00123256	479.414	547.547	385.683	293.271	311.517	285.711	Lrrc7	NM_057142	leucine rich repeat containing 7 (Lrrc7), mRNA	0.537572	0.0790141	0.000177818
circLrrk2-18.15	585	0.30981	0.115426	0.00209142	91.2282	90.7364	105.384	49.0388	51.7237	46.7334	Lrrk2	NM_001191789	leucine-rich repeat kinase 2 (Lrrk2), mRNA	0.343154	0.066681	0.000177818
circLrrk2-18.9	1274	0.434966	0.0865816	2.48116e-05	158.253	196.074	122.767	73.0774	82.2876	48.8576	Lrrk2	NM_001191789	leucine-rich repeat kinase 2 (Lrrk2), mRNA	0.343154	0.066681	0.000177818
circLrrk2-47.42	919	0.485118	0.0868496	0.00801398	54.9231	69.8775	70.6181	26.9233	41.1438	25.4909	Lrrk2	NM_001191789	leucine-rich repeat kinase 2 (Lrrk2), mRNA	0.343154	0.066681	0.000177818
circLrrk2-6.4	359	0.381426	0.15005	0.0232073	39.0978	36.5032	24.9879	7.69236	22.3352	8.49698	Lrrk2	NM_001191789	leucine-rich repeat kinase 2 (Lrrk2), mRNA	0.343154	0.066681	0.000177818
circMap2-8.3	4328	0.580669	0.0748556	1.18096e-05	1944.65	1386.08	1414.53	899.044	813.472	994.146	Map2	NM_013066	microtubule-associated protein 2 (Map2), mRNA	0.454468	0.0516578	0.000177818
circMap3k10-5.2	753	0.532526	0.0900056	0.00123458	178.733	159.571	122.767	80.7698	98.7452	62.6652	Map3k10	NM_001191621	mitogen activated protein kinase kinase kinase 10 (Map3k10), mRNA	0.300661	0.0306991	0.000177818
circMap3k10-6.2	870	0.513427	0.0789081	0.000159436	229.001	186.688	153.187	92.3083	114.027	81.7834	Map3k10	NM_001191621	mitogen activated protein kinase kinase kinase 10 (Map3k10), mRNA	0.300661	0.0306991	0.000177818
circMap3k10-6.3	689	0.494057	0.0789589	0.000329638	183.387	133.497	112.989	69.2312	77.5855	62.6652	Map3k10	NM_001191621	mitogen activated protein kinase kinase kinase 10 (Map3k10), mRNA	0.300661	0.0306991	0.000177818
circMapkapk2-11.6	575	2.37166	0.373682	0.000782883	22.3416	36.5032	26.0744	68.2697	69.3567	59.4788	Mapkapk2	NM_178102	mitogen-activated protein kinase-activated protein kinase 2 (Mapkapk2), mRNA	2.24375	0.151257	0.000177818
circMapre1-4.3	354	2.65782	0.384728	0.000740013	15.8253	25.0307	18.4693	52.885	47.0215	54.1682	Mapre1	NM_138509	microtubule-associated protein, RP/EB family, member 1 (Mapre1), mRNA	2.25627	0.109762	0.000177818
circMapre1-5.3	476	2.39207	0.453635	0.000794893	22.3416	38.589	24.9879	75.962	59.9524	64.7894	Mapre1	NM_138509	microtubule-associated protein, RP/EB family, member 1 (Mapre1), mRNA	2.25627	0.109762	0.000177818
circMapre1-5.4	330	2.48879	0.605803	0.0260907	12.1017	17.7301	7.60502	33.6541	27.0374	30.8015	Mapre1	NM_138509	microtubule-associated protein, RP/EB family, member 1 (Mapre1), mRNA	2.25627	0.109762	0.000177818
circMapt-5.3	255	0.517357	0.0825338	0.0093677	72.6102	73.0063	81.4824	26.9233	42.3194	46.7334	Mapt	NM_017212	microtubule-associated protein tau (Mapt), mRNA	0.59569	0.0470815	0.000177818
circMapt-6.4	455	0.553295	0.0431426	0.000132095	232.725	193.988	185.78	106.731	117.554	109.399	Mapt	NM_017212	microtubule-associated protein tau (Mapt), mRNA	0.59569	0.0470815	0.000177818
circMast3-11.6	666	0.519911	0.0405079	9.49997e-05	173.147	167.915	142.323	87.5006	74.0589	84.9698	Mast3	NM_001134796	microtubule associated serine/threonine kinase 3 (Mast3), mRNA	0.31127	0.0367966	0.000177818
circMast3-11.8	380	0.502881	0.0386782	0.00774455	67.0248	71.9634	59.7537	35.5772	29.3884	32.9258	Mast3	NM_001134796	microtubule associated serine/threonine kinase 3 (Mast3), mRNA	0.31127	0.0367966	0.000177818
circMast3-11.9	278	0.284522	0.0406996	0.000972296	35.3742	38.589	28.2472	10.577	10.5798	7.43485	Mast3	NM_001134796	microtubule associated serine/threonine kinase 3 (Mast3), mRNA	0.31127	0.0367966	0.000177818
circMast3-16.12	749	0.37597	0.0544753	8.29372e-11	314.644	317.056	231.41	106.731	125.783	87.094	Mast3	NM_001134796	microtubule associated serine/threonine kinase 3 (Mast3), mRNA	0.31127	0.0367966	0.000177818
circMast3-8.6	388	0.566853	0.0497621	0.0299321	39.0978	42.7608	34.7658	82.6929	69.3567	63.7273	Mast3	NM_001134796	microtubule associated serine/threonine kinase 3 (Mast3), mRNA	0.31127	0.0367966	0.000177818
circMat2a-6.6	219	2.51922	0.621828	0.00160676	26.9961	17.7301	31.5065	41.3464	82.2876	65.8516	Mat2a	NM_134351	methionine adenosyltransferase II, alpha (Mat2a), mRNA	2.58793	0.118281	0.000177818
circMat2a-8.7	317	2.34528	0.340674	0.00209142	25.1343	28.1596	23.9015	46.1542	74.0589	58.4167	Mat2a	NM_134351	methionine adenosyltransferase II, alpha (Mat2a), mRNA	2.58793	0.118281	0.000177818
circMcm2-15.3	2368	5.18443	0.451681	1.18296e-07	9.309	9.38653	11.9507	53.8465	49.3726	52.044	Mcm2	NM_001107873	minichromosome maintenance complex component 2 (Mcm2), mRNA	4.22175	0.35224	0.000177818
circMctp1-13.6	930	0.664008	0.0948908	0.00653413	764.269	965.769	602.97	496.157	550.152	475.831	-	-	-	1	0	1
circMctp1-13.7	891	0.657277	0.0961156	0.00661026	618.118	778.039	486.721	392.31	449.055	374.929	-	-	-	1	0	1
circMctp1-14.7	966	0.659802	0.097301	0.0070883	669.317	836.444	523.66	421.157	490.199	404.669	-	-	-	1	0	1
circMctp1-15.6	1125	0.665351	0.097532	0.00710135	854.566	1078.41	667.069	548.081	620.684	531.061	-	-	-	1	0	1
circMctp1-15.7	1086	0.659118	0.0991379	0.00710135	727.033	907.364	560.599	450.965	530.167	440.781	-	-	-	1	0	1
circMctp1-16.2	1695	0.665622	0.0987443	0.00725603	922.522	1158.71	713.786	587.504	671.232	569.297	-	-	-	1	0	1
circMctp1-17.7	1260	0.664719	0.0993555	0.00809806	740.997	920.922	576.895	466.349	550.152	446.091	-	-	-	1	0	1
circMctp1-7.6	210	0.628774	0.0859772	0.0256143	135.911	171.043	114.075	87.5006	96.3941	76.4728	-	-	-	1	0	1
circMctp1-8.7	302	0.612513	0.0907271	0.0123201	161.977	208.589	132.545	100.001	112.852	90.2804	-	-	-	1	0	1
circMegf8-28.26	508	0.597633	0.0580023	0.00837723	27.927	49.0185	53.2352	74.039	81.1121	67.9758	Megf8	NM_053628	multiple EGF-like-domains 8 (Megf8), mRNA	0.626355	0.0240507	0.000177818
circMegf8-8.6	685	0.605121	0.0331187	0.00212283	176.871	186.688	167.31	96.1545	110.501	109.399	Megf8	NM_053628	multiple EGF-like-domains 8 (Megf8), mRNA	0.626355	0.0240507	0.000177818
circMfsd6-3.3	1592	0.632239	0.0819762	0.0241142	162.908	124.111	139.063	102.885	71.7078	89.2183	Mfsd6	NM_001106911	major facilitator superfamily domain containing 6 (Mfsd6), mRNA	0.691867	0.0926287	0.000490679
circMink1-11.10	246	0.471217	0.102097	0.0104439	82.8501	79.264	40.198	35.5772	30.564	27.6152	Mink1	NM_001271136	misshapen-like kinase 1 (Mink1), mRNA	0.444603	0.0434328	0.000177818
circMink1-29.28	236	0.521264	0.0914544	0.0244414	55.854	83.4358	51.0623	30.7694	29.3884	37.1743	Mink1	NM_001271136	misshapen-like kinase 1 (Mink1), mRNA	0.444603	0.0434328	0.000177818
circMink1-31.30	310	0.534416	0.0949241	0.00482276	139.635	136.626	85.8281	51.9234	64.6546	74.3485	Mink1	NM_001271136	misshapen-like kinase 1 (Mink1), mRNA	0.444603	0.0434328	0.000177818
circMink1-4.2	249	0.537757	0.111483	0.0444837	64.2321	81.3499	42.3708	37.5002	35.2661	26.5531	Mink1	NM_001271136	misshapen-like kinase 1 (Mink1), mRNA	0.444603	0.0434328	0.000177818
circMmd2-6.2	490	0.579696	0.111344	0.0101484	142.428	131.411	173.829	58.6542	109.325	88.1561	Mmd2	NM_001037217	monocyte to macrophage differentiation-associated 2 (Mmd2), mRNA	0.46196	0.0529536	0.000177818
circMmd2-6.3	408	0.576465	0.140371	0.0335011	107.984	94.9082	127.113	37.5002	86.9898	63.7273	Mmd2	NM_001037217	monocyte to macrophage differentiation-associated 2 (Mmd2), mRNA	0.46196	0.0529536	0.000177818
circMpdz-35.32	415	0.4048	0.074459	0.0127669	50.2686	28.1596	38.0251	16.3463	12.9309	16.994	Mpdz	NM_019196	multiple PDZ domain protein (Mpdz), mRNA	0.659304	0.0693077	0.000336763
circMthfd1l-21.12	1009	2.10997	0.376214	0.0144055	32.5815	18.7731	21.7286	49.0388	48.197	55.2304	Mthfd1l	NM_001108462	methylenetetrahydrofolate dehydrogenase (NADP+ dependent) 1-like (Mthfd1l), mRNA	1.9854	0.158927	0.000177818
circMvp-7.4	588	3.82636	0.813652	0.000500852	10.2399	5.21474	10.8643	36.5387	29.3884	32.9258	Mvp	NM_022715	major vault protein (Mvp), mRNA	4.47544	0.595978	0.000177818
circMycbp2-18.13	676	0.525177	0.0790776	0.0327908	60.5085	68.8345	42.3708	30.7694	25.8618	31.8637	Mycbp2	NM_001106055	no definition	0.701009	0.0324585	0.00225528
circMyh10-15.9	975	0.447594	0.0737136	2.99512e-05	201.074	149.141	117.335	65.385	75.2344	65.8516	Myh10	NM_031520	myosin, heavy chain 10, non-muscle (Myh10), mRNA	0.348652	0.0462599	0.000177818
circMyo5a-43.37	1082	0.624261	0.0872424	0.0166877	204.798	167.915	129.285	96.1545	99.9207	112.585	Myo5a	NM_022178	no definition	0.747644	0.0742943	0.0124904
circNav2-10.8	612	1.65927	0.186655	0.0328408	65.163	46.9326	49.9759	95.1929	83.4632	86.0319	Nav2	NM_138529	neuron navigator 2 (Nav2), mRNA	1.75133	0.130041	0.000177818
circNav2-11.8	735	1.65059	0.16048	0.0172934	76.3338	56.3192	69.5316	118.27	102.272	107.274	Nav2	NM_138529	neuron navigator 2 (Nav2), mRNA	1.75133	0.130041	0.000177818
circNcan-9.4	2505	2.98255	0.275104	1.6392e-28	709.346	665.4	542.129	1806.74	2043.08	1769.5	Ncan	NM_031653	no definition	1	0	1
circNegr1-6.2	764	0.527959	0.0502074	0.000326161	176.871	130.368	141.236	78.8467	77.5855	76.4728	Negr1	NM_021682	neuronal growth regulator 1 (Negr1), mRNA	0.419365	0.0517564	0.000177818
circNell2-10.5	659	0.599174	0.0552859	0.00134944	224.347	227.362	180.348	114.424	137.538	121.082	Nell2	NM_031070	NEL-like 2 (chicken) (Nell2), mRNA	0.447562	0.0997821	0.000177818
circNell2-13.8	639	0.631991	0.100874	0.0154205	97.7445	91.7794	57.5809	35.5772	44.6704	44.6091	Nell2	NM_031070	NEL-like 2 (chicken) (Nell2), mRNA	0.447562	0.0997821	0.000177818
circNell2-14.11	450	0.500582	0.0847852	0.0010184	161.977	122.025	94.5196	70.1928	57.6013	58.4167	Nell2	NM_031070	NEL-like 2 (chicken) (Nell2), mRNA	0.447562	0.0997821	0.000177818
circNell2-16.11	669	0.484931	0.0918866	0.000159436	249.481	190.859	135.804	105.77	86.9898	81.7834	Nell2	NM_031070	NEL-like 2 (chicken) (Nell2), mRNA	0.447562	0.0997821	0.000177818
circNell2-16.14	345	0.49068	0.100884	0.0267393	72.6102	58.405	34.7658	28.8463	24.6863	26.5531	Nell2	NM_031070	NEL-like 2 (chicken) (Nell2), mRNA	0.447562	0.0997821	0.000177818
circNell2-20.17	737	0.484247	0.106622	0.00076932	212.245	147.056	105.384	67.3081	86.9898	67.9758	Nell2	NM_031070	NEL-like 2 (chicken) (Nell2), mRNA	0.447562	0.0997821	0.000177818
circNeto1-10.7	977	0.550497	0.09673	0.000618333	254.136	278.467	216.2	97.116	171.628	138.076	Neto1	NM_001107371	neuropilin (NRP) and tolloid (TLL)-like 1 (Neto1), mRNA	0.431152	0.0853341	0.000177818
circNeto1-6.2	611	0.548766	0.110047	0.00710135	137.773	168.957	99.9517	53.8465	85.8142	80.7213	Neto1	NM_001107371	neuropilin (NRP) and tolloid (TLL)-like 1 (Neto1), mRNA	0.431152	0.0853341	0.000177818
circNeto1-7.5	399	0.621661	0.0962412	0.00406938	335.124	383.805	288.991	158.655	251.565	207.114	Neto1	NM_001107371	neuropilin (NRP) and tolloid (TLL)-like 1 (Neto1), mRNA	0.431152	0.0853341	0.000177818
circNeto1-8.5	513	0.559536	0.108206	0.000680923	382.6	416.136	324.843	145.193	272.725	201.803	Neto1	NM_001107371	neuropilin (NRP) and tolloid (TLL)-like 1 (Neto1), mRNA	0.431152	0.0853341	0.000177818
circNeurl1-3.2	564	0.590111	0.0661481	0.000254038	188.973	205.461	166.224	91.3468	101.096	81.7834	Neurl1	NM_001107605	neuralized E3 ubiquitin protein ligase 1 (Neurl1), mRNA	0.48093	0.054088	0.000177818
circNfix-2.2	532	1.53221	0.197715	0.00258326	583.674	636.198	625.785	694.235	1012.14	1071.68	Nfix	NM_030866	nuclear factor I/X (CCAAT-binding transcription factor) (Nfix), mRNA	0.720245	0.0680017	0.00487286
circNgef-5.5	153	0.279346	0.0428503	2.01463e-07	85.6428	96.9941	63.013	25.9617	18.8086	22.3046	Ngef	NM_001136241	neuronal guanine nucleotide exchange factor (Ngef), mRNA	0.254435	0.0443497	0.000177818
circNin-12.5	1169	0.577335	0.0742238	0.0243257	84.7119	84.4787	81.4824	50.9619	35.2661	55.2304	Nin	NM_001106737	ninein (GSK3B interacting protein) (Nin), mRNA	0.59009	0.0495269	0.000177818
circNisch-11.7	633	0.621525	0.0356078	0.000596452	296.957	286.81	255.311	176.924	158.698	176.312	-	-	-	1	0	1
circNisch-8.4	558	0.524367	0.0319036	3.9524e-05	203.867	182.516	166.224	94.2314	94.043	96.6531	-	-	-	1	0	1
circNpas2-10.5	634	0.493841	0.0764335	0.0495238	188.973	147.056	136.89	89.4237	69.3567	84.9698	Npas2	NM_001108214	neuronal PAS domain protein 2 (Npas2), mRNA	0.470475	0.0612288	0.000177818
circNpepps-22.20	312	0.586488	0.0777606	0.0309387	101.468	83.4358	72.7909	50.9619	41.1438	56.2925	Npepps	NM_080395	aminopeptidase puromycin sensitive (Npepps), mRNA	0.833606	0.0550646	0.106388
circNrcam-17.13	703	0.508276	0.0529795	0.00494408	94.0209	69.8775	72.7909	40.3849	36.4417	41.4228	Nrcam	NM_013150	no definition	0.669732	0.0429568	0.000177818
circNrcam-8.4	646	0.639331	0.0278879	0.0253289	124.741	119.939	119.507	79.8082	78.761	70.1001	Nrcam	NM_013150	no definition	0.669732	0.0429568	0.000177818
circNtm-3.2	359	0.44012	0.0513686	0.0374829	28.8579	37.5461	31.5065	14.4232	11.7554	15.9318	Ntm	NM_017354	neurotrimin (Ntm), mRNA	0.30541	0.0131112	0.000177818
circNup93-21.17	567	0.286135	0.0756713	0.00012588	13.0326	11.4724	24.9879	25.0002	39.9683	42.4849	Nup93	NM_001011925	nucleoporin 93 (Nup93), mRNA	1.22201	0.149544	0.117193
circOgt-19.16	585	0.522861	0.0300754	0.00216372	26.9961	51.1044	45.6301	20.1924	7.05323	9.5591	Ogt	NM_017107	O-linked N-acetylglucosamine (GlcNAc) transferase (Ogt), mRNA	0.638566	0.0507419	0.000177818
circOgt-20.16	738	0.566819	0.0542139	0.00276996	117.293	129.325	153.187	70.1928	82.2876	70.1001	Ogt	NM_017107	O-linked N-acetylglucosamine (GlcNAc) transferase (Ogt), mRNA	0.638566	0.0507419	0.000177818
circPa2g4-12.9	411	3.34979	0.651701	2.48116e-05	21.4107	11.4724	18.4693	59.6158	63.479	46.7334	Pa2g4	NM_001004206	proliferation-associated 2G4 (Pa2g4), mRNA	2.17605	0.14706	0.000177818
circPalm-6.2	437	0.476784	0.0814722	0.000605094	22.3416	19.816	11.9507	82.6929	69.3567	63.7273	Palm	NM_130829	paralemmin (Palm), mRNA	0.298078	0.0395393	0.000781969
circPank1-2.2	353	1.55612	0.201652	0.0320774	76.3338	77.1781	109.73	141.347	135.187	124.268	Pank1	NM_001106373	pantothenate kinase 1 (Pank1), mRNA	0.423499	0.0992143	0.000177818
circPcsk2-11.3	1148	0.512579	0.10048	0.000156709	381.669	387.976	227.064	150.001	205.719	147.635	Pcsk2	NM_012746	proprotein convertase subtilisin/kexin type 2 (Pcsk2), mRNA	0.48559	0.113222	0.000177818
circPcsk2-11.7	810	0.508751	0.117802	0.000943497	236.449	247.178	145.582	82.6929	141.065	92.4046	Pcsk2	NM_012746	proprotein convertase subtilisin/kexin type 2 (Pcsk2), mRNA	0.48559	0.113222	0.000177818
circPcsk2-11.8	721	0.51196	0.102996	0.000789452	209.453	167.915	151.014	93.2698	75.2344	94.5289	Pcsk2	NM_012746	proprotein convertase subtilisin/kexin type 2 (Pcsk2), mRNA	0.48559	0.113222	0.000177818
circPdcd6ip-12.8	807	1.68085	0.07468	0.021744	53.0613	51.1044	56.4945	89.4237	92.8675	82.8455	Pdcd6ip	NM_001029910	programmed cell death 6 interacting protein (Pdcd6ip), mRNA	1.96981	0.093386	0.000177818
circPde10a-10.4	630	0.262891	0.0433843	4.38137e-14	226.209	256.565	151.014	47.1157	58.7769	58.4167	Pde10a	NM_022236	phosphodiesterase 10A (Pde10a), mRNA	0.174208	0.0416041	0.000177818
circPde10a-13.12	280	0.373432	0.139126	0.00568876	50.2686	92.8223	32.593	12.5001	27.0374	25.4909	Pde10a	NM_022236	phosphodiesterase 10A (Pde10a), mRNA	0.174208	0.0416041	0.000177818
circPde10a-13.4	1053	0.263218	0.0558285	2.42322e-07	480.344	620.554	319.411	101.924	145.767	120.02	Pde10a	NM_022236	phosphodiesterase 10A (Pde10a), mRNA	0.174208	0.0416041	0.000177818
circPde10a-13.6	882	0.260766	0.0576351	2.07683e-15	382.6	501.658	265.089	78.8467	122.256	94.5289	Pde10a	NM_022236	phosphodiesterase 10A (Pde10a), mRNA	0.174208	0.0416041	0.000177818
circPde10a-16.14	378	0.261733	0.0897753	3.33231e-07	109.846	139.755	67.3588	23.0771	42.3194	16.994	Pde10a	NM_022236	phosphodiesterase 10A (Pde10a), mRNA	0.174208	0.0416041	0.000177818
circPde10a-17.11	957	0.241357	0.0710667	6.13746e-05	395.633	549.633	257.484	74.039	134.011	77.5349	Pde10a	NM_022236	phosphodiesterase 10A (Pde10a), mRNA	0.174208	0.0416041	0.000177818
circPde10a-18.14	707	0.189756	0.0607165	5.33963e-06	337.917	382.762	209.681	44.2311	89.3409	40.3606	Pde10a	NM_022236	phosphodiesterase 10A (Pde10a), mRNA	0.174208	0.0416041	0.000177818
circPde10a-18.17	329	0.171863	0.049442	1.98265e-10	86.5737	86.5646	65.1859	26.9233	29.3884	27.6152	Pde10a	NM_022236	phosphodiesterase 10A (Pde10a), mRNA	0.174208	0.0416041	0.000177818
circPde10a-5.2	329	0.357413	0.0338787	1.18484e-05	90.2973	104.295	58.6673	9.61545	21.1597	12.7455	Pde10a	NM_022236	phosphodiesterase 10A (Pde10a), mRNA	0.174208	0.0416041	0.000177818
circPde10a-6.3	341	0.291195	0.065394	1.27986e-07	65.163	65.7057	66.2723	37.5002	45.846	27.6152	Pde10a	NM_022236	phosphodiesterase 10A (Pde10a), mRNA	0.174208	0.0416041	0.000177818
circPde10a-6.4	312	0.247872	0.0498184	1.08746e-06	125.672	113.681	102.125	69.2312	68.1812	71.1622	Pde10a	NM_022236	phosphodiesterase 10A (Pde10a), mRNA	0.174208	0.0416041	0.000177818
circPde1b-6.3	481	0.346791	0.0887755	0.00197636	472.897	494.357	357.436	85.5775	208.07	158.256	Pde1b	NM_022710	phosphodiesterase 1B, calmodulin-dependent (Pde1b), mRNA	0.353487	0.0878407	0.000177818
circPdgfb-5.3	441	3.01013	0.985557	0.00328744	97.7445	90.7364	76.0502	47.1157	55.2503	44.6091	Pdgfb	NM_031524	platelet-derived growth factor beta polypeptide (Pdgfb), mRNA	1.43421	0.0706792	0.00225528
circPdia3-10.5	773	1.69417	0.149053	0.00170521	109.846	110.552	90.1738	190.386	155.171	171.002	Pdia3	NM_017319	protein disulfide isomerase family A, member 3 (Pdia3), mRNA	1.99988	0.142591	0.000177818
circPdlim5-7.4	672	1.97496	0.327036	0.0369087	18.618	23.9878	30.4201	41.3464	55.2503	44.6091	Pdlim5	NM_053326	PDZ and LIM domain 5 (Pdlim5), mRNA	1.58804	0.205032	0.000177818
circPdlim5-8.4	845	2.24435	0.263078	0.00328744	23.2725	28.1596	28.2472	48.0772	68.1812	59.4788	Pdlim5	NM_053326	PDZ and LIM domain 5 (Pdlim5), mRNA	1.58804	0.205032	0.000177818
circPds5a-21.13	1006	2.03351	0.415498	0.0327908	28.8579	23.9878	19.5558	63.462	35.2661	45.6713	Pds5a	NM_001083624	PDS5, regulator of cohesion maintenance, homolog A (S. cerevisiae) (Pds5a), mRNA	1.72703	0.233004	0.000177818
circPdzd2-16.13	890	1.80167	0.0761743	2.48116e-05	123.81	140.798	131.458	238.463	223.352	237.915	Pdzd2	NM_022940	PDZ domain containing 2 (Pdzd2), mRNA	2.06135	0.288907	0.000177818
circPdzd2-16.14	388	1.88647	0.186449	0.0108582	27.927	25.0307	17.3829	44.2311	59.9524	67.9758	Pdzd2	NM_022940	PDZ domain containing 2 (Pdzd2), mRNA	2.06135	0.288907	0.000177818
circPdzd2-21.19	421	1.99353	0.362045	0.00313827	50.2686	53.1903	51.0623	74.039	92.8675	135.952	Pdzd2	NM_022940	PDZ domain containing 2 (Pdzd2), mRNA	2.06135	0.288907	0.000177818
circPhactr1-10.7	783	0.511721	0.0718292	1.07821e-05	392.84	411.964	261.83	172.117	193.964	171.002	Phactr1	NM_214457	no definition	0.37321	0.0537927	0.000177818
circPhactr1-6.4	351	0.447875	0.0741615	6.90097e-06	210.383	217.976	143.409	74.039	102.272	76.4728	Phactr1	NM_214457	no definition	0.37321	0.0537927	0.000177818
circPhactr1-7.7	322	0.531917	0.123206	0.00820375	321.161	301.412	225.978	85.5775	126.958	126.393	Phactr1	NM_214457	no definition	0.37321	0.0537927	0.000177818
circPhactr1-9.7	727	0.529353	0.070546	3.278e-05	331.4	311.841	246.62	156.732	146.942	133.827	Phactr1	NM_214457	no definition	0.37321	0.0537927	0.000177818
circPhactr1-9.8	405	0.492626	0.0514786	5.6451e-05	174.078	171.043	126.026	79.8082	71.7078	76.4728	Phactr1	NM_214457	no definition	0.37321	0.0537927	0.000177818
circPhactr3-15.14	423	0.468645	0.0443658	0.020168	40.0287	41.7179	52.1487	19.2309	19.9841	22.3046	Phactr3	NM_214459	phosphatase and actin regulator 3 (Phactr3), mRNA	0.314031	0.0263677	0.000177818
circPhactr3-16.14	577	0.456927	0.0599977	0.00526184	53.0613	54.2333	66.2723	23.0771	31.7395	23.3667	Phactr3	NM_214459	phosphatase and actin regulator 3 (Phactr3), mRNA	0.314031	0.0263677	0.000177818
circPicalm-12.9	451	2.23024	0.215067	1.04231e-05	62.3703	62.5768	56.4945	125.001	116.378	156.132	Picalm	NM_053554	no definition	3.21966	0.168536	0.000177818
circPicalm-13.2	1257	1.84083	0.122526	4.98382e-06	161.046	164.786	151.014	270.194	269.198	322.885	Picalm	NM_053554	no definition	3.21966	0.168536	0.000177818
circPicalm-17.12	589	1.92491	0.241873	0.00355456	44.6832	57.3621	40.198	96.1545	94.043	78.597	Picalm	NM_053554	no definition	3.21966	0.168536	0.000177818
circPicalm-17.14	356	2.58338	0.301256	0.000475007	19.5489	22.9448	26.0744	65.385	58.7769	48.8576	Picalm	NM_053554	no definition	3.21966	0.168536	0.000177818
circPicalm-18.14	416	2.6925	0.259915	8.50116e-05	21.4107	26.0737	27.1608	72.1159	67.0056	57.3546	Picalm	NM_053554	no definition	3.21966	0.168536	0.000177818
circPicalm-19.13	650	2.01886	0.169325	0.000324713	55.854	60.4909	47.803	108.655	117.554	99.8395	Picalm	NM_053554	no definition	3.21966	0.168536	0.000177818
circPicalm-19.14	521	2.25197	0.135475	9.2429e-05	40.9596	44.8467	40.198	97.116	97.5696	83.9076	Picalm	NM_053554	no definition	3.21966	0.168536	0.000177818
circPicalm-19.2	1778	1.90149	0.112391	5.71731e-08	218.762	231.534	196.644	383.656	394.981	430.159	Picalm	NM_053554	no definition	3.21966	0.168536	0.000177818
circPik3c2b-22.2	3571	0.586039	0.0677987	0.000155904	323.022	436.995	367.214	245.194	189.262	212.424	Pik3c2b	NM_001105951	phosphatidylinositol-4-phosphate 3-kinase, catalytic subunit type 2 beta (Pik3c2b), mRNA	0.583539	0.0812948	0.000177818
circPitpnm1-8.6	531	0.436979	0.032746	2.12277e-09	245.758	260.737	246.62	93.2698	110.501	120.02	Pitpnm1	NM_001008369	phosphatidylinositol transfer protein, membrane-associated 1 (Pitpnm1), mRNA	0.314646	0.0182544	0.000177818
circPkd1-9.2	1631	0.666259	0.0376634	0.000956247	447.763	425.522	505.191	287.502	299.762	314.388	Pkd1	NM_001257352	polycystic kidney disease 1 homolog (human) (Pkd1), mRNA	0.749791	0.0534025	0.102778
circPkm-8.7	304	1.72849	0.152009	6.09156e-05	206.66	172.086	155.36	301.925	312.693	294.208	Pkm	NM_053297	pyruvate kinase, muscle (Pkm), mRNA	1.35585	0.22249	0.0297463
circPlat-9.4	777	3.70105	0.572565	8.39457e-14	33.5124	51.1044	54.3216	147.116	168.102	186.933	Plat	NM_013151	plasminogen activator, tissue (Plat), mRNA	2.94723	0.277144	0.000177818
circPlcb1-10.4	685	0.5577	0.123611	0.0408325	114.501	84.4787	52.1487	43.2695	50.5481	44.6091	Plcb1	NM_001077641	phospholipase C, beta 1 (phosphoinositide-specific) (Plcb1), mRNA	0.465164	0.0698548	0.000177818
circPlcb1-19.14	638	0.604684	0.0619899	0.0456752	85.6428	91.7794	67.3588	45.1926	52.8992	47.7955	Plcb1	NM_001077641	phospholipase C, beta 1 (phosphoinositide-specific) (Plcb1), mRNA	0.465164	0.0698548	0.000177818
circPlcb1-20.14	793	0.605648	0.0571979	0.0243257	104.261	114.724	85.8281	55.7696	61.128	64.7894	Plcb1	NM_001077641	phospholipase C, beta 1 (phosphoinositide-specific) (Plcb1), mRNA	0.465164	0.0698548	0.000177818
circPlcb1-24.16	1010	0.470201	0.0529095	0.000137172	129.395	109.509	102.125	49.0388	47.0215	61.6031	Plcb1	NM_001077641	phospholipase C, beta 1 (phosphoinositide-specific) (Plcb1), mRNA	0.465164	0.0698548	0.000177818
circPlcb1-28.14	1861	0.526458	0.070377	7.53176e-05	261.583	243.007	185.78	105.77	111.676	140.2	Plcb1	NM_001077641	phospholipase C, beta 1 (phosphoinositide-specific) (Plcb1), mRNA	0.465164	0.0698548	0.000177818
circPlcb1-28.16	1598	0.471744	0.0803731	2.99512e-05	220.623	197.117	147.755	78.8467	74.0589	109.399	Plcb1	NM_001077641	phospholipase C, beta 1 (phosphoinositide-specific) (Plcb1), mRNA	0.465164	0.0698548	0.000177818
circPlekha5-16.11	1270	0.502784	0.0405959	0.000156927	134.981	151.227	115.162	64.4235	68.1812	65.8516	Plekha5	NM_139340	pleckstrin homology domain containing, family A member 5 (Plekha5), mRNA	0.538699	0.0204463	0.000177818
circPpm1h-4.2	621	1.76097	0.374591	0.0253289	56.7849	33.3743	72.7909	93.2698	88.1653	99.8395	Ppm1h	NM_001271079	protein phosphatase, Mg2+/Mn2+ dependent, 1H (Ppm1h), mRNA	1.29073	0.231136	0.0292065
circPpp1r9a-10.6	709	0.4579	0.0768709	0.000145887	116.363	157.485	99.9517	63.462	58.7769	45.6713	Ppp1r9a	NM_053473	protein phosphatase 1, regulatory subunit 9A (Ppp1r9a), mRNA	0.313857	0.0410818	0.000177818
circPpp2r2c-15.3	880	0.653756	0.0862451	0.00584817	564.126	546.504	370.473	307.694	340.906	303.767	Ppp2r2c	NM_057116	no definition	0.553845	0.108361	0.000177818
circPpp2r2c-6.2	720	0.646503	0.0827685	0.00345301	591.122	548.59	396.548	329.81	352.661	294.208	Ppp2r2c	NM_057116	no definition	0.553845	0.108361	0.000177818
circPpp3ca-10.2	1098	0.543085	0.0793333	5.01553e-06	1367.49	1588.41	1013.64	613.466	785.259	720.119	Ppp3ca	NM_017041	no definition	0.41554	0.0947538	0.000177818
circPpp3ca-10.3	897	0.56481	0.0850897	4.88609e-05	979.307	1104.48	712.699	439.426	588.944	524.688	Ppp3ca	NM_017041	no definition	0.41554	0.0947538	0.000177818
circPpp3ca-10.4	772	0.581967	0.0863895	0.00019497	767.993	803.069	525.833	343.271	451.406	405.731	Ppp3ca	NM_017041	no definition	0.41554	0.0947538	0.000177818
circPpp3ca-11.2	1183	0.527109	0.0744128	7.73288e-07	1509.92	1692.7	1113.59	644.235	834.632	757.293	Ppp3ca	NM_017041	no definition	0.41554	0.0947538	0.000177818
circPpp3ca-11.3	982	0.534185	0.0777539	3.16689e-06	1125.46	1219.21	816.997	467.311	633.615	559.738	Ppp3ca	NM_017041	no definition	0.41554	0.0947538	0.000177818
circPpp3ca-11.6	599	0.568595	0.0661654	6.45403e-05	78.1956	115.767	116.248	41.3464	38.7927	56.2925	Ppp3ca	NM_017041	no definition	0.41554	0.0947538	0.000177818
circPpp3ca-12.7	557	0.481304	0.0714097	2.04543e-06	399.356	365.032	253.139	139.424	176.331	166.753	Ppp3ca	NM_017041	no definition	0.41554	0.0947538	0.000177818
circPpp3ca-2.2	201	0.438287	0.063582	3.13929e-05	132.188	164.786	98.8653	56.7311	56.4258	57.3546	Ppp3ca	NM_017041	no definition	0.41554	0.0947538	0.000177818
circPpp3ca-3.2	326	0.478056	0.0664874	1.7768e-05	195.489	243.007	151.014	90.3852	97.5696	89.2183	Ppp3ca	NM_017041	no definition	0.41554	0.0947538	0.000177818
circPpp3ca-5.2	584	0.501552	0.0761271	6.49295e-07	80.0574	77.1781	103.211	27.8848	31.7395	48.8576	Ppp3ca	NM_017041	no definition	0.41554	0.0947538	0.000177818
circPpp3ca-6.2	724	0.519359	0.0768868	9.93571e-07	28.8579	29.2025	26.0744	52.885	90.5164	77.5349	Ppp3ca	NM_017041	no definition	0.41554	0.0947538	0.000177818
circPpp3ca-6.3	523	0.52869	0.0826544	9.46193e-06	645.114	761.351	508.45	272.117	392.63	331.382	Ppp3ca	NM_017041	no definition	0.41554	0.0947538	0.000177818
circPpp3ca-6.4	398	0.536307	0.0867272	6.45403e-05	430.076	439.081	307.46	165.386	250.39	206.052	Ppp3ca	NM_017041	no definition	0.41554	0.0947538	0.000177818
circPpp6r2-28.23	644	0.620172	0.095965	0.0208222	174.078	126.197	147.755	100.962	68.1812	103.026	Ppp6r2	NM_001106789	no definition	0.605707	0.0300806	0.000177818
circPrex2-15.2	1542	0.560336	0.0857379	0.000238199	355.604	346.258	281.386	135.578	218.65	189.058	Prex2	NM_001107899	phosphatidylinositol-3,4,5-trisphosphate-dependent Rac exchange factor 2 (Prex2), mRNA	0.60213	0.080468	0.000177818
circPrex2-16.10	688	0.502625	0.0828434	0.000364661	166.631	161.657	119.507	55.7696	88.1653	78.597	Prex2	NM_001107899	phosphatidylinositol-3,4,5-trisphosphate-dependent Rac exchange factor 2 (Prex2), mRNA	0.60213	0.080468	0.000177818
circPrex2-19.10	1029	0.565764	0.0921134	0.00110183	223.416	247.178	157.533	86.539	94.043	84.9698	Prex2	NM_001107899	phosphatidylinositol-3,4,5-trisphosphate-dependent Rac exchange factor 2 (Prex2), mRNA	0.60213	0.080468	0.000177818
circPrex2-23.2	2810	0.6286	0.090143	0.00119072	859.221	872.947	697.489	390.387	605.402	506.632	Prex2	NM_001107899	phosphatidylinositol-3,4,5-trisphosphate-dependent Rac exchange factor 2 (Prex2), mRNA	0.60213	0.080468	0.000177818
circPrex2-31.28	580	0.624844	0.0635701	0.0255732	126.602	130.368	101.038	64.4235	75.2344	80.7213	Prex2	NM_001107899	phosphatidylinositol-3,4,5-trisphosphate-dependent Rac exchange factor 2 (Prex2), mRNA	0.60213	0.080468	0.000177818
circPrex2-9.2	1003	0.596719	0.0924852	0.00517422	207.591	205.461	171.656	83.6544	138.713	122.144	Prex2	NM_001107899	phosphatidylinositol-3,4,5-trisphosphate-dependent Rac exchange factor 2 (Prex2), mRNA	0.60213	0.080468	0.000177818
circPrkce-9.6	614	0.637155	0.114496	0.0326442	203.867	154.356	146.668	92.3083	88.1653	135.952	Prkce	NM_017171	no definition	0.537896	0.117385	0.000177818
circPrkcg-11.6	752	0.51216	0.0530807	0.00240275	151.737	119.939	108.643	91.3468	64.6546	83.9076	Prkcg	NM_012628	protein kinase C, gamma (Prkcg), mRNA	0.324158	0.0442706	0.000177818
circPrkcg-16.11	672	0.377377	0.0438112	2.83649e-07	138.704	126.197	109.73	53.8465	38.7927	45.6713	Prkcg	NM_012628	protein kinase C, gamma (Prkcg), mRNA	0.324158	0.0442706	0.000177818
circPsd2-14.8	843	0.446262	0.0497587	0.000393884	80.0574	109.509	72.7909	57.6927	47.0215	47.7955	Psd2	NM_001107395	pleckstrin and Sec7 domain containing 2 (Psd2), mRNA	0.324997	0.0554682	0.000177818
circPsmd11-12.5	1185	1.51653	0.0943711	0.0204564	113.57	107.424	99.9517	144.232	169.277	165.691	Psmd11	NM_001107027	proteasome (prosome, macropain) 26S subunit, non-ATPase, 11 (Psmd11), mRNA	1.54849	0.089799	0.0811446
circPsmd11-8.5	470	1.56896	0.12249	0.0498648	67.9557	62.5768	55.408	86.539	102.272	98.7774	Psmd11	NM_001107027	proteasome (prosome, macropain) 26S subunit, non-ATPase, 11 (Psmd11), mRNA	1.54849	0.089799	0.0811446
circPtprn2-10.7	721	0.507158	0.061807	7.40349e-05	201.074	213.804	127.113	75.962	115.203	82.8455	Ptprn2	NM_031600	protein tyrosine phosphatase, receptor type, N polypeptide 2 (Ptprn2), mRNA	0.635849	0.0764327	0.000177818
circPtprn2-11.7	801	0.516701	0.0582236	4.66895e-05	244.827	183.559	180.348	107.693	94.043	107.274	Ptprn2	NM_031600	protein tyrosine phosphatase, receptor type, N polypeptide 2 (Ptprn2), mRNA	0.635849	0.0764327	0.000177818
circPtprn2-6.3	729	0.607018	0.094756	0.00929804	231.794	174.172	147.755	117.308	92.8675	120.02	Ptprn2	NM_031600	protein tyrosine phosphatase, receptor type, N polypeptide 2 (Ptprn2), mRNA	0.635849	0.0764327	0.000177818
circPtprn2-6.4	615	0.591419	0.0905549	0.00809806	101.468	126.197	105.384	43.2695	69.3567	66.9137	Ptprn2	NM_031600	protein tyrosine phosphatase, receptor type, N polypeptide 2 (Ptprn2), mRNA	0.635849	0.0764327	0.000177818
circPtprn2-9.7	634	0.525318	0.0662823	0.000350327	99.6063	115.767	65.1859	64.4235	41.1438	38.2364	Ptprn2	NM_031600	protein tyrosine phosphatase, receptor type, N polypeptide 2 (Ptprn2), mRNA	0.635849	0.0764327	0.000177818
circPtprs-5.2	663	0.588472	0.0542735	6.7312e-05	453.348	334.786	398.72	216.348	229.23	241.102	Ptprs	NM_019140	no definition	0.488043	0.0242859	0.000177818
circPtprs-6.2	774	0.591526	0.0430877	1.72013e-05	510.133	406.749	491.067	263.463	266.847	287.835	Ptprs	NM_019140	no definition	0.488043	0.0242859	0.000177818
circPtprt-11.10	311	0.38603	0.129655	0.0242097	30.7197	29.2025	33.6794	8.6539	19.9841	7.43485	Ptprt	NM_001108603	protein tyrosine phosphatase, receptor type, T (Ptprt), mRNA	0.496897	0.0367393	0.000177818
circRab6b-5.3	312	0.621127	0.0384931	0.0215467	80.0574	85.5217	42.3708	18.2694	16.4575	15.9318	Rab6b	NM_001108775	RAB6B, member RAS oncogene family (Rab6b), mRNA	0.564739	0.0773661	0.000177818
circRaly-5.2	588	1.7562	0.288299	0.00326965	82.8501	119.939	73.8774	172.117	163.4	141.262	Raly	NM_001011958	RALY heterogeneous nuclear ribonucleoprotein (Raly), mRNA	1.38978	0.127524	0.00134388
circRap1gap-20.11	1088	0.520647	0.105501	3.07383e-05	822.916	989.757	722.477	377.887	585.418	334.568	Rap1gap	NM_001100713	no definition	0.474175	0.0632857	0.000177818
circRaph1-13.8	684	2.27304	0.198103	0.00806273	242.965	294.111	205.336	133.655	195.139	135.952	Raph1	NM_001108798	Ras association (RalGDS/AF-6) and pleckstrin homology domains 1 (Raph1), mRNA	1.65766	0.0642917	0.000177818
circRasgrp2-9.9	282	0.169276	0.0819842	3.85807e-05	31.6506	51.1044	27.1608	3.84618	11.7554	3.18637	Rasgrp2	NM_001082977	RAS guanyl releasing protein 2 (calcium and DAG-regulated) (Rasgrp2), mRNA	0.150765	0.0390589	0.000177818
circRbfox1-3.2	384	0.458153	0.0512697	0.000393765	94.0209	98.037	77.1367	47.1157	36.4417	37.1743	Rbfox1	NM_001106974	RNA binding protein, fox-1 homolog (C. elegans) 1 (Rbfox1), mRNA	0.393831	0.0619116	0.000177818
circRbfox1-6.2	592	0.507987	0.0565718	1.69695e-05	247.619	234.663	181.434	123.078	108.149	99.8395	Rbfox1	NM_001106974	RNA binding protein, fox-1 homolog (C. elegans) 1 (Rbfox1), mRNA	0.393831	0.0619116	0.000177818
circRbfox1-6.3	352	0.566673	0.062029	0.00550662	138.704	122.025	96.6924	66.3466	70.5323	62.6652	Rbfox1	NM_001106974	RNA binding protein, fox-1 homolog (C. elegans) 1 (Rbfox1), mRNA	0.393831	0.0619116	0.000177818
circRbfox1-7.2	646	0.505293	0.0558768	4.61432e-06	300.681	281.596	217.286	145.193	131.66	120.02	Rbfox1	NM_001106974	RNA binding protein, fox-1 homolog (C. elegans) 1 (Rbfox1), mRNA	0.393831	0.0619116	0.000177818
circRbfox1-7.3	406	0.532211	0.0523766	0.00028779	186.18	163.743	133.631	85.5775	86.9898	80.7213	Rbfox1	NM_001106974	RNA binding protein, fox-1 homolog (C. elegans) 1 (Rbfox1), mRNA	0.393831	0.0619116	0.000177818
circRbfox1-7.4	262	0.57363	0.0669754	0.0154962	113.57	99.08	76.0502	55.7696	55.2503	52.044	Rbfox1	NM_001106974	RNA binding protein, fox-1 homolog (C. elegans) 1 (Rbfox1), mRNA	0.393831	0.0619116	0.000177818
circRbfox1-8.2	727	0.500388	0.0494674	8.68305e-07	343.502	369.203	239.015	156.732	178.682	160.38	Rbfox1	NM_001106974	RNA binding protein, fox-1 homolog (C. elegans) 1 (Rbfox1), mRNA	0.393831	0.0619116	0.000177818
circRcan2-4.3	346	1.83569	0.261069	0.0185909	36.3051	43.8038	44.5437	61.5389	69.3567	93.4667	Rcan2	NM_175578	regulator of calcineurin 2 (Rcan2), mRNA	1.23654	0.146751	0.0706448
circRGD1307443-4.2	1113	0.48514	0.120491	0.0274614	63.3012	36.5032	65.1859	30.7694	16.4575	30.8015	RGD1307443	NM_001197023	similar to mKIAA0319 protein (RGD1307443), mRNA	0.580355	0.085814	0.000177818
circRgs9-14.10	410	0.248083	0.0601671	9.85028e-11	112.639	127.24	166.224	224.04	219.826	186.933	Rgs9	NM_019224	regulator of G-protein signaling 9 (Rgs9), mRNA	0.168005	0.0379885	0.000177818
circRgs9-17.9	816	0.226294	0.0486961	8.60483e-19	341.64	522.517	282.472	96.1545	90.5164	67.9758	Rgs9	NM_019224	regulator of G-protein signaling 9 (Rgs9), mRNA	0.168005	0.0379885	0.000177818
circRgs9-7.4	295	0.3279	0.0860027	0.00416403	31.6506	46.9326	27.1608	11.5385	15.282	7.43485	Rgs9	NM_019224	regulator of G-protein signaling 9 (Rgs9), mRNA	0.168005	0.0379885	0.000177818
circRgs9-8.2	525	0.30559	0.0563783	8.21557e-10	35.3742	31.2884	16.2965	75.0005	94.043	87.094	Rgs9	NM_019224	regulator of G-protein signaling 9 (Rgs9), mRNA	0.168005	0.0379885	0.000177818
circRhobtb2-3.2	306	0.464309	0.0920558	0.0417626	51.1995	43.8038	58.6673	71.1543	110.501	76.4728	Rhobtb2	NM_001013133	Rho-related BTB domain containing 2 (Rhobtb2), mRNA	0.375767	0.0670969	0.000177818
circRic8b-7.5	470	0.567791	0.0874984	0.0232559	77.2647	102.209	77.1367	36.5387	54.0747	53.1061	Ric8b	NM_175598	RIC8 guanine nucleotide exchange factor B (Ric8b), mRNA	0.645965	0.129184	0.00212692
circRic8b-8.4	710	0.619488	0.0643476	0.0189502	115.432	140.798	120.594	64.4235	85.8142	79.6592	Ric8b	NM_175598	RIC8 guanine nucleotide exchange factor B (Ric8b), mRNA	0.645965	0.129184	0.00212692
circRic8b-8.5	615	0.546186	0.0849831	0.00544596	201.074	149.141	126.026	99.0391	81.1121	96.6531	Ric8b	NM_175598	RIC8 guanine nucleotide exchange factor B (Ric8b), mRNA	0.645965	0.129184	0.00212692
circRims1-8.7	1180	0.663288	0.109014	0.0222439	440.316	297.24	284.645	197.117	217.474	252.785	Rims1	NM_052829	regulating synaptic membrane exocytosis 1 (Rims1), mRNA	0.441037	0.055207	0.000177818
circRnf13-4.2	333	2.25814	0.454484	0.0496392	50.2686	55.2762	49.9759	22.1155	12.9309	21.2424	Rnf13	NM_001109444	ring finger protein 13 (Rnf13), mRNA	1.07538	0.116502	0.549907
circRnft2-8.4	802	0.609166	0.0486246	0.0195185	117.293	111.595	96.6924	60.5773	62.3035	72.2243	Rnft2	NM_001107144	ring finger protein, transmembrane 2 (Rnft2), mRNA	0.599957	0.0491466	0.000177818
circRobo2-26.16	1563	0.59051	0.111629	0.0153312	185.249	188.773	109.73	111.539	88.1653	80.7213	Robo2	NM_032106	roundabout homolog 2 (Drosophila) (Robo2), mRNA	0.54643	0.151363	0.000177818
circRobo2-26.18	1266	0.60703	0.120535	0.0321658	172.217	179.387	97.7789	105.77	83.4632	78.597	Robo2	NM_032106	roundabout homolog 2 (Drosophila) (Robo2), mRNA	0.54643	0.151363	0.000177818
circRobo2-30.22	1454	0.565362	0.0871388	0.00144169	225.278	249.264	159.705	137.501	105.798	108.336	Robo2	NM_032106	roundabout homolog 2 (Drosophila) (Robo2), mRNA	0.54643	0.151363	0.000177818
circRobo2-35.33	641	0.428075	0.0411774	0.00637253	51.1995	41.7179	47.803	22.1155	19.9841	16.994	Robo2	NM_032106	roundabout homolog 2 (Drosophila) (Robo2), mRNA	0.54643	0.151363	0.000177818
circRpl10-5.3	306	1.70498	0.283581	0.0366706	28.8579	51.1044	35.8522	20.1924	14.1065	18.0561	Rpl10	NM_031100	ribosomal protein L10 (Rpl10), mRNA	1.66045	0.0671862	0.000177818
circRpl4-6.2	673	1.79992	0.0566318	6.02256e-05	118.224	115.767	109.73	194.232	206.895	207.114	Rpl4	NM_022510	ribosomal protein L4 (Rpl4), mRNA	1.57481	0.0715806	0.000177818
circRpn2-4.2	466	2.102	0.125447	0.0149046	23.2725	22.9448	22.8151	52.885	45.846	43.547	Rpn2	NM_031698	ribophorin II (Rpn2), mRNA	1.58948	0.0815023	0.000177818
circRps3-5.3	377	1.84339	0.339589	0.00550662	13.9635	19.816	11.9507	25.0002	39.9683	35.05	Rps3	NM_001009239	ribosomal protein S3 (Rps3), mRNA	1.40246	0.111079	0.00263586
circRtn2-4.2	774	0.641893	0.0956694	0.0384328	176.871	125.154	127.113	98.0776	98.7452	74.3485	Rtn2	NM_201562	reticulon 2 (Rtn2), mRNA	0.443501	0.0380514	0.000177818
circRxrg-9.3	947	0.320776	0.0654308	1.34319e-07	116.363	125.154	91.2603	25.0002	47.0215	33.9879	Rxrg	NM_031765	retinoid X receptor gamma (Rxrg), mRNA	0.209495	0.0487269	0.000177818
circS100pbp-3.2	908	0.61866	0.0576551	0.00132899	269.961	279.51	236.842	139.424	156.346	182.685	S100pbp	NM_001134628	S100P binding protein (S100pbp), mRNA	0.732851	0.0946114	0.00990973
circS100pbp-5.2	1083	0.611852	0.0584072	0.000333149	363.982	396.32	322.67	187.501	221.001	243.226	S100pbp	NM_001134628	S100P binding protein (S100pbp), mRNA	0.732851	0.0946114	0.00990973
circS100pbp-5.3	966	0.61345	0.0414802	0.00028779	323.953	329.571	285.732	171.155	191.613	203.927	S100pbp	NM_001134628	S100P binding protein (S100pbp), mRNA	0.732851	0.0946114	0.00990973
circSchip1-5.5	687	1.75656	0.296723	0.0222473	64.2321	45.8897	43.4573	74.039	106.974	86.0319	Schip1	NM_001100666	schwannomin interacting protein 1 (Schip1), mRNA	1.22074	0.10303	0.0729694
circScn2a-23.19	788	0.422072	0.117362	0.00333253	88.4355	70.9204	46.7166	40.3849	21.1597	23.3667	Scn2a	NM_012647	no definition	0.384573	0.0602833	0.000177818
circScn2a-23.20	633	0.445877	0.125606	0.0123201	67.0248	60.4909	39.1115	35.5772	18.8086	18.0561	Scn2a	NM_012647	no definition	0.384573	0.0602833	0.000177818
circScn2a-23.22	336	0.284948	0.0519355	0.00155108	37.236	35.4602	24.9879	11.5385	8.22876	7.43485	Scn2a	NM_012647	no definition	0.384573	0.0602833	0.000177818
circScn2a-7.2	1021	0.440506	0.0698972	0.00028779	107.054	102.209	72.7909	49.0388	38.7927	33.9879	Scn2a	NM_012647	no definition	0.384573	0.0602833	0.000177818
circSdcbp-6.2	599	1.75891	0.222556	0.0048842	560.402	573.621	393.288	314.425	299.762	373.867	Sdcbp	NM_031986	syndecan binding protein (Sdcbp), mRNA	1.77543	0.111915	0.000177818
circSesn3-7.4	714	0.665952	0.0447088	0.0445137	135.911	143.927	115.162	84.6159	85.8142	88.1561	Sesn3	NM_001108125	sestrin 3 (Sesn3), mRNA	0.491478	0.0836847	0.000177818
circSfxn5-13.11	320	0.549433	0.0709248	0.00441504	104.261	123.068	103.211	47.1157	70.5323	61.6031	Sfxn5	NM_153298	sideroflexin 5 (Sfxn5), mRNA	0.400077	0.034462	0.000177818
circSfxn5-13.7	588	0.572649	0.0745392	0.000176687	332.331	345.216	313.979	139.424	213.948	206.052	Sfxn5	NM_153298	sideroflexin 5 (Sfxn5), mRNA	0.400077	0.034462	0.000177818
circSfxn5-13.9	477	0.515018	0.0820584	5.6451e-05	254.136	254.479	237.929	87.5006	152.82	139.138	Sfxn5	NM_153298	sideroflexin 5 (Sfxn5), mRNA	0.400077	0.034462	0.000177818
circShank3-21.21	2260	0.516696	0.0597689	1.25996e-08	1589.98	1850.19	1296.11	721.159	812.296	870.94	Shank3	NM_021676	SH3 and multiple ankyrin repeat domains 3 (Shank3), mRNA	0.353054	0.035537	0.000177818
circSipa1l1-10.8	1119	0.525649	0.0656567	4.61936e-05	286.717	237.792	198.817	122.116	139.889	112.585	Sipa1l1	NM_139330	signal-induced proliferation-associated 1 like 1 (Sipa1l1), mRNA	0.47662	0.0665494	0.000177818
circSipa1l1-2.2	1794	0.464074	0.055824	1.31455e-09	540.853	531.903	442.178	206.732	277.427	208.176	Sipa1l1	NM_139330	signal-induced proliferation-associated 1 like 1 (Sipa1l1), mRNA	0.47662	0.0665494	0.000177818
circSipa1l1-4.2	2114	0.537873	0.0504219	1.11887e-07	656.285	661.229	579.068	296.156	387.927	319.699	Sipa1l1	NM_139330	signal-induced proliferation-associated 1 like 1 (Sipa1l1), mRNA	0.47662	0.0665494	0.000177818
circSlc16a10-3.2	599	0.449496	0.0763724	0.000293765	430.076	434.909	311.806	199.04	238.634	220.921	Slc16a10	NM_138831	solute carrier family 16 (aromatic amino acid transporter), member 10 (Slc16a10), mRNA	0.678845	0.202662	1
circSlc23a2-5.2	623	1.82429	0.319553	0.0445137	28.8579	35.4602	38.0251	65.385	42.3194	74.3485	Slc23a2	NM_017316	solute carrier family 23 (ascorbic acid transporter), member 2 (Slc23a2), mRNA	2.10198	0.238656	0.000177818
circSlc24a2-6.2	429	0.444369	0.0640219	0.0041301	61.4394	73.0063	44.5437	27.8848	24.6863	25.4909	Slc24a2	NM_031743	no definition	0.228398	0.0451862	0.000177818
circSlc24a2-7.3	534	0.478965	0.0717953	0.000845196	94.0209	116.81	83.6552	52.885	49.3726	36.1122	Slc24a2	NM_031743	no definition	0.228398	0.0451862	0.000177818
circSlc24a2-7.4	425	0.460527	0.0586051	0.000655897	83.781	99.08	76.0502	46.1542	37.6172	32.9258	Slc24a2	NM_031743	no definition	0.228398	0.0451862	0.000177818
circSlc24a2-7.5	374	0.470338	0.0752876	0.0119733	47.4759	64.6627	48.8894	25.9617	29.3884	19.1182	Slc24a2	NM_031743	no definition	0.228398	0.0451862	0.000177818
circSlc24a2-9.4	682	0.433929	0.0509161	9.62349e-07	175.009	188.773	140.15	81.7313	62.3035	70.1001	Slc24a2	NM_031743	no definition	0.228398	0.0451862	0.000177818
circSlc24a2-9.5	631	0.425189	0.038931	2.45544e-06	137.773	154.356	115.162	60.5773	54.0747	55.2304	Slc24a2	NM_031743	no definition	0.228398	0.0451862	0.000177818
circSlc24a2-9.6	532	0.43011	0.0464702	3.52331e-05	106.123	126.197	90.1738	48.0772	41.1438	46.7334	Slc24a2	NM_031743	no definition	0.228398	0.0451862	0.000177818
circSlc39a10-4.2	1403	0.591097	0.0354877	0.00814777	128.464	108.467	110.816	70.1928	67.0056	64.7894	-	-	-	1	0	1
circSlc4a10-14.10	645	0.491131	0.0595211	0.00359591	92.1591	61.5339	82.5688	40.3849	35.2661	38.2364	Slc4a10	NM_178092	solute carrier family 4, sodium bicarbonate transporter, member 10 (Slc4a10), mRNA	0.471608	0.0793044	0.000177818
circSlc4a10-15.9	1049	0.517988	0.0636941	0.00033415	178.733	127.24	139.063	80.7698	65.8301	79.6592	Slc4a10	NM_178092	solute carrier family 4, sodium bicarbonate transporter, member 10 (Slc4a10), mRNA	0.471608	0.0793044	0.000177818
circSlc4a10-19.16	544	0.548808	0.0741212	0.045829	58.6467	63.6198	47.803	36.5387	29.3884	25.4909	Slc4a10	NM_178092	solute carrier family 4, sodium bicarbonate transporter, member 10 (Slc4a10), mRNA	0.471608	0.0793044	0.000177818
circSlc4a10-23.16	1162	0.571716	0.0706067	0.00416403	152.668	146.013	112.989	86.539	79.9366	64.7894	Slc4a10	NM_178092	solute carrier family 4, sodium bicarbonate transporter, member 10 (Slc4a10), mRNA	0.471608	0.0793044	0.000177818
circSlc4a10-24.16	1230	0.561506	0.0736977	0.00328744	156.391	147.056	111.902	85.5775	79.9366	63.7273	Slc4a10	NM_178092	solute carrier family 4, sodium bicarbonate transporter, member 10 (Slc4a10), mRNA	0.471608	0.0793044	0.000177818
circSlc4a4-12.7	767	0.570347	0.0473314	0.0139659	81.9192	98.037	86.9145	52.885	52.8992	43.547	Slc4a4	NM_053424	solute carrier family 4, sodium bicarbonate cotransporter, member 4 (Slc4a4), mRNA	0.222664	0.0595203	0.000177818
circSlc4a4-6.4	477	0.524294	0.0655605	0.001423	111.708	104.295	121.68	51.9234	71.7078	50.9819	Slc4a4	NM_053424	solute carrier family 4, sodium bicarbonate cotransporter, member 4 (Slc4a4), mRNA	0.222664	0.0595203	0.000177818
circSlc4a4-6.5	341	0.571343	0.081977	0.0453255	121.017	157.485	73.8774	33.6541	38.7927	28.6773	Slc4a4	NM_053424	solute carrier family 4, sodium bicarbonate cotransporter, member 4 (Slc4a4), mRNA	0.222664	0.0595203	0.000177818
circSlc4a4-7.5	418	0.542172	0.031132	0.00837723	80.9883	76.1351	85.8281	44.2311	45.846	39.2985	Slc4a4	NM_053424	solute carrier family 4, sodium bicarbonate cotransporter, member 4 (Slc4a4), mRNA	0.222664	0.0595203	0.000177818
circSlc8a3-2.2	1845	0.572159	0.125362	0.0259079	87.5046	104.295	115.162	76.9236	36.4417	57.3546	Slc8a3	NM_078620	solute carrier family 8 (sodium/calcium exchanger), member 3 (Slc8a3), mRNA	0.805586	0.121566	0.0939587
circSlk-6.2	632	2.69995	0.587462	0.0185909	14.8944	9.38653	7.60502	29.8079	24.6863	30.8015	Slk	NM_019349	STE20-like kinase (Slk), mRNA	1.4371	0.150709	0.00161011
circSmarca2-14.6	1138	0.597586	0.0893503	0.0227791	125.672	118.896	90.1738	74.039	71.7078	50.9819	Smarca2	NM_001004446	SWI/SNF related, matrix associated, actin dependent regulator of chromatin, subfamily a, member 2 (Smarca2), mRNA	0.646158	0.0658638	0.000177818
circSnap91-14.10	328	0.638481	0.0806811	0.0325137	165.7	137.669	109.73	93.2698	79.9366	86.0319	Snap91	NM_031728	synaptosomal-associated protein 91 (Snap91), mRNA	0.838017	0.146783	0.12218
circSnx13-5.3	315	1.52189	0.133419	0.037754	76.3338	86.5646	98.8653	122.116	142.24	126.393	Snx13	NM_001108708	sorting nexin 13 (Snx13), mRNA	1.04578	0.0345693	0.770786
circSorcs2-12.8	639	0.511378	0.0866115	0.00818182	289.51	206.504	173.829	147.116	139.889	129.579	Sorcs2	NM_001107225	sortilin-related VPS10 domain containing receptor 2 (Sorcs2), mRNA	0.463435	0.0341686	0.000177818
circSorcs3-16.7	1168	1.72001	0.245511	0.0121809	49.3377	66.7486	80.3959	116.347	112.852	100.902	Sorcs3	NM_001106367	sortilin-related VPS10 domain containing receptor 3 (Sorcs3), mRNA	3.09925	0.332351	0.000177818
circSorcs3-19.14	833	1.94625	0.441354	0.0121283	25.1343	49.0185	55.408	88.4621	88.1653	69.0379	Sorcs3	NM_001106367	sortilin-related VPS10 domain containing receptor 3 (Sorcs3), mRNA	3.09925	0.332351	0.000177818
circSorcs3-20.14	967	1.88344	0.414906	0.0153312	27.927	51.1044	60.8402	95.1929	86.9898	74.3485	Sorcs3	NM_001106367	sortilin-related VPS10 domain containing receptor 3 (Sorcs3), mRNA	3.09925	0.332351	0.000177818
circSorcs3-25.17	1182	1.80192	0.336652	0.0328408	31.6506	31.2884	53.2352	69.2312	69.3567	65.8516	Sorcs3	NM_001106367	sortilin-related VPS10 domain containing receptor 3 (Sorcs3), mRNA	3.09925	0.332351	0.000177818
circSort1-10.3	898	0.433886	0.0511361	2.39706e-10	528.751	450.553	366.127	172.117	197.49	204.99	Sort1	NM_031767	sortilin 1 (Sort1), mRNA	0.470217	0.0471114	0.000177818
circSort1-11.4	931	0.445137	0.055551	9.77286e-10	578.089	510.001	394.375	195.194	213.948	240.04	Sort1	NM_031767	sortilin 1 (Sort1), mRNA	0.470217	0.0471114	0.000177818
circSpata13-4.3	508	1.75605	0.328364	0.0400185	121.017	136.626	122.767	71.1543	64.6546	87.094	Spata13	NM_001191686	spermatogenesis associated 13 (Spata13), mRNA	1.3346	0.20469	0.0115534
circSpock2-8.8	219	0.53048	0.0467572	0.000172028	162.908	167.915	148.841	96.1545	78.761	74.3485	Spock2	NM_001108533	sparc/osteonectin, cwcv and kazal-like domains proteoglycan (testican) 2 (Spock2), mRNA	0.52777	0.0612523	0.000177818
circSptan1-15.12	550	0.627351	0.0741756	0.0014965	435.661	469.326	320.497	270.194	235.108	249.599	Sptan1	NM_171983	spectrin, alpha, non-erythrocytic 1 (Sptan1), mRNA	0.529973	0.0520893	0.000177818
circSptan1-20.16	860	0.622585	0.0589319	3.05385e-05	1636.52	1596.75	1279.82	827.89	925.148	1007.95	Sptan1	NM_171983	spectrin, alpha, non-erythrocytic 1 (Sptan1), mRNA	0.529973	0.0520893	0.000177818
circSptan1-36.34	414	0.615316	0.0924295	0.0220675	167.562	135.583	110.816	98.0776	78.761	73.2864	Sptan1	NM_171983	spectrin, alpha, non-erythrocytic 1 (Sptan1), mRNA	0.529973	0.0520893	0.000177818
circSptan1-40.39	314	0.586187	0.0524755	0.00912484	127.533	119.939	96.6924	61.5389	68.1812	69.0379	Sptan1	NM_171983	spectrin, alpha, non-erythrocytic 1 (Sptan1), mRNA	0.529973	0.0520893	0.000177818
circSptan1-40.40	209	0.57923	0.0560044	0.0159175	106.123	95.9511	80.3959	50.9619	50.5481	59.4788	Sptan1	NM_171983	spectrin, alpha, non-erythrocytic 1 (Sptan1), mRNA	0.529973	0.0520893	0.000177818
circSptan1-41.39	435	0.636521	0.0709861	0.00798745	257.859	203.375	184.693	129.809	128.134	146.573	Sptan1	NM_171983	spectrin, alpha, non-erythrocytic 1 (Sptan1), mRNA	0.529973	0.0520893	0.000177818
circSptan1-41.40	330	0.656752	0.0836796	0.0386727	179.664	159.571	124.94	91.3468	94.043	114.709	Sptan1	NM_171983	spectrin, alpha, non-erythrocytic 1 (Sptan1), mRNA	0.529973	0.0520893	0.000177818
circSptbn2-9.8	301	0.504704	0.0922199	0.00144802	155.46	142.884	90.1738	55.7696	76.4099	61.6031	Sptbn2	NM_019167	spectrin, beta, non-erythrocytic 2 (Sptbn2), mRNA	0.334162	0.053045	0.000177818
circSptbn4-20.18	502	0.575728	0.082275	0.0356847	65.163	77.1781	84.7417	38.4618	36.4417	53.1061	Sptbn4	NM_001100845	spectrin, beta, non-erythrocytic 4 (Sptbn4), mRNA	0.406473	0.0226552	0.000177818
circSrcin1-6.4	489	0.552092	0.0578505	0.000523606	206.66	154.356	158.619	87.5006	95.2185	99.8395	Srcin1	NM_019378	SRC kinase signaling inhibitor 1 (Srcin1), mRNA	0.402062	0.0390807	0.000177818
circSt3gal4-8.7	286	2.44602	0.428592	0.0248092	14.8944	14.6013	9.77789	38.4618	30.564	25.4909	St3gal4	NM_203337	ST3 beta-galactoside alpha-2,3-sialyltransferase 4 (St3gal4), mRNA	2.26863	0.262642	0.000177818
circSt3gal4-9.3	755	1.90021	0.128368	0.000230268	75.4029	79.264	71.7045	155.77	139.889	126.393	St3gal4	NM_203337	ST3 beta-galactoside alpha-2,3-sialyltransferase 4 (St3gal4), mRNA	2.26863	0.262642	0.000177818
circSt3gal4-9.6	491	2.15424	0.218076	0.000218484	51.1995	45.8897	43.4573	112.501	102.272	82.8455	St3gal4	NM_203337	ST3 beta-galactoside alpha-2,3-sialyltransferase 4 (St3gal4), mRNA	2.26863	0.262642	0.000177818
circSt6galnac3-9.8	605	1.56227	0.207623	0.010073	120.086	134.54	177.088	236.54	230.405	193.306	St6galnac3	NM_019123	ST6 (alpha-N-acetyl-neuraminyl-2,3-beta-galactosyl-1,3)-N-acetylgalactosaminide alpha-2,6-sialyltransferase 3 (St6galnac3), mRNA	0.869316	0.105605	0.341578
circSt6galnac3-9.9	410	1.58684	0.20588	0.00751607	376.084	395.277	261.83	137.501	224.528	168.877	St6galnac3	NM_019123	ST6 (alpha-N-acetyl-neuraminyl-2,3-beta-galactosyl-1,3)-N-acetylgalactosaminide alpha-2,6-sialyltransferase 3 (St6galnac3), mRNA	0.869316	0.105605	0.341578
circStat3-11.2	1132	4.49327	0.628457	1.97917e-16	28.8579	35.4602	42.3708	158.655	130.485	178.437	Stat3	NM_012747	signal transducer and activator of transcription 3 (acute-phase response factor) (Stat3), mRNA	5.41961	0.158753	0.000177818
circStim1-5.2	474	0.505934	0.0608343	0.0435303	53.9922	35.4602	44.5437	22.1155	22.3352	22.3046	Stim1	NM_001108496	stromal interaction molecule 1 (Stim1), mRNA	0.537429	0.0449381	0.000177818
circStk3-4.2	325	1.51336	0.110948	0.0286508	93.09	102.209	101.038	142.309	131.66	165.691	Stk3	NM_031735	serine/threonine kinase 3 (Stk3), mRNA	2.40327	0.179173	0.000177818
circStk3-8.2	922	1.50332	0.151783	0.0228835	115.432	128.283	134.718	172.117	165.751	219.859	Stk3	NM_031735	serine/threonine kinase 3 (Stk3), mRNA	2.40327	0.179173	0.000177818
circStrn-10.7	528	0.37184	0.0603965	7.65381e-07	150.806	163.743	96.6924	47.1157	47.0215	56.2925	Strn	NM_019148	striatin, calmodulin binding protein (Strn), mRNA	0.308064	0.0719522	0.000177818
circStrn-13.7	874	0.341313	0.0460492	6.59036e-12	246.689	309.755	199.903	77.8851	84.6387	91.3425	Strn	NM_019148	striatin, calmodulin binding protein (Strn), mRNA	0.308064	0.0719522	0.000177818
circStrn-14.7	1042	0.36294	0.0446052	8.96947e-12	285.786	345.216	224.891	100.001	102.272	103.026	Strn	NM_019148	striatin, calmodulin binding protein (Strn), mRNA	0.308064	0.0719522	0.000177818
circStrn-5.4	247	0.32092	0.093127	0.000898361	38.1669	73.0063	35.8522	17.3078	10.5798	18.0561	Strn	NM_019148	striatin, calmodulin binding protein (Strn), mRNA	0.308064	0.0719522	0.000177818
circStrn-6.2	561	0.372744	0.053367	1.78862e-08	177.802	223.191	141.236	68.2697	58.7769	71.1622	Strn	NM_019148	striatin, calmodulin binding protein (Strn), mRNA	0.308064	0.0719522	0.000177818
circStrn-6.3	457	0.382414	0.0627142	1.74059e-07	156.391	217.976	134.718	64.4235	55.2503	71.1622	Strn	NM_019148	striatin, calmodulin binding protein (Strn), mRNA	0.308064	0.0719522	0.000177818
circStrn-6.5	304	0.335654	0.0763655	0.00014285	53.0613	88.6505	49.9759	25.0002	16.4575	21.2424	Strn	NM_019148	striatin, calmodulin binding protein (Strn), mRNA	0.308064	0.0719522	0.000177818
circStrn-7.4	519	0.383051	0.056606	2.15209e-07	146.151	202.332	124.94	58.6542	61.128	58.4167	Strn	NM_019148	striatin, calmodulin binding protein (Strn), mRNA	0.308064	0.0719522	0.000177818
circStrn-8.3	704	0.373823	0.0616169	4.49495e-09	225.278	296.197	180.348	85.5775	74.0589	97.7152	Strn	NM_019148	striatin, calmodulin binding protein (Strn), mRNA	0.308064	0.0719522	0.000177818
circStrn-8.5	551	0.359094	0.0653898	3.66058e-07	133.119	186.688	105.384	50.9619	43.4949	55.2304	Strn	NM_019148	striatin, calmodulin binding protein (Strn), mRNA	0.308064	0.0719522	0.000177818
circStrn-8.6	383	0.357362	0.0562522	1.92578e-05	89.3664	94.9082	61.9266	29.8079	23.5108	32.9258	Strn	NM_019148	striatin, calmodulin binding protein (Strn), mRNA	0.308064	0.0719522	0.000177818
circStrn-9.7	391	0.393081	0.0729171	4.61936e-05	108.915	115.767	70.6181	35.5772	31.7395	46.7334	Strn	NM_019148	striatin, calmodulin binding protein (Strn), mRNA	0.308064	0.0719522	0.000177818
circStt3b-13.4	1362	1.60704	0.180008	0.0437884	68.8866	58.405	51.0623	102.885	81.1121	97.7152	Stt3b	NM_001170539	STT3B, subunit of the oligosaccharyltransferase complex (catalytic) (Stt3b), mRNA	1.76805	0.117102	0.000177818
circStxbp5l-18.11	770	0.571958	0.0860177	0.0217605	94.0209	95.9511	76.0502	53.8465	58.7769	37.1743	Stxbp5l	NM_001271250	syntaxin binding protein 5-like (Stxbp5l), mRNA	0.964824	0.188515	0.896313
circTcf20-2.2	5787	0.664678	0.0287293	7.82677e-05	843.396	886.505	837.639	544.234	528.992	602.223	Tcf20	NM_001130574	transcription factor 20 (Tcf20), mRNA	0.72568	0.0985762	0.00336208
circTcp1-11.4	1175	1.99671	0.236072	0.00349355	41.8905	34.4173	45.6301	93.2698	72.8833	72.2243	Tcp1	NM_012670	t-complex 1 (Tcp1), mRNA	2.19023	0.30077	0.000177818
circTek-12.9	724	2.65918	0.411592	0.000102579	1037.02	1237.98	806.132	447.118	597.173	528.937	Tek	NM_001105737	TEK tyrosine kinase, endothelial (Tek), mRNA	2.63468	0.287511	0.000177818
circTf-13.3	1406	1.59785	0.172514	6.66338e-05	854.566	984.542	1187.47	1742.32	1525.85	1475.29	Tf	NM_001013110	transferrin (Tf), mRNA	1.66202	0.242418	0.000177818
circTf-4.2	459	1.75297	0.258257	0.000100174	232.725	318.099	378.078	592.312	513.71	488.576	Tf	NM_001013110	transferrin (Tf), mRNA	1.66202	0.242418	0.000177818
circTf-5.3	419	1.67362	0.173253	0.00013583	196.42	249.264	274.867	423.08	366.768	390.861	Tf	NM_001013110	transferrin (Tf), mRNA	1.66202	0.242418	0.000177818
circTf-7.6	235	1.62522	0.212824	0.0159914	72.6102	74.0493	103.211	142.309	117.554	137.014	Tf	NM_001013110	transferrin (Tf), mRNA	1.66202	0.242418	0.000177818
circTmem248-8.6	621	1.95795	0.135371	0.0101838	714.931	903.192	506.277	251.925	391.454	231.543	Tmem248	NM_001004204	transmembrane protein 248 (Tmem248), mRNA	1.63686	0.10762	0.000177818
circTmem248-9.6	765	1.88718	0.212912	0.0126774	35.3742	41.7179	36.9387	64.4235	84.6387	62.6652	Tmem248	NM_001004204	transmembrane protein 248 (Tmem248), mRNA	1.63686	0.10762	0.000177818
circTnik-12.10	448	0.490608	0.0771016	0.041174	44.6832	39.632	40.198	21.154	14.1065	24.4288	Tnik	NM_001106422	TRAF2 and NCK interacting kinase (Tnik), mRNA	0.617992	0.042711	0.000177818
circTnpo2-17.13	752	0.643323	0.0917006	0.0463386	82.8501	112.638	86.9145	49.0388	48.197	44.6091	Tnpo2	NM_001107166	transportin 2 (Tnpo2), mRNA	0.701525	0.0286673	0.00092669
circTom1l2-11.7	501	0.518381	0.050077	0.00751607	70.7484	75.0922	74.9638	33.6541	34.0906	44.6091	Tom1l2	NM_001108277	target of myb1-like 2 (chicken) (Tom1l2), mRNA	0.568531	0.0305231	0.000177818
circTrim2-6.2	1422	0.661885	0.0701431	0.00653494	335.124	297.24	299.855	240.386	175.155	189.058	Trim2	NM_001108552	no definition	0.602822	0.0427728	0.000177818
circTrim2-6.4	1057	0.648776	0.0540448	0.0068879	225.278	207.547	224.891	160.578	123.431	133.827	Trim2	NM_001108552	no definition	0.602822	0.0427728	0.000177818
circTtc3-19.11	817	0.623281	0.0743949	0.0213714	155.46	129.325	112.989	81.7313	70.5323	91.3425	Ttc3	NM_001108315	no definition	0.662278	0.0579584	0.000177818
circTtc3-21.11	1051	0.648142	0.0526193	0.0168846	184.318	157.485	147.755	102.885	96.3941	112.585	Ttc3	NM_001108315	no definition	0.662278	0.0579584	0.000177818
circTtc3-23.14	1012	0.643899	0.0632381	0.0222245	175.94	146.013	131.458	100.001	86.9898	99.8395	Ttc3	NM_001108315	no definition	0.662278	0.0579584	0.000177818
circTtyh1-4.3	333	0.666414	0.092414	0.0384328	66.0939	81.3499	93.4331	29.8079	37.6172	29.7394	Ttyh1	NM_001106225	no definition	0.491492	0.0655446	0.000177818
circUbn2-15.13	1639	0.536113	0.122178	0.0325844	62.3703	84.4787	59.7537	48.0772	23.5108	36.1122	Ubn2	NM_001134553	ubinuclein 2 (Ubn2), mRNA	0.803872	0.0886539	0.0617188
circUhrf1bp1l-20.10	3054	1.53	0.14176	0.0040273	220.623	196.074	180.348	341.348	277.427	278.276	Uhrf1bp1l	NM_001108753	UHRF1 binding protein 1-like (Uhrf1bp1l), mRNA	1.6123	0.127574	0.000177818
circUnc79-21.15	1086	0.583205	0.100736	0.0435303	91.2282	83.4358	63.013	42.308	57.6013	37.1743	Unc79	NM_001271253	unc-79 homolog (C. elegans) (Unc79), mRNA	0.640583	0.0566905	0.000177818
circUsp48-23.19	610	0.570013	0.0331156	0.0260235	73.5411	79.264	66.2723	42.308	38.7927	41.4228	Usp48	NM_198785	ubiquitin specific peptidase 48 (Usp48), mRNA	0.745924	0.0466	0.00760086
circUtrn-58.53	843	0.593784	0.0863868	0.0384328	83.781	78.221	83.6552	28.8463	42.3194	37.1743	Utrn	NM_013070	utrophin (Utrn), mRNA	0.558543	0.0565456	0.000177818
circVasp-4.2	426	3.58416	0.397701	2.68053e-07	15.8253	21.9019	22.8151	69.2312	68.1812	74.3485	Vasp	NM_001108475	vasodilator-stimulated phosphoprotein (Vasp), mRNA	3.38011	0.354966	0.000177818
circVwf-22.16	1022	4.01154	0.496509	4.52779e-18	148.944	129.325	94.5196	64.4235	68.1812	62.6652	Vwf	NM_053889	von Willebrand factor (Vwf), mRNA	3.57546	0.309698	0.000177818
circVwf-22.17	781	3.77146	0.787657	3.25655e-12	52.1304	43.8038	24.9879	139.424	168.102	144.449	Vwf	NM_053889	von Willebrand factor (Vwf), mRNA	3.57546	0.309698	0.000177818
circVwf-22.19	525	3.1124	0.686824	1.85812e-06	163.838	226.32	122.767	46.1542	52.8992	55.2304	Vwf	NM_053889	von Willebrand factor (Vwf), mRNA	3.57546	0.309698	0.000177818
circVwf-44.39	747	4.12393	0.891082	6.18812e-08	15.8253	14.6013	24.9879	91.3468	71.7078	59.4788	Vwf	NM_053889	von Willebrand factor (Vwf), mRNA	3.57546	0.309698	0.000177818
circVwf-44.41	569	4.39823	1.14229	9.9512e-06	83.781	91.7794	109.73	60.5773	39.9683	50.9819	Vwf	NM_053889	von Willebrand factor (Vwf), mRNA	3.57546	0.309698	0.000177818
circVwf-6.4	437	4.03485	0.771592	6.62405e-08	104.261	125.154	90.1738	39.4233	63.479	47.7955	Vwf	NM_053889	von Willebrand factor (Vwf), mRNA	3.57546	0.309698	0.000177818
circWdr1-5.3	420	2.83506	0.275918	2.01463e-07	36.3051	32.3314	43.4573	97.116	112.852	101.964	Wdr1	NM_001014135	WD repeat domain 1 (Wdr1), mRNA	2.83575	0.114363	0.000177818
circWdr45b-6.3	476	2.24876	0.196479	0.00432631	47.4759	65.7057	44.5437	29.8079	17.6331	11.6833	Wdr45b	NM_001039587	WD repeat domain 45B (Wdr45b), mRNA	2.40332	0.258819	0.000177818
circWfs1-6.5	233	2.25807	0.296156	0.00876926	23.2725	16.6872	22.8151	44.2311	54.0747	41.4228	Wfs1	NM_031823	Wolfram syndrome 1 (wolframin) (Wfs1), mRNA	2.62821	0.510112	0.000177818
circWnk2-18.9	1855	0.604069	0.109489	0.00809806	242.965	183.559	218.373	128.847	90.5164	162.505	Wnk2	NM_001191556	WNK lysine deficient protein kinase 2 (Wnk2), mRNA	0.588179	0.0538845	0.000177818
circZfand2a-5.3	379	3.13412	0.303213	5.13613e-07	28.8579	21.9019	28.2472	75.0005	88.1653	80.7213	Zfand2a	NM_001008363	zinc finger, AN1-type domain 2A (Zfand2a), mRNA	6.10169	0.457872	0.000177818
circZfhx4-3.2	3076	0.549391	0.0488138	0.0022777	106.123	131.411	117.335	61.5389	71.7078	58.4167	Zfhx4	NM_001191702	zinc finger homeobox 4 (Zfhx4), mRNA	0.605559	0.0797966	0.000177818
circZmiz1-6.2	529	1.94355	0.329941	0.0071856	31.6506	38.589	54.3216	87.5006	74.0589	74.3485	Zmiz1	NM_001108393	zinc finger, MIZ-type containing 1 (Zmiz1), mRNA	1.8393	0.21795	0.000177818
circZmiz1-7.3	554	2.34976	0.409012	0.00158461	23.2725	22.9448	34.7658	73.0774	51.7237	60.541	Zmiz1	NM_001108393	zinc finger, MIZ-type containing 1 (Zmiz1), mRNA	1.8393	0.21795	0.000177818
CircRNAs/genes with decreased expression (fold change>1.5 and Padj<0.05)
CircRNAs/genes with increased expression (fold change>1.5 and Padj<0.05)
