# Supplementary material for: Differential Expression of Circular RNAs in Rat Brain Regions with Various Degrees of Damage After Ischemia–Reperfusion
Source: Int J Mol Sci. 2025 Oct 30;26(21):10555. doi: 10.3390/ijms262110555 (PMC12608004; doi:10.3390/ijms262110555)
Supplement: Supplementary file 1 [file ijms-26-10555-s001.zip › Supplementary Table S2.xlsx]

## Sheet: Table S2
Table S2. Sanger sequencing results of circRNAs
circRNA	RefSeq ID of mRNA of host gene	Length of circRNA, nt	Full circRNA sequence	GenBank accession number of Sanger sequencing product	Backsplicing site ± 4 nt
circPde10a-18.17	NM_022236.18.17	329	CTGGAAGGACACAACATCTTCTCCACCCTGAGCTCCAGCGAGTACGAGCAGGTGCTGGAGATCATCCGCAAAGCCATCATCGCCACTGACCTCGCACTGTACTTTGGGAACAGGAAGCAGTTGGAGGAGATGTACCAGACAGGGTCGCTGAACCTCCACAACCAGTCCCATCGCGCAAAGGCCTGCTAATTGCCTGTCTGTGCCATGACCTGGACCACAGGGGCTTCAGTAACAGCTACCTGCAGAAATTCGACCACCCCCTGGCTGCGTTGTACTCCACCTCCACCATGGAGCAACACCACTTCTCCCAGACGGTGTCCATCCTCCAG	PV173812	catcG-Cgcaa
circSgms1-5.2	NM_181386.5.2	293	GGAAAGCTACAGTGGCCGAAGAAGCTGTGATCTTTCAAGCAGGGCGCTGCCACTGGAGCACAGAGGAGGGTATACAGAAGACAGCACGGACTGGAAGAAAGACTGATGAAGAGAAGTAACGGCATGATTGAGGTGATGGAGATGAACGGGAACACACGGAGAAGCTAGTATCCTGCAGGAAGCCAAGATGAGGAGAGTCTTTTTAAAATAATCCGTTGAAGGCAGGGTGAGTGGTGCCGGAGGACAGACCTCGCCATTCGATCGTATTTAGAAGATAGCCACCCACTCGGAAG	KP710939	aatcC-Gttga
circSgms1-4.2	NM_181386.4.2	211	GGAAAGCTACAGTGGCCGAAGAAGCTGTGATCTTTCAAGCAGGGCGCTGCCACTGGAGCACAGAGGAGGGTATACAGAAGACAGCACGGACTGGAAGAAAGACTGATGAAGAGAAGTAACGGCATGATTGAGGTTGAAGGCAGGGTGAGTGGTGCCGGAGGACAGACCTCGCCATTCGATCGTATTTAGAAGATAGCCACCCACTCGGAAG	KP710940	ttgaG-Gttga
circGrm3-5.4	NM_001105712.5.4	1242	GTGCAGACGACAACAATGTGCATCTCCGTTAGCCTGAGCGGTTTCGTGGTCTTGGGCTGTTTGTTTGCCCCCAAGGTGCACATCGTCCTGTTCCAACCCCAGAAGAATGTGGTCACACACAGACTTCACCTCAACAGGTTCAGCGTCAGCGGAACTGCAACCACCTATTCTCAGTCTCCATTCAACCCAAATAAAGGAGCAGACAGCATTGTGAAGTTTGACACTTTTGGAGACGGGATGGGAAGATACAACGTGTTCAACTTGCAGCAGACAGGTGGGAAGTATTCTTACTTGAAGGTTGGCCACTGGGCAGAAACCTTGTCTCTAGATGTGGACTCTATCCATTGGTCCCGGAACTCAGTCCCCACTTCCCAGTGCAGTGATCCCTGTGCCCCGAAT…	MG021096	tcagT-Ctcca
circGabra5-6.4	NM_017295.6.4	411	AGCGAATCACGCAGGTGCGAACAGACATCTATGTTACCAGCTTTGGCCCAGTGTCCGACACGGAAATGGAATATACCATAGATGTGTTTTTCCGACAAAGCTGGAAAGATGAAAGGCTGCGGTTTAAGGGGCCTATGCAACGTCTCCCTCTCAACAACCTTCTTGCCAGCAAAATCTGGACCCCAGACACATTCTTCCACAATGGGAAGAAGTCCATTGCGCACAACATGACGACACCCAACAAGCTGCTGAGGCTGGAGGATGATGGCACACTTCTCTACACCATGCGCTTTTCACAAATGCCAACTAGTTCTGTACAAGACGAGACCAATGACAACATCACAATATTCACCAGGATCTTGGACGGGCTCTTGGATGGCTATGACAACAGACTGCGGC…	MK520929	catgC-Gcttt
circMvp-7.4	NM_022715.7.4	588	GCACCTACATCCCACAGAAGGAAGTGGAAGTCGTGGAGATCATTCAGGCCACAGTCATCAAACAGAACCAAGCACTGCGGCTAAGGGCCCGAAAGGAGTGCTTTGACCGGGAGGGCAAGGGGCGCGTGACAGGTGAGGAGTGGCTGGTCCGATCCGTGGGGGCTTACCTCCCAGCTGTCTTTGAAGAGGTGCTGGATCTGGTGGATGCTGTGATCCTTACAGAAAAGACTGCCCTGCACCTCCGGGCTCTGCAGAACTTCAGGGACCTTCGGGGAGTGCTCCACCGCACCGGGGAGGAATGGTTAGTGACGGTGCAGGACACAGAAGCCCATGTTCCAGATGTCTATGAGGAGGTGCTTGGGGTAGTACCCATCACCACCCTGGGACCTCGACACTACT…	PQ336706	tcaaG-Gacat
circRgs9-8.2	NM_019224.8.2	525	GAGGCGATGTTCTGCAATGGATCATCCAGCGCCTTTGGATCTCTAACCTCGAGGCGCAGAACTTGGGTAACTTCATCGTCAAGTACGGCTACATCTACCCTTTGCAAGACCCGAAGAATCTCGTCCTCAAACCTGACAGCAGCCTCTATCGATTTCAGACGCCGTACTTCTGGCCCACTCAGCAGTGGCCAGCTGAGGACACCGACTATGCCATCTATCTAGCTAAGCGAAATATCAAGAAGAAGGGGATTTTAGAAGAATATGAAAAGGAAAACTATGATTTCTTGAACAAGAAGATTAATTACAAGTGGGATTTTGTCATCATGCAGGCCAAGGAGCAGTACCGGACTGGAAAGGAGAGGAACAAAGCTGACAGGTATGCGCTGGATTGCCAGGAGA…	PQ336708	gcccT-Attga
